# Supplementary material for: Identification of a Three-RNA Binding Proteins (RBPs) Signature Predicting Prognosis for Breast Cancer
Source: Front Oncol. 2021 Jul 12;11:663556. doi: 10.3389/fonc.2021.663556 (PMC8311660; doi:10.3389/fonc.2021.663556)
Supplement: Supplementary file 4 [file Table_2.xlsx]

## Sheet: Sheet1
Target	Oligos	Nucleotide Sequence (5'-3')	Notes
MRPL12	shMRPL12-F1	CCGGGCGAAAGAACGGACACATTTCCTCGAGGAAATGTGTCCGTTCTTTCGCTTTTTG	shMRPL12-1
	shMRPL12-R1	AATTCAAAAAGCGAAAGAACGGACACATTTCCTCGAGGAAATGTGTCCGTTCTTTCGC
	shMRPL12-F2	CCGGCAACCTCGTCCAGGCAAAGAACTCGAGTTCTTTGCCTGGACGAGGTTGTTTTTG	shMRPL12-2
	shMRPL12-R2	AATTCAAAAACAACCTCGTCCAGGCAAAGAACTCGAGTTCTTTGCCTGGACGAGGTTG
MRPL13	shMRPL13-F1	CCGGCATAAACCTGTGTACCATGCACTCGAGTGCATGGTACACAGGTTTATGTTTTTTG	shMRPL13-1
	shMRPL13-R1	AATTCAAAAAACATAAACCTGTGTACCATGCACTCGAGTGCATGGTACACAGGTTTATG
	shMRPL13-F2	CCGGTGAGGGATCCAGTGGCAATTGCTCGAGCAATTGCCACTGGATCCCTCATTTTTTG	shMRPL13-2
	shMRPL13-R2	AATTCAAAAAATGAGGGATCCAGTGGCAATTGCTCGAGCAATTGCCACTGGATCCCTCA
POP1	shPOP1-F1	CCGGGCTTTGTGACTCAGGGAGATTCTCGAGAATCTCCCTGAGTCACAAAGCTTTTTG	shPOP1-1
	shPOP1-R1	AATTCAAAAAGCTTTGTGACTCAGGGAGATTCTCGAGAATCTCCCTGAGTCACAAAGC
	shPOP1-F2	CCGGGCGGTTTCATATGGTCAAGAACTCGAGTTCTTGACCATATGAAACCGCTTTTTG	shPOP1-2
	shPOP1-R2	AATTCAAAAAGCGGTTTCATATGGTCAAGAACTCGAGTTCTTGACCATATGAAACCGC
