# Supplementary material for: Identification of a Three-RNA Binding Proteins (RBPs) Signature Predicting Prognosis for Breast Cancer
Source: Front Oncol. 2021 Jul 12;11:663556. doi: 10.3389/fonc.2021.663556 (PMC8311660; doi:10.3389/fonc.2021.663556)
Supplement: Supplementary file 5 [file Table_3.xlsx]

## Sheet: TCGA-Normal-1538RBP-Expression
id	TCGA-BH-A1EU-x	TCGA-BH-A203-x	TCGA-E9-A1RH-x	TCGA-BH-A18J-x	TCGA-BH-A0E0-x	TCGA-BH-A18U-x	TCGA-BH-A18R-x	TCGA-A7-A0DC-x	TCGA-GI-A2C8-x	TCGA-BH-A1FN-x	TCGA-AC-A23H-x	TCGA-E2-A158-x	TCGA-E9-A1RB-x	TCGA-E2-A15I-x	TCGA-BH-A0BA-x	TCGA-BH-A0DO-x	TCGA-E2-A1LS-x	TCGA-GI-A2C9-x	TCGA-BH-A0BQ-x	TCGA-A7-A0CE-x	TCGA-BH-A0C3-x	TCGA-BH-A0BW-x	TCGA-E9-A1N6-x	TCGA-BH-A18Q-x	TCGA-BH-A0DZ-x	TCGA-BH-A1EV-x	TCGA-BH-A0DQ-x	TCGA-BH-A0BV-x	TCGA-BH-A0DG-x	TCGA-BH-A208-x	TCGA-BH-A18K-x	TCGA-E9-A1N5-x	TCGA-E2-A1IG-x	TCGA-BH-A18M-x	TCGA-E9-A1N9-x	TCGA-BH-A0AZ-x	TCGA-BH-A0DD-x	TCGA-BH-A0BJ-x	TCGA-BH-A0BT-x	TCGA-BH-A0BS	TCGA-A7-A0D9-x	TCGA-BH-A0BM-x	TCGA-BH-A0C0-x	TCGA-BH-A0H7-x	TCGA-A7-A0DB-x	TCGA-BH-A209-x	TCGA-E2-A15M-x	TCGA-E2-A1L7-x	TCGA-BH-A1EN-x
A1CF	0.00870937	0.0121516	0	0.00996224	0	0.00686836	0.0110424	0.00605946	0.00715593	0.00200207	0.0086368	0.00379184	0.00196094	0.0621918	0.0202406	0.0107604	0	0.00668214	0.00625222	0.0219491	0.00855017	0.0212541	0.00322933	0.0164002	0.00618418	0.0135286	0.191525	0.0107697	0.0189155	0.0349161	0.0133861	0	0.0102374	0.00631648	0	0.639653	0	0.0231281	0.0145439	0.00751561	0.0055716	0.0114419	0.0267699	0	0	0.00850741	0.0061674	0	0.00746476
AAR2	4.18471	4.01303	3.96781	4.22021	4.49082	4.30726	4.18306	4.51504	2.85449	4.38559	4.21576	3.9774	4.09472	3.99639	4.32531	4.34918	3.98419	4.02692	4.24195	4.39628	4.29441	4.00318	4.23903	4.19396	4.58059	4.05231	4.2958	4.11255	4.2466	4.26639	4.28193	4.09165	4.14038	4.22117	4.42016	4.05935	3.9893	4.10921	4.63968	4.52946	4.00827	4.37681	4.288	4.60727	3.94134	4.20553	4.18956	4.42475	4.23847
AARS	4.67921	4.61626	4.90723	4.82192	5.36374	5.11698	4.77766	4.97513	4.30342	4.45395	4.51254	4.95959	4.92909	4.4309	5.20791	4.71091	4.91939	4.75264	4.83602	5.17976	4.6566	4.91194	4.96382	4.92837	5.17147	4.57591	5.01932	4.91039	4.85324	4.93293	5.11512	5.04431	5.04388	4.92516	4.98599	4.89008	5.0309	5.03779	4.94544	5.11105	4.98706	5.04669	4.86786	5.35883	4.87511	5.10689	4.63829	5.13204	5.14058
AARS2	2.182	2.08766	1.66901	2.99774	2.57109	2.68896	2.57395	1.93047	1.17694	1.92667	1.76899	2.24481	2.07144	1.82956	2.59336	2.27091	1.8338	2.48505	2.39638	2.63056	2.47158	2.85007	2.77357	2.76521	2.85668	2.02621	2.6828	2.90863	2.68301	2.57951	2.8597	3.06947	2.38892	2.76114	2.98352	3.00505	2.01782	2.81164	2.58023	3.03087	1.63868	2.90564	2.96022	2.66497	1.88374	2.11547	2.13528	3.0579	2.17282
AARSD1	1.13297	1.01884	0.765021	1.40749	1.00936	1.33798	1.13697	1.19729	0.878098	0.720767	0.874092	1.06937	0.793665	0.794255	1.0485	1.14289	0.748138	1.35652	1.40577	1.38168	1.5491	1.467	1.32131	1.46765	1.02951	1.00984	1.20581	1.21714	1.35436	1.31531	1.44463	1.35574	0.993369	1.33593	1.38868	1.48337	0.797436	0.961941	1.26468	1.22408	0.897424	1.33483	1.35264	1.04854	0.748542	0.917882	0.647499	1.30367	0.984363
ABCE1	3.97284	3.79839	3.24269	3.87438	3.27519	3.86155	3.79071	3.60534	2.67032	4.02154	3.85588	3.1827	3.64913	3.44794	3.67104	4.01168	3.19183	3.91933	4.26483	3.46262	3.81905	4.13377	3.96235	3.77001	3.55288	4.09472	3.69017	3.93276	4.03602	4.30969	3.65804	4.22782	3.5975	3.6201	3.59334	3.71473	2.98382	3.87635	3.94775	4.02389	3.05227	3.74056	3.63106	3.431	3.20884	4.02501	3.49192	3.8799	3.57236
ABCF1	4.04533	3.86024	3.78043	4.3612	4.3367	4.34925	3.9695	4.17858	4.42002	4.11775	3.61478	3.94217	3.95469	3.34499	4.16417	4.04868	4.00324	4.24279	4.30453	4.35891	4.1177	4.57124	4.53486	4.09593	4.55461	3.7117	4.13325	4.32362	4.31315	4.19097	4.07068	4.4426	4.18194	4.22537	4.45809	4.07632	3.96614	4.40106	4.27648	4.4555	4.01704	4.23148	4.25368	4.59379	4.00133	4.17587	3.82668	4.43162	4.20762
ABT1	3.08957	3.03367	2.60439	3.46774	3.56581	3.642	3.35718	3.02394	2.245	3.55834	3.03138	2.91926	2.83746	2.65236	3.33107	3.67247	2.65259	3.34857	3.41311	3.59484	3.41571	3.61351	3.38642	3.46134	3.67009	3.09997	3.14416	3.20823	3.27838	3.48553	3.28985	3.2873	3.01582	3.246	3.08785	3.18336	2.67949	3.43136	3.68607	3.75074	2.73906	3.54869	3.44562	3.89698	2.5593	3.15865	3.21731	3.41464	3.13822
ACIN1	4.22074	4.08785	3.532	4.54073	4.28543	4.45029	4.38641	3.83874	2.85286	3.90042	3.82042	3.76203	3.87994	3.522	4.13085	4.14588	3.70509	4.47043	4.37059	4.39217	4.44227	4.5027	4.48612	4.50829	4.29492	4.03451	4.47879	4.51642	4.52245	4.45968	4.71253	4.53449	3.95516	4.477	4.4529	4.88799	3.85474	4.44877	4.25542	4.28777	3.61967	4.24167	4.57113	4.25406	3.94373	4.00182	3.72785	4.6365	4.08296
ACO1	4.02584	5.03147	5.88821	4.38213	3.40908	3.48498	4.93358	5.29439	2.7082	3.19649	3.66743	5.5294	5.27514	5.71759	4.41151	3.45302	6.23307	3.53336	3.56148	3.44791	3.29642	2.90899	4.30924	3.73314	3.03021	4.13966	3.31007	3.66474	3.13172	3.53467	4.39601	2.93851	5.51623	4.48238	4.1368	2.73675	6.11524	3.03827	3.15293	3.60065	6.04661	3.02059	3.17828	3.43633	5.53524	4.45723	4.01678	3.24103	5.06379
ADAD1	0.0154577	0.00865755	0	0	0	0.0121962	0	0	0	0	0	0	0	0	0	0.00957528	0	0.00792157	0	0	0	0.0322853	0	0.00835926	0	0.0060325	0	0	0	0	0	0	0	0	0	0	0	0	0	0	0	0	0	0	0	0	0	0	0
ADAD2	0.117517	0.0991334	0.0322987	0.154846	0.16201	0.100921	0.142867	0.115792	0.0494157	0.0950758	0.0739547	0.175173	0.127156	0.0349198	0.206663	0.360843	0.0321853	0.283197	0.0713865	0.224421	0.250673	0.0491681	0.129906	0.209665	0.170479	0.0735029	0.221341	0.0738321	0.137756	0.090009	0.309785	0.122088	0.144508	0.193451	0.0941411	0.260264	0.290454	0.105006	0.149093	0.155584	0.0129814	0.386144	0.25045	0.0967756	0.0286973	0.191067	0.182817	0.235581	0.0848658
ADAR	5.57656	5.35113	4.94926	5.41422	4.9371	5.63615	5.4835	5.24852	2.6989	5.69657	5.47203	5.14238	5.46705	4.86039	5.61214	5.53403	4.62364	5.28552	5.82095	5.42773	5.53471	5.98732	5.34472	5.62121	5.22055	5.64619	5.58125	5.34966	5.63075	5.53355	5.5673	5.7889	5.15665	5.6571	5.27505	5.51065	4.86051	5.55318	5.56949	5.32142	4.61205	5.27626	5.94607	5.36357	4.95298	6.45271	5.21863	5.86973	5.28987
ADARB1	2.27122	2.47831	2.31759	2.42279	1.85034	2.48013	2.19631	2.74465	1.11985	2.25584	2.0482	3.76565	2.2635	1.84939	2.36366	2.28668	1.95884	2.35289	2.29741	2.31881	2.35511	2.63507	2.43002	2.39273	2.07653	2.22411	2.22756	2.30655	2.36379	1.8872	2.38593	2.03281	2.56729	2.63367	2.2568	2.37771	2.30435	2.49529	2.3331	1.86992	2.15851	2.48579	2.38528	1.96167	2.21285	2.3388	2.97341	2.48399	2.60204
ADARB2	0.19035	0.298943	0.0604495	0.169256	0.0344497	0.0705668	0.0556156	0.477315	0.00653792	0.021795	0.126801	0.0410291	0.0903186	0.0542534	0.124777	0.140878	0.0270179	0.165512	0.0255282	0.0767133	0.0861526	0.0494354	0.0292328	0.0754737	0.108997	0.0548161	0.152542	0.137408	0.0322468	0.174619	0.0601499	0.182679	0.119996	0.111246	0.270227	0.363255	0.284549	0.132182	0.023836	0.114628	0.0451777	0.106173	0.0544901	0.0598974	0.0799174	0.156785	0.0769494	0.252435	0.133748
ADAT1	2.83411	2.79698	2.24534	2.67678	2.44108	2.91612	2.57226	2.99361	1.31318	2.45961	2.53306	2.32028	2.37972	2.19072	2.65716	2.78859	2.16607	2.75929	3.03164	2.89695	3.04638	3.40278	2.55193	3.01057	2.29384	2.91254	2.91343	2.68578	3.29957	2.93424	3.23967	2.90333	2.90965	2.64075	3.49333	2.92778	2.33622	3.0226	2.97499	2.9527	2.59362	2.21649	2.72454	2.79015	2.64533	3.14715	2.41002	2.9854	2.44412
ADAT2	1.52818	1.54373	0.787792	1.2502	0.730442	1.34804	1.33454	0.888006	0.256602	1.26164	1.3002	0.708426	0.780093	0.759966	0.927033	1.39683	0.681518	1.19425	1.41119	1.06032	1.77895	1.65057	1.18756	1.49054	0.899397	1.26757	1.08738	1.14368	1.49197	1.26525	1.23108	1.52442	0.866197	1.03441	1.04774	1.21507	0.664025	1.14484	1.20618	0.914916	0.602058	1.12978	1.38549	0.770285	0.935277	1.39649	0.589354	1.17507	0.999855
ADAT3	0.31839	0.284351	0.222095	0.532252	1.25116	0.268864	0.260507	0.345989	0.180671	0.200422	0.215494	0.371546	0.203902	0.182784	0.763404	0.419481	0.0667872	0.60862	1.01823	0.98111	0.57029	0.513765	0.354986	0.426046	0.849738	0.216334	1.0557	1.14787	0.260978	0.227603	0.422381	0.809351	0.603781	0.441364	0.858545	0.389006	0.165352	0.579455	0.31449	0.283021	0.272181	0.597144	0.751368	0.67597	0.393777	0.156073	0.527446	0.88423	0.173829
AEN	2.1347	1.85322	1.27671	3.06863	1.76822	2.67871	2.0093	1.81362	0.91282	2.10864	1.71176	1.69713	1.65475	1.44741	2.18852	2.07298	0.954473	2.93312	2.40701	2.29691	1.83611	2.74358	2.90912	2.58901	2.67301	2.44328	2.25869	2.71942	2.1135	2.76659	1.9133	2.41034	2.20708	2.7478	2.56209	2.03779	1.45161	2.6396	2.41495	2.88498	1.17014	2.30879	2.06791	1.99276	1.26708	2.12269	2.24781	2.58515	2.03565
AFF1	4.26856	4.1617	4.02985	3.87401	2.65586	3.76122	4.22679	3.98628	3.57179	3.5992	3.85926	3.90947	4.2186	4.60948	3.99893	3.76511	3.94771	3.79844	3.98586	3.07672	3.7069	3.70844	3.73971	4.22895	2.69959	4.0595	4.06573	3.90062	3.91496	3.72323	4.18568	3.81124	4.23298	4.04211	4.03586	4.367	3.99427	3.61864	3.54607	3.42413	3.98408	3.17256	3.91215	2.82421	4.13549	4.16563	3.9879	3.89265	3.88538
AFF2	0.172006	0.295531	0.274204	0.022668	0.108542	0.139378	0.12931	0.380247	0.0183276	0.357135	0.179856	0.401835	0.342151	0.0629298	0.35172	0.211434	0.747772	0.340634	0.235333	0.0896565	0.1076	0.674465	0.396716	0.244604	0.104478	0.371743	0.142941	0.197777	0.210665	0.152215	0.163288	0.136149	0.441544	0.499439	0.174594	0.174982	0.376528	0.133499	0.0856051	0.117366	0.465405	0.084136	0.0795858	0.0907337	0.100624	0.284466	0.280271	0.109427	0.195271
AFF3	3.27308	2.50124	1.73966	3.61178	4.04881	2.92539	3.16022	3.76229	0.301511	2.42637	2.33452	2.12474	2.54577	1.47303	3.13679	2.88601	1.29342	1.88835	3.15534	3.3278	2.9005	2.16039	2.24969	3.81364	2.62996	2.468	3.9885	3.60656	4.0372	3.36126	4.42867	3.21191	2.44176	3.30874	3.37064	4.75551	1.49753	3.02824	3.8238	3.05576	1.95203	2.59377	3.4128	2.52887	0.738031	2.85096	3.00801	3.55546	1.98933
AFF4	4.63678	4.37822	3.57804	4.1494	3.04259	4.44249	4.29314	4.15826	3.00905	3.65282	4.09375	3.53599	4.06844	3.86981	4.32711	4.35197	3.54996	4.15195	4.72136	3.52904	4.14906	4.18778	4.2053	4.60208	3.09741	4.55221	4.39732	4.52058	4.71718	4.6552	4.4549	4.49252	4.15088	4.24555	4.4361	4.63318	3.47188	4.14868	4.09569	3.88048	3.40592	3.72655	4.34308	3.61093	3.4178	4.23678	4.05081	4.18888	3.68481
AGFG1	3.69135	3.67484	3.39338	3.55414	2.75737	3.40492	3.4401	3.62469	2.42074	3.49967	3.38279	3.19426	3.62813	3.39798	3.7006	3.39951	3.50418	3.5379	3.76247	2.8927	3.14049	3.65696	3.62666	3.58833	3.12114	3.85222	3.23401	3.35837	3.50621	3.37826	3.32243	3.22428	3.61755	3.47588	3.48552	3.26617	3.78813	3.17658	3.41412	3.43401	3.85263	2.94488	3.29613	2.6903	3.55872	3.72897	3.39813	3.28344	3.35172
AGO1	2.76617	2.74651	2.14955	2.42686	2.12709	2.68852	2.71567	2.44024	1.50956	2.66449	2.61806	2.46434	2.53995	2.17994	2.78398	2.78365	2.10207	2.31307	2.65051	2.14346	2.88829	2.84165	2.55656	2.8254	2.29725	2.71925	2.81993	2.59589	3.00225	2.71572	2.81384	2.67899	2.40995	2.70335	2.53568	2.67032	2.34239	2.79029	2.70811	2.60149	2.37489	2.46392	2.94823	2.39265	2.30785	2.5316	2.4221	2.48163	2.31334
AGO2	2.91507	2.78997	2.14766	2.72141	1.77368	2.52964	2.67305	2.6842	2.30458	2.29368	2.59049	2.47186	2.68848	2.38373	2.83359	2.52799	2.29436	2.39872	2.5158	1.76191	2.6182	2.92246	2.37694	2.62013	1.71531	2.94846	2.53189	2.49616	2.81259	2.5163	2.83821	2.3687	2.51478	2.63633	2.31164	1.99796	2.39285	2.23719	2.41546	1.88425	2.21229	2.16375	2.58131	1.91662	2.35459	2.43669	2.29893	2.17917	2.30452
AGO3	1.94044	1.89177	1.39948	1.68247	1.00713	1.60089	1.7174	1.33959	0.718936	1.53885	1.5606	1.45953	1.56683	1.60433	1.66827	1.54056	1.47869	1.73555	1.69994	1.16549	1.52205	1.83437	1.44223	2.03338	0.966118	1.91799	1.63857	1.59816	1.97522	1.59903	1.79407	1.46337	1.38054	1.77525	1.39873	2.01662	1.4611	1.61594	1.51775	1.35944	1.28958	1.48374	1.73767	1.00396	1.36119	1.66419	1.51885	1.46476	1.45094
AGO4	3.1804	3.12233	2.33733	2.94535	2.36143	3.14072	3.07103	2.41788	2.464	2.85219	2.6477	2.71543	2.94429	2.74993	2.87182	3.14569	2.58958	2.95082	2.90462	2.40511	3.21031	3.11994	2.90574	3.20082	2.08838	3.22965	2.95387	3.10341	3.32587	3.27557	3.28753	2.76061	2.66136	2.93011	2.76007	3.46503	2.69575	3.06848	2.88072	2.67436	2.53065	2.66686	3.0988	2.30798	2.52232	2.91785	3.00968	2.77551	2.60155
AIMP1	4.2759	4.26434	3.71563	4.11064	3.83148	4.14425	4.27016	4.02327	3.66767	4.3851	4.08458	3.60535	4.03153	4.06343	3.68141	4.37465	3.82917	4.16521	4.03855	4.15601	4.16513	4.16119	4.10469	4.25241	3.90576	4.33846	4.15878	4.09474	4.40129	4.64095	3.94017	3.97057	3.78032	3.88883	3.77745	4.1972	3.46605	4.22874	4.3116	4.35734	3.56441	4.20061	4.27238	4.26475	3.45636	4.21749	3.88167	4.01755	3.93783
AIMP2	2.76665	2.69203	2.50907	3.05327	3.47124	2.78067	2.53434	2.87661	4.17851	3.24072	2.78123	2.62528	2.6144	2.35946	2.88705	2.78382	2.46081	2.8336	3.1122	3.17146	2.7889	2.87286	2.95958	2.68799	3.66855	2.55717	2.69138	2.71176	2.52551	2.71712	2.63205	3.18843	2.92797	2.81103	2.68046	2.55391	2.61298	3.05738	3.05771	3.02512	2.80198	2.95223	2.75637	3.4337	2.63258	2.90479	2.59363	3.09391	2.86419
AKAP1	4.57649	4.91771	4.33187	4.99186	4.63078	4.86103	4.96193	4.63894	5.3661	4.46751	4.53629	4.70362	4.87748	5.065	4.53984	4.9947	5.23252	4.34635	4.82548	4.46095	4.77442	4.45901	4.84885	5.0205	4.29456	4.25457	4.72458	4.81098	4.65242	5.18013	5.38284	5.00762	4.7046	4.61766	4.7847	4.94252	4.5533	4.64682	4.19836	5.02247	4.20045	4.9774	4.99346	4.86712	4.50849	4.37049	4.34295	4.83003	4.82685
AKAP17A	3.25402	3.094	2.57442	3.79475	3.00638	3.69286	3.42606	3.02352	1.78864	3.13886	2.30371	2.90084	2.63798	2.48853	3.06415	3.19458	2.76699	3.95177	3.28476	3.62951	3.62163	3.90831	3.79822	3.62331	3.54284	2.8267	3.86259	3.83897	3.30157	3.74077	3.62918	3.79551	3.31636	3.60802	3.84895	3.82785	2.94014	3.58682	3.27097	3.42603	2.65068	3.43101	3.8738	2.99594	2.81035	3.00879	3.05121	3.89301	3.0597
AKAP8	3.26023	2.99308	2.37334	3.3381	2.75684	3.48791	3.2176	3.08481	2.48728	3.11145	2.52392	2.66486	2.56987	2.43249	2.85549	3.456	2.63364	3.39879	3.58491	3.2404	3.2485	3.53628	3.64398	3.69193	3.14724	3.01414	3.32697	3.3317	3.18672	3.64024	3.26546	3.5353	3.04222	3.20544	3.4936	3.74212	2.58391	3.46203	3.1196	3.47236	2.50572	3.25652	3.39517	3.31719	2.4298	2.80027	2.88226	3.57513	2.92509
AKAP8L	2.78528	2.5797	2.28609	3.19034	3.28373	3.21897	3.09416	2.802	2.11096	2.59437	2.01687	2.59778	2.46647	1.98171	2.59406	2.97496	2.40525	3.28897	2.95904	3.16102	3.39649	3.20454	3.42962	3.38524	3.07045	2.39144	3.0924	3.18323	3.01782	3.47537	3.4787	3.33444	2.79025	3.17235	3.24803	3.84242	2.61653	3.49442	2.92942	3.38728	2.63812	3.21773	3.26723	3.11186	2.47708	2.47886	2.76238	3.38795	2.72478
ALKBH1	2.52959	2.20836	1.9128	2.26948	2.48999	2.25416	2.17235	2.11052	2.03334	2.72116	2.1161	1.96563	2.12036	1.93319	2.21215	2.52574	1.95915	2.14827	2.51284	2.4036	2.42099	2.21978	2.53536	2.56135	2.21435	2.10184	2.49456	2.41862	2.46693	2.28457	2.38342	2.36256	2.0642	2.30048	2.69251	2.67282	1.7322	2.6396	2.59685	2.94627	1.848	2.21298	2.64602	2.42798	1.69751	2.34593	2.19996	2.68549	2.22737
ALKBH5	5.20341	5.10954	4.8729	5.08596	5.06952	4.93887	5.06935	4.93834	6.18471	5.38099	5.08331	4.79217	5.04683	4.8776	4.8997	5.09459	4.71756	4.97167	4.81801	5.16231	4.96121	4.93133	4.95917	5.03932	5.32735	4.72352	5.07115	4.92898	4.90772	5.01079	5.00352	4.98105	4.66774	5.13471	4.78554	5.04431	4.73803	5.21347	5.44194	4.97019	4.92075	5.38117	5.17134	5.35895	4.89146	5.12143	5.22747	4.91166	5.10088
ALKBH8	2.59743	2.21901	1.69803	1.91507	1.60333	1.8433	2.06799	1.90661	1.45028	2.31373	2.04571	1.82861	1.97367	1.64521	1.95626	2.40919	1.46071	1.7575	2.24892	1.84169	2.21409	2.21891	2.00657	2.34366	1.53588	2.23712	2.42952	2.01678	2.37986	2.13858	2.11521	2.10789	1.59382	1.78073	1.88719	2.28725	1.71851	2.33042	2.02522	2.18259	1.53027	1.97661	2.26856	1.8775	1.54371	2.24786	1.76991	2.03136	1.94573
ALYREF	3.61459	3.47973	3.62338	4.45273	4.79605	4.52333	3.72626	4.05533	3.24822	3.65812	3.40448	3.84549	3.87697	2.95554	4.23927	3.94155	3.80091	4.63728	4.07769	4.82471	3.4495	4.78362	4.48695	3.93441	5.11212	3.56499	4.3278	4.22642	3.84459	4.26207	3.67977	4.66355	4.22588	4.32243	4.09436	3.88827	3.48323	4.14463	4.22433	4.6132	3.75742	4.81224	4.15663	4.73559	4.10222	4.02674	3.84096	4.71729	4.13557
ANG	3.91159	3.87445	4.08382	3.59761	4.12551	3.6755	4.19095	3.14921	0.545116	3.63179	4.09242	4.21469	4.36402	4.97974	3.57997	3.45177	4.13014	3.48338	3.25923	4.19097	3.51328	2.15698	3.58864	3.79226	3.36907	3.28377	3.5989	2.99713	3.51129	3.77047	3.757	2.27237	3.53215	3.44634	3.35843	3.71884	4.22703	3.09234	4.05267	3.95396	3.86175	3.66942	3.42166	3.44765	3.83342	3.48508	3.85726	3.54099	4.2814
ANGEL1	2.77268	2.84602	2.09907	2.74021	2.56207	2.77117	2.92701	2.43003	1.51473	2.94662	2.69635	2.31947	2.51405	2.16747	2.72677	3.08436	1.85898	2.83634	2.98229	2.62017	3.31898	2.91864	2.87731	2.92084	2.61569	2.61653	2.73745	2.90038	3.05929	3.04089	2.91562	3.12914	2.47133	2.71681	2.54341	2.79767	2.59585	3.04695	2.89609	2.7527	2.25266	2.61147	2.95738	2.53947	2.23232	2.93713	2.53947	2.88402	2.46627
ANGEL2	2.96755	2.99335	2.29213	2.48653	2.08427	2.65414	2.59403	2.63617	1.59947	2.71417	2.58461	2.08857	2.50903	2.47238	2.82809	2.87933	2.05337	2.70811	2.59302	2.36913	2.7085	2.94153	2.47552	2.9659	2.06718	2.96097	2.86841	2.70791	3.02555	2.42522	2.78078	2.56103	2.35649	2.81925	2.52913	2.97729	2.16056	2.76759	2.79054	2.64665	2.10955	2.3688	2.95218	2.35179	2.11256	2.63418	2.43973	2.46156	2.48651
ANKHD1	0.841508	0.719796	0.334305	0.736361	0.402175	0.695998	0.703801	0.581076	0.401486	0.422731	0.509699	0.375869	0.480984	0.500478	0.659329	0.748641	0.361384	0.753017	0.788568	0.361245	0.79819	0.807699	0.795028	0.958461	0.31586	0.696135	0.679661	0.69224	0.791254	0.817737	0.762201	0.6667	0.526646	0.69876	0.830849	0.973302	0.453512	0.676392	0.511053	0.554758	0.482848	0.385024	0.766051	0.510628	0.427873	0.528985	0.408494	0.733455	0.472354
ANKRD17	4.03308	4.06471	3.33193	4.01405	3.275	3.91328	4.18745	3.47798	2.77031	3.62538	3.88133	3.41487	4.01061	3.4421	3.94296	4.04437	3.40245	3.82662	4.38597	3.13254	4.0196	4.29153	3.98687	4.26561	3.17288	4.08577	4.07471	4.30183	4.5414	4.53653	4.20163	4.67512	3.72012	3.8196	4.09575	4.54645	3.49112	4.38607	3.79465	3.71142	3.25147	3.61782	4.1533	3.5871	3.32406	4.0706	3.77787	3.93102	3.486
APEX1	5.74907	5.79706	5.59106	6.20182	7.01993	6.10927	5.96468	6.02196	4.3514	6.33908	6.0196	5.44534	5.74823	5.50393	6.10916	6.28435	5.58424	6.17057	6.3502	6.45178	6.43498	6.29144	6.14652	5.94852	6.85207	5.94612	6.24364	6.50113	6.47595	6.6372	6.23693	6.88434	6.08737	5.95429	5.89276	6.18282	5.45042	6.64502	6.39582	6.6318	5.56496	6.49252	6.30461	7.03158	5.61235	5.92865	5.71338	6.40114	5.79968
API5	5.07009	4.91265	4.42482	4.78316	4.41415	4.85688	4.79688	4.81275	3.46444	4.93269	4.93324	4.18916	4.78279	4.3995	4.8717	5.02572	4.24581	4.67243	5.01268	4.59513	4.89131	4.9458	4.70678	5.04019	4.51272	5.1145	4.9604	4.83214	5.08929	4.99511	4.79381	4.8559	4.50787	4.74475	4.63872	4.91548	4.11937	4.87299	4.99977	4.99353	4.19099	4.82791	5.0309	4.79737	4.3204	5.01935	4.59807	4.82886	4.54259
APOBEC1	0.0464266	0	0	0	0	0	0	0	0	0	0	0	0	0	0	0	0	0	0	0	0	0.0646132	0	0.0252304	0.0654382	0	0	0	0	0.0236652	0	0	0	0	0	0	0	0	0	0	0	0	0	0	0	0.0453636	0	0	0
APOBEC2	0.138864	0.450977	0.112184	0.387724	0.117556	0.563429	0.206455	0.211662	8.86484	0.112504	0.293295	0.362267	0.52864	0.0976167	0.258775	0.321746	0.127088	0.223845	0.40721	0.123709	0.429911	0.319209	0.201095	0.508344	0.0508014	0.339469	0.114919	0.232711	0.455881	0.454647	0.34733	0.395512	0.187303	0.150333	0.183291	0.408064	0.198511	0.305621	0.383299	0.177254	0	0.0237636	0.176596	0.148498	0.281278	0.259877	0.237213	0.228023	0.162239
APOBEC3F	1.60203	1.72465	0.85871	1.58058	1.56222	1.83127	1.75142	1.01155	0.230279	1.76123	1.76976	1.07516	1.05639	0.991265	1.70482	1.80975	0.56777	1.41354	1.96145	1.73333	1.99329	2.48142	1.68571	2.02401	1.83347	1.76849	1.94529	1.87316	1.87308	1.63005	1.80402	2.10718	1.36457	1.71413	1.43549	2.00632	0.832148	2.1033	1.97201	1.73593	0.674455	1.83863	1.95265	1.58568	0.909899	1.84333	1.64116	1.94299	1.38382
APOBEC3G	1.82487	1.5612	1.07672	1.56768	1.69418	1.94584	1.74469	1.29426	0.316311	2.32832	2.2505	1.18836	1.58135	1.08345	1.62356	2.30489	0.592361	1.73889	1.98946	2.01316	2.00887	3.04693	1.79492	2.40967	2.18502	1.73672	1.76223	1.36175	1.85483	1.93554	1.4691	1.74845	1.19891	1.99914	1.58098	2.19334	1.15683	2.21589	1.90036	1.79906	1.03266	2.15343	2.33015	2.30218	1.52875	2.275	2.06199	2.39418	1.81222
APOBEC3H	0.354886	0.303044	0.152637	0.122541	0.209414	0.370786	0.319288	0.154559	0.0540423	0.713341	0.624414	0.16506	0.286002	0.215394	0.78495	0.502475	0.103176	0.401335	0.282977	0.59074	0.480728	1.41146	0.407988	0.777885	0.547601	0.715324	0.3352	0.257686	0.296243	0.497079	0.237428	0.178757	0.306706	0.713664	0.337006	0.405812	0.130938	0.319736	0.356138	0.415878	0.142686	0.384723	0.564837	0.556055	0.280444	0.768668	0.392222	0.588931	0.620668
APOBEC4	0.0312789	0.00880721	0	0	0	0	0.00800242	0	0	0	0	0.027228	0.0141361	0	0	0.00974074	0.00718689	0.00805854	0.0225037	0	0.01031	0.0219753	0.0232166	0	0	0.151642	0	0.00780457	0.0171276	0.00797335	0	0	0	0	0	0	0	0.0105105	0	0	0.010068	0.0510615	0	0	0.0222838	0	0	0	0
APTX	3.00791	2.97216	2.52025	3.02014	3.17895	3.04453	2.95045	2.80523	1.51066	3.06583	2.91384	2.57592	2.70464	2.56502	2.71811	2.99854	2.60259	2.90212	3.00903	3.20863	2.93994	2.91447	2.8998	2.89947	3.1403	2.90475	3.03181	3.06623	3.14805	3.04008	2.94886	2.98477	2.61631	2.78185	2.88336	3.00839	2.34037	3.16285	3.35316	3.34048	2.43644	3.15799	3.13886	2.9154	2.28689	2.87883	2.61467	3.18813	2.58876
AQR	3.1193	2.8398	2.35454	2.75139	2.65112	2.8187	2.79688	2.71341	1.18482	2.81028	2.70034	2.33795	2.87303	2.39959	2.85364	2.83499	2.29218	2.49261	3.08317	2.55866	2.90218	2.76018	2.66667	3.02307	2.43262	3.22804	3.18788	2.8256	3.11239	2.93082	2.98426	2.83554	2.52781	2.76448	3.14014	3.11658	2.38463	2.88047	2.79422	2.83988	2.46101	2.4769	3.05925	2.58644	2.31854	2.90165	2.67966	2.8015	2.51578
ARHGEF28	2.30919	2.34506	1.86322	2.05415	1.49737	2.21006	2.08378	1.64855	0.207153	1.99035	1.80378	1.79271	1.92224	2.10502	2.03769	2.37229	1.7634	1.99666	2.08297	1.70968	2.21994	1.61039	2.06408	2.48015	1.72221	2.18811	2.01924	2.14723	2.13827	2.28738	2.24754	1.85112	1.89107	1.87357	1.88372	2.34085	1.72412	2.24264	2.23939	2.00259	1.92437	2.22672	2.18828	2.11882	1.14476	1.87589	2.10194	1.96489	1.64765
ARL6IP4	0.310865	0.211288	0.216313	0.625126	0.357374	0.618758	0.563219	0.536596	0.113112	0.211938	0.135518	0.466425	0.213735	0.19518	0.36131	0.431881	0.335744	0.524237	0.114346	0.759981	0.409698	0.638219	0.503708	0.503182	0.769427	0.232494	0.425636	0.390098	0.386934	0.566679	0.758774	0.489022	0.426817	0.463402	0.647928	0.508056	0.450293	0.461183	0.307907	0.372483	0.423002	0.45542	0.517169	0.541136	0.391589	0.133573	0.180325	0.553586	0.483949
ASCC1	2.3331	2.32661	2.4474	2.27964	2.72883	2.33354	2.27138	2.45673	2.07523	2.47565	2.52185	2.23709	2.50738	2.306	2.45664	2.39682	2.36743	2.35337	2.60427	2.52729	2.23031	2.46075	2.28441	2.45151	2.38622	2.36638	2.55912	2.30875	2.35795	2.44091	2.54091	2.42548	2.38166	2.50986	2.18725	2.39056	2.32631	2.53587	2.43756	2.44799	2.4871	2.28404	2.30728	2.55177	2.48213	2.38179	2.27852	2.51619	2.438
ASH1L	4.32837	4.10741	3.63982	3.82803	2.71572	4.00402	4.23827	3.62335	3.08021	3.31187	3.74485	3.56839	4.19743	3.56744	3.94645	4.0352	3.43446	3.46671	4.09046	2.95968	4.12857	3.86405	3.65662	4.30789	2.5521	4.11451	4.18356	3.90815	4.43556	4.18402	4.32576	3.94036	3.58433	3.84774	3.88032	4.37114	3.79981	4.0102	3.60265	3.4251	3.65799	3.33104	4.29621	3.24022	3.31127	3.88528	3.50304	3.61617	3.50953
ATXN1	2.65353	2.34043	2.04888	1.99857	1.92006	2.25917	2.4456	2.41663	2.40111	2.23307	2.31717	2.25843	2.36382	2.11823	2.40033	2.22425	1.84658	2.06473	2.30155	1.94159	2.28517	2.64377	1.95047	2.64609	1.77485	2.60557	2.35233	2.24628	2.54975	2.09731	2.65018	2.09589	1.8768	2.31779	1.88532	2.41012	2.1104	2.26774	2.37148	1.80303	1.89192	2.03779	2.40198	1.80193	2.06473	2.27633	2.26201	2.13112	2.09936
ATXN1L	3.83533	3.71058	3.47963	3.5695	2.8291	3.78104	3.80609	3.69804	2.39993	3.21031	3.43474	3.60478	3.85573	3.5428	3.64351	3.76367	3.66071	3.34846	3.69244	2.96711	3.63333	3.50937	3.67894	3.97031	2.65318	3.69636	3.68824	3.53462	3.91031	3.84246	3.88282	3.52034	3.7898	3.71234	3.6879	3.71453	3.87493	3.61234	3.596	3.48003	3.8829	3.37652	3.72625	3.23712	3.27361	3.55882	3.29867	3.47443	3.57641
ATXN2	2.22807	2.18597	1.86605	1.94409	1.84087	2.0979	2.08833	2.05375	1.426	2.1589	1.98778	2.09683	1.93174	2.07219	2.02814	1.97766	2.2315	2.02412	2.20243	1.85108	2.14165	2.13332	2.18563	2.33665	1.68797	2.14552	2.07799	2.23795	2.18326	1.88109	2.27369	2.18308	1.98537	2.206	2.14268	2.42246	2.10964	2.26623	1.97306	2.01588	1.96554	1.8529	2.06527	2.02118	2.00568	2.12058	2.13993	2.1072	1.98762
ATXN2L	3.92575	3.91395	3.24645	4.30366	4.06171	4.18747	4.00361	3.713	2.66607	3.87072	3.51314	3.71112	3.69215	3.7842	4.05712	4.04282	3.66303	4.20821	4.28907	3.84624	4.53528	4.52294	4.29422	4.18871	4.23913	3.81913	3.96107	4.23661	4.05658	4.2184	4.2504	4.5509	4.0193	4.05006	4.16569	4.31411	3.6645	4.24116	4.03475	3.96295	3.17663	4.24299	4.20857	4.03221	3.44653	3.83374	4.04662	4.23804	3.60299
AUH	3.23782	3.35786	3.45888	3.34552	3.43954	3.10614	3.38634	3.04588	2.90539	3.03551	2.79037	3.11924	3.16435	3.78864	2.9946	3.18129	3.25004	3.27511	3.03788	3.3045	3.22897	2.90016	3.24374	3.34112	3.09357	3.43786	3.38782	3.31257	3.61843	3.34136	3.58392	3.16679	3.21384	3.12217	3.4214	3.39666	3.01494	3.13196	3.40372	3.35309	3.05567	2.81652	3.28023	2.83796	3.12549	3.19171	3.03345	3.1494	3.24617
AZGP1	8.35041	7.83114	6.79539	8.68405	10.5501	9.29544	8.1658	7.30475	0.0926735	7.27662	7.87462	7.0635	7.81539	6.32355	8.62164	8.70246	5.93887	7.86031	8.48955	10.3529	8.24905	6.86633	8.36445	8.01712	9.55736	7.21576	10.8909	9.12612	8.81103	8.61717	8.49485	7.6244	7.84395	7.92796	9.4956	9.32521	4.07276	8.25104	9.73473	9.35183	5.31481	8.95636	9.33941	9.27234	5.43216	8.28538	8.09893	9.11567	8.11281
BARD1	1.57953	1.5406	0.750757	1.31919	0.905305	1.85641	1.16849	1.24835	0.996835	1.35401	0.929994	0.718675	1.16353	0.774441	1.48747	1.38981	0.548895	1.6054	1.89884	1.378	1.27354	1.85503	1.76156	1.61734	1.08997	1.80493	1.68311	1.66789	1.32876	1.36741	1.36046	1.88892	1.32143	1.49017	1.46269	1.48978	0.474045	1.24785	1.649	1.78883	0.457962	1.23176	1.43802	1.50407	0.683288	1.19357	1.12649	1.89364	0.843516
BAZ2A	4.1618	4.10327	3.38638	4.07642	3.46513	4.3114	4.29143	3.76197	2.41467	3.53479	3.47975	3.59244	3.84932	3.73642	4.05004	4.18032	3.60501	4.09688	4.12901	3.39093	4.32514	4.2158	4.11993	4.33591	3.34196	4.07027	4.14916	4.23807	4.27843	4.34812	4.35041	4.16316	3.75778	4.11945	4.15881	4.38583	3.81575	4.33891	3.93829	3.73479	3.47728	3.6298	4.27627	3.84899	3.47555	3.9427	3.95853	3.86949	3.84637
BAZ2B	2.51818	2.61071	1.6081	2.19884	1.38292	2.1683	2.40842	1.89082	0.83189	1.91728	2.11094	2.01778	2.22905	2.08964	2.02168	2.33373	1.76583	2.32886	2.22724	1.72988	2.41651	2.35022	1.92422	2.55373	1.26022	2.62526	2.41277	2.48211	2.75231	2.60235	2.50593	2.38735	1.92765	2.22043	2.10549	2.71936	1.80518	2.51928	1.9815	1.64762	1.50895	1.78277	2.43431	1.52421	1.59271	2.27022	2.0945	1.93989	1.91137
BCDIN3D	1.66189	1.51814	1.21766	1.41632	1.83097	1.30552	1.62388	1.43293	0.717948	1.8673	1.61765	1.18706	1.35333	1.11364	1.43056	1.72842	0.997817	1.20285	1.19117	1.7645	1.80966	1.62513	1.10103	1.59607	1.72748	1.48505	1.69213	1.59952	1.80875	1.44299	1.62337	1.36171	1.00777	1.45324	1.43516	1.76492	0.996192	1.92779	1.87876	1.85578	1.18473	1.7868	1.86484	1.74926	1.27534	1.74605	1.27872	1.37826	1.41329
BCLAF1	4.66863	4.49708	3.67542	4.45045	3.64269	4.647	4.52123	4.05828	3.48546	4.51223	4.24889	3.66211	4.27611	4.05124	4.10792	4.76711	3.79493	4.42699	4.7057	4.05274	4.40779	4.61526	4.47234	4.89644	3.8716	4.79085	4.51698	4.60283	4.74233	4.91195	4.49204	4.6141	3.98204	4.31647	4.44037	4.86353	3.47215	4.41672	4.3303	4.31236	3.26229	4.21839	4.52287	3.95667	3.5328	4.35334	4.21917	4.35491	3.93129
BCLAF3	2.30105	2.22073	1.61349	1.62017	1.37531	1.8349	1.96665	1.56903	0.703103	1.81127	1.7071	1.39088	1.67835	1.61293	1.79858	1.99285	1.34822	1.78169	1.93537	1.70197	2.01999	1.81736	1.82616	2.1793	1.07491	2.01023	2.00455	1.82293	2.08281	1.81618	1.85666	1.6356	1.53037	1.88564	1.66365	2.08062	1.37387	1.98972	1.99148	1.6635	1.15378	1.71436	1.99471	1.62298	1.30256	1.81176	1.49744	1.73822	1.59265
BICC1	3.36255	2.47579	2.84917	2.23907	1.6073	3.02444	3.04464	3.02128	1.82248	3.44635	3.55332	2.73954	3.0868	2.79553	3.41961	2.81974	2.05326	3.30075	3.33739	2.69387	2.92566	3.03343	2.72143	3.30093	1.76506	3.93803	2.95907	2.87275	2.86248	3.27665	2.57372	2.90519	2.74894	3.22818	2.66766	3.63023	2.49623	3.19057	2.08131	1.78912	2.49455	2.11308	2.8084	2.16667	2.91958	3.16431	3.35093	2.96652	3.0176
BMS1	3.12205	3.14144	2.80745	3.36467	3.05747	3.38073	3.1944	2.93488	2.57742	3.06115	2.96339	2.85452	3.10117	2.47099	2.96862	3.27353	2.82136	3.40664	3.35679	3.27777	3.19884	3.46324	3.4375	3.32573	3.27712	3.19947	3.29373	3.43526	3.47119	3.62268	3.24013	3.55806	3.10981	3.26925	3.29673	3.51088	2.69242	3.77008	3.16496	3.4084	2.7062	3.49495	3.35892	3.28557	2.67109	3.24979	2.97813	3.40443	3.06937
BOLL	0.0208006	0.0116595	0.0055785	0	0	0	0.0105951	0	0.875619	0	0	0.0270629	0.00469856	0	0	0.00646144	0	0.00534452	0	0.01057	0.0136467	0.0145979	0.00773298	0	0	0.00812682	0.0146622	0.0103333	0.0113713	0.00528797	0.00804102	0	0	0	0.00622904	0.00541279	0	0	0	0	0.0265315	0	0.00539016	0	0	0.00510696	0.00739265	0	0.00894695
BOP1	2.09965	2.04772	2.11338	3.37034	3.83798	3.11307	2.52442	3.08092	2.96422	2.30462	2.03546	2.93829	2.42467	1.6058	3.04077	2.96175	2.25034	3.04654	2.96686	3.26197	2.8906	3.39015	3.28715	2.43691	4.2104	2.21125	2.76641	3.24977	2.49854	3.06066	2.91807	3.84375	3.12383	2.97976	3.0614	2.76724	2.66061	2.95513	2.57891	3.43825	2.46982	3.33041	3.1369	3.79848	2.55821	2.44664	2.28536	3.50024	2.74073
BRCA1	1.04747	1.24231	0.910287	1.26368	0.736461	1.2897	1.15957	1.16634	0.639151	1.16696	1.07302	0.665152	1.49305	0.993449	1.2982	1.17754	0.866603	0.890862	1.43226	1.1566	1.12594	1.90344	1.36291	1.26443	1.10315	1.81541	1.36817	1.24295	1.41502	1.02904	1.10721	1.99851	1.10598	1.2238	1.33879	1.28875	1.14244	1.23461	1.06498	1.03054	0.980436	0.893632	1.11188	1.18002	1.20432	1.16797	0.74449	1.32848	0.830421
BRIX1	2.63194	2.55001	2.11158	2.85974	2.79	2.769	2.64673	2.41887	1.20209	3.14406	2.59868	2.25627	2.57538	2.23338	2.25477	2.80747	2.09623	2.89496	2.85893	2.93016	2.63185	2.77884	2.78671	2.76879	2.90677	2.84974	2.49399	2.60073	2.70064	3.18512	2.45754	2.6391	2.42046	2.53745	2.38352	2.5232	1.86642	2.88053	2.86152	2.84581	2.08549	2.85009	2.55024	3.13601	1.91419	2.81347	2.54184	2.76329	2.48168
BUD13	3.55301	3.4837	3.12797	3.56654	3.53815	3.68756	3.61221	3.11074	2.11875	3.85612	3.15862	3.13418	3.3599	3.33228	3.31446	3.69935	3.21	3.6583	3.7697	3.52418	3.67525	3.57889	3.6889	3.75855	3.44871	3.38971	3.6783	3.49846	3.65949	3.677	3.60878	3.45472	3.29315	3.46906	3.5207	3.74619	3.03122	3.79487	3.74576	3.66435	3.02362	3.76695	3.78341	3.48594	3.12891	3.45721	3.4673	3.57558	3.34067
BYSL	2.8599	2.66786	2.14266	3.12036	3.55399	3.28924	2.71081	2.92572	2.26209	3.22901	2.46656	2.65424	2.40904	2.16822	3.04661	3.04187	2.09259	3.14406	3.62587	3.4782	2.91184	3.31838	3.42044	2.8231	3.79133	2.80875	2.78553	3.26072	2.98299	3.12828	2.67934	3.65009	3.15696	2.80503	2.96302	2.58366	2.32062	3.3552	3.37503	3.54779	2.17656	3.29169	2.97093	3.37148	2.3417	2.92127	2.73442	3.37218	2.84007
BZW1	4.47636	3.98703	4.00846	4.15229	4.82653	4.20992	3.99748	4.41746	2.42108	4.12568	3.96553	3.73847	4.22169	3.98021	4.26172	4.02571	3.83263	4.12519	4.6544	4.35496	3.82112	4.11821	3.81605	4.20882	4.31054	4.50334	4.69428	4.14229	4.41965	4.11509	4.2323	4.04685	3.90077	4.25059	4.05722	4.37912	3.78085	4.49755	4.87698	4.22633	3.9922	3.89976	4.23449	4.60243	4.09352	4.30935	4.29956	4.16759	4.1054
BZW2	4.36194	4.12583	3.40756	4.14509	4.61738	4.25184	4.08762	4.10595	6.04677	4.61253	4.38671	3.7774	4.15231	3.57918	3.97124	4.43091	3.51575	4.16431	4.65611	4.40743	4.47175	4.38534	4.23848	4.16294	5.03714	4.27407	4.0223	4.44966	4.68307	4.71139	4.16904	4.84635	3.71298	3.807	3.88666	4.23015	3.20702	4.59863	4.70409	4.75199	3.06202	4.55834	4.27927	4.61915	3.55144	4.35311	3.89202	4.33608	3.83632
C11orf68	4.51156	4.21304	4.01278	4.39241	4.71286	4.56237	4.70212	3.90253	4.09648	4.8107	4.64013	4.47229	4.33277	4.0721	4.67608	4.71873	3.82975	4.22334	4.47228	4.77392	4.84586	4.15092	4.49857	4.62016	5.01904	3.90875	4.51982	4.41383	4.43782	4.34127	4.68253	4.39981	4.26497	4.54968	4.35682	4.38814	4.36264	4.45264	4.76965	5.06354	4.26851	5.04301	4.71994	4.65268	4.29767	4.31641	4.5694	4.70303	4.57293
C12orf65	2.23229	2.0509	1.5995	2.32858	2.12708	2.39935	2.48536	1.60178	1.04552	2.45821	2.24584	1.65509	1.96744	1.657	1.99121	2.54642	1.47651	2.10894	2.16995	2.47664	2.21633	2.20915	2.03203	2.53997	2.332	2.33991	2.18699	2.18909	2.24569	2.13986	2.16906	2.23429	1.81321	2.03225	1.94641	2.28828	1.43439	2.57542	2.31528	2.31833	1.2938	2.50192	2.31015	2.4154	1.46111	2.04339	1.86744	2.19457	2.06329
C1D	2.65387	2.51436	2.11332	1.85105	2.09573	2.04129	2.13605	2.11048	2.30265	2.58886	1.84172	1.81827	1.94572	2.28562	2.1531	2.40634	1.96098	2.52707	2.05932	2.29681	1.92605	2.22432	2.26421	2.39907	1.92791	2.56953	2.36345	2.18156	2.18522	2.17328	2.06598	2.17945	2.00851	2.01075	1.96274	2.22964	1.49847	1.91592	2.52751	2.42617	1.64963	2.08415	2.2184	2.06899	1.96572	2.2349	2.08005	2.26888	2.08333
C1QBP	4.61591	4.55672	4.29387	4.95367	5.97617	4.79902	4.54827	4.93095	4.84268	5.04962	4.78348	4.1351	4.39868	4.00795	4.78065	5.0009	4.15159	4.49216	5.22952	5.37027	5.07261	4.84395	4.79559	4.53183	5.6207	4.74472	4.94189	5.09283	5.08141	5.16451	4.60794	5.52455	4.56726	4.51148	4.83428	4.55826	3.84667	5.38167	5.20434	5.37993	4.17593	5.18681	4.98556	5.37135	4.17031	4.92257	4.28473	4.94501	4.46875
C2orf15	1.66707	1.27322	0.529703	1.23464	1.84755	1.3007	1.26286	1.13385	0.0324675	1.48483	1.13909	0.567395	1.11798	0.629735	1.44029	1.82899	0.553181	0.920277	1.59348	1.73537	1.68793	1.41114	1.16421	1.49777	1.76921	1.50769	1.83989	1.6571	2.03684	1.78191	1.86184	2.01856	0.894023	1.37667	0.957104	1.776	0.386842	1.84355	2.00188	1.75818	0.349956	1.42526	1.64563	1.93073	0.173695	1.46093	0.889859	1.32367	0.877352
C9orf129	0	0.135589	0.0192638	0.10686	0.0714947	0.0561829	0.22186	0.049665	0	0	0.0356004	0.205769	0.0322939	0.0249658	0.05546	0.18925	0.0327526	0.124515	0	0	0.0696526	0.0500295	0	0.0386916	0.0255583	0.0824305	0.050247	0.0529879	0.0582247	0.0541158	0	0.0406808	0.0282201	0	0	0.108696	0	0	0.116783	0.0412087	0.0457214	0.0470215	0.192653	0.0438976	0	0	0	0.0720853	0.0154863
CACTIN	1.53369	1.33201	1.38441	2.21554	2.0618	2.15359	1.92472	1.75564	1.1709	1.2167	1.13357	1.80424	1.43685	1.08882	2.08818	1.89675	1.28569	2.18993	1.78178	2.25756	1.82953	2.01227	2.23002	2.16549	2.36694	1.12555	2.32173	2.12698	1.77936	1.80323	2.21867	2.32132	1.9475	2.10993	2.35499	2.20269	1.66097	1.99943	1.7074	2.15087	1.50515	2.13261	2.3201	2.02712	1.67311	1.43979	1.59208	2.53059	1.83148
CALR	6.84081	6.9309	7.1143	7.606	8.15616	7.73679	6.92275	7.54874	5.24091	7.2318	7.23099	7.51448	7.18801	6.42025	7.57649	7.36223	7.01531	7.44678	7.60429	8.245	7.32751	7.8381	7.51841	7.11918	8.15227	7.12914	8.00318	7.7006	7.33198	7.35803	7.16486	7.87414	7.62747	7.37523	7.71893	7.3048	7.06908	7.63571	7.68016	7.59881	7.38529	7.59601	7.52373	7.95761	7.51587	7.67046	7.06967	7.96816	7.54263
CALR3	0	0.0317534	0.0152476	0	0	0	0	0.0198327	0	0.0131177	0.0282114	0.0730392	0.0128492	0	0	0	0.013033	0	0	0.0570457	0.0910721	0.0199798	0.0211092	0.0154154	0.0202389	0.0111322	0.0134093	0	0.0155699	0.0287686	0.0435632	0.032249	0	0	0	0.0294421	0	0	0	0	0.0182429	0	0.0147345	0.0687943	0.0402403	0.0139627	0.0201843	0	0
CANX	7.04696	7.07869	6.69696	6.89493	6.69096	7.16192	6.99044	7.04211	4.86516	7.09474	7.20326	6.47624	6.93903	6.42753	7.2327	7.20499	6.42994	6.7969	7.03092	6.70423	7.17223	6.96728	7.0467	6.88828	6.84126	7.28249	7.44214	7.16234	7.41735	7.31909	6.92079	7.21474	6.90688	6.86868	7.30755	6.97017	6.3434	7.14605	7.20693	7.24956	6.45269	6.93774	7.22269	7.17842	6.63645	7.11549	6.67893	6.93145	6.68207
CAPRIN1	5.54078	5.45921	5.01971	5.2919	5.09214	5.46183	5.28611	5.94655	3.79542	5.41045	5.66533	4.80235	5.3939	5.11168	5.43363	5.48956	5.02223	5.08018	5.72273	5.12185	5.5186	5.50515	5.28989	5.3482	5.26222	5.57264	5.61063	5.5969	5.81384	5.60154	5.42896	5.62656	5.06705	5.28932	5.05571	5.46356	4.8434	5.6736	5.79479	5.42818	4.9302	5.35447	5.52405	5.55417	5.036	5.49646	5.17518	5.39727	5.1875
CAPRIN2	2.154	2.1379	1.84461	1.76436	1.22448	2.00418	1.99041	1.76593	0.772648	1.7606	1.68368	1.70427	1.7165	1.97748	1.68841	1.8115	1.83283	1.8126	1.89279	1.72851	2.2362	2.11311	1.63353	2.2391	1.20637	1.9292	1.74379	1.61168	1.92869	1.80957	2.13051	1.67201	1.55954	1.94276	1.93439	2.15109	1.78326	1.65946	1.59662	1.3817	1.72353	1.38556	2.01742	1.33518	1.87174	1.9222	1.26279	1.70557	1.80883
CARHSP1	3.60794	3.39138	3.64723	3.54775	3.29161	3.5699	3.39872	3.31529	1.07054	3.973	3.72644	3.59723	3.58727	3.09086	3.60051	3.22448	3.07572	3.6331	3.31222	3.44995	3.44817	3.59454	3.62442	3.07456	3.88812	3.51106	3.06023	3.08767	3.17479	3.09868	3.12175	2.93128	3.34943	3.33311	3.52669	2.96859	3.10874	3.49237	3.40157	3.26989	3.51607	3.73985	3.03885	3.6062	3.57958	3.15876	3.49657	3.3448	3.82281
CARS	2.332	2.4854	2.54305	2.47136	2.44653	2.40998	2.23914	2.60836	1.52447	2.08697	2.02932	2.38199	2.25908	2.03376	2.3066	2.13002	2.69145	2.42907	2.37244	2.60634	2.21404	2.53288	2.62006	2.34925	2.72827	2.26793	2.30227	2.35108	2.21158	2.30166	2.51494	2.30429	2.84164	2.51515	2.48057	2.23107	2.49573	2.387	2.33411	2.41843	2.9564	2.17923	2.21521	2.85161	2.80201	2.50292	2.02721	2.52058	2.53067
CARS2	1.99062	2.07283	2.05102	2.36392	2.71333	2.15527	2.05075	2.27412	2.24312	1.87465	2.11515	2.03304	1.97754	1.90764	2.03641	2.08253	2.07804	2.18597	2.37203	2.72465	2.20274	2.31855	2.24682	2.14116	2.62211	1.82143	2.38307	2.29128	2.07876	2.1408	2.36234	2.35811	2.23345	2.1552	2.34093	2.34338	2.03746	2.09409	2.30731	2.14264	1.93178	2.29222	2.15901	2.08689	2.15399	1.61253	1.82966	2.43384	1.83712
CASC3	4.47451	4.55092	4.41835	4.79831	4.3426	4.72338	4.73535	4.18913	3.11066	4.90668	4.71397	4.54776	4.82482	4.37432	4.64746	4.99946	4.09875	4.50826	4.76263	4.5183	5.16886	4.68978	4.73869	4.86384	4.29366	5.3352	4.96559	4.86554	5.07678	5.14877	4.88418	4.85081	4.34879	4.49698	4.61633	5.00944	4.21156	4.96985	4.85859	4.76149	4.37096	4.84749	5.10878	4.54191	4.42099	4.55185	4.51473	4.71579	4.4538
CAVIN1	7.44363	7.63369	8.20531	7.76657	7.30454	7.55193	7.5814	8.14113	5.85937	7.13666	7.53797	8.74432	8.03562	7.78307	7.84467	7.27456	8.27022	7.9694	7.24147	7.54598	6.84004	6.73949	8.13489	7.45194	7.21449	6.88461	7.23823	7.50784	7.10358	7.15259	7.58544	7.11443	8.22328	7.96117	7.77842	7.4922	9.18916	7.58953	6.95278	7.46381	9.0664	7.93621	7.67078	7.43363	8.47216	7.84875	8.04945	7.57115	8.55682
CCAR1	4.0172	3.67352	2.98321	3.74955	3.37433	3.81606	3.52898	3.29751	2.43861	3.77211	3.34379	3.06816	3.52497	2.99489	3.27458	3.59623	3.02649	3.94342	3.8806	3.72348	3.73035	4.22149	3.85194	3.93854	3.27206	3.88052	3.82956	3.79521	4.10436	3.71913	3.83425	4.05407	3.26366	3.71844	3.80459	4.2473	2.93488	3.86509	3.61553	3.47238	3.11789	3.48461	3.77475	3.43614	3.15204	3.72628	3.45159	3.71688	3.4039
CCAR2	3.72886	3.44399	3.10703	3.8818	4.09721	3.96433	3.74501	3.39039	2.61421	3.55129	3.35048	3.24876	3.34616	2.89952	3.82248	3.94948	3.021	3.74828	4.03386	4.07972	4.03833	3.96766	3.94415	3.97157	4.38956	3.46542	4.05084	3.89337	3.90075	3.85251	4.04394	4.12775	3.59248	3.94699	3.88558	3.99542	3.21799	4.07296	4.08206	4.20039	3.13276	4.02584	4.10519	3.55183	3.30634	3.56524	3.43634	4.16725	3.74629
CCDC59	2.89205	2.97146	2.68889	2.91934	3.0255	2.97577	3.12329	2.55091	1.98864	3.57635	2.77401	2.40267	2.90683	3.22616	2.44838	3.02735	2.93792	3.20777	2.66451	2.95275	2.91972	2.89437	2.96797	3.10251	2.53253	3.17053	2.72144	2.77592	3.08288	3.45656	2.68861	2.60934	2.53486	2.80662	2.5219	2.98346	2.42742	3.00049	2.88802	3.02267	2.55351	2.79407	2.76271	3.36649	2.3344	2.84249	2.9124	2.71768	2.75344
CCDC86	3.04513	2.60563	2.93797	3.75033	4.69579	3.56834	3.07287	3.43006	2.34716	3.12187	2.6202	2.85679	2.90173	2.40512	3.27072	3.43353	3.15719	3.6118	3.85164	4.21855	3.11765	3.46994	3.96662	3.2575	4.23425	2.73316	3.29539	3.47929	3.24356	3.68258	3.66847	4.04445	3.88489	3.44287	3.18368	3.25087	3.27136	3.57344	3.44137	3.89298	3.06236	3.7918	3.44998	3.80052	2.89234	3.28065	3.00981	3.95615	3.38715
CCNT1	3.55729	3.53206	2.79164	3.13548	2.31988	3.11998	3.28135	3.03075	2.23236	3.31209	3.1546	2.65787	3.29144	3.01596	3.26243	3.31804	2.98521	3.07919	3.42501	2.59765	3.29996	3.37962	3.04525	3.53825	2.49986	3.449	3.38078	3.28807	3.52802	3.38721	3.34783	3.15932	2.83003	3.31955	3.08991	3.2832	2.55437	3.2635	3.2648	3.08338	2.46252	2.94753	3.39646	2.85109	2.65342	3.27901	2.85597	3.02485	2.85121
CCNT2	3.32188	3.288	2.39233	2.76832	2.00154	2.70002	3.01873	2.48485	1.53124	2.85007	2.87363	2.21333	2.71256	2.60612	2.79472	3.03254	2.06622	2.71455	2.8462	2.29006	3.07622	3.255	2.64689	3.29044	1.83731	3.08105	3.01036	2.96758	3.22486	2.73032	3.11343	2.88186	2.39708	2.6364	2.74225	3.04573	2.07135	2.69345	2.92602	2.80053	2.07173	2.72464	3.11816	2.15796	2.13801	2.93366	2.28561	2.76025	2.60631
CD2BP2	3.69076	3.40563	3.54614	4.42423	4.71059	4.44143	3.81746	4.25582	2.94509	3.52368	3.40825	3.85436	4.04336	2.98439	4.02848	4.02264	3.46507	4.12399	3.72166	4.73356	3.8291	4.27084	4.30318	4.12506	4.84874	3.46014	4.39531	4.21919	4.00964	4.21891	4.27968	4.49806	3.98974	4.35316	4.10628	4.0783	3.77365	4.35221	4.1703	4.67643	3.80429	4.50332	4.35673	4.55976	4.03898	3.7093	3.79806	4.52005	4.22566
CD3EAP	1.25206	1.06766	0.633044	1.26275	1.07747	1.33751	1.09537	0.963076	0.957806	1.34323	1.05034	0.678597	0.965384	0.677843	1.0313	1.33451	0.468439	1.09254	1.19006	1.25052	1.37315	1.05196	1.13692	1.02323	1.44274	1.02493	1.18024	1.3183	1.17306	1.35289	1.17974	1.71403	0.794708	1.07376	1.0722	1.20622	0.697292	1.37862	1.35468	1.26697	0.517387	1.37728	1.35139	1.2468	0.735974	1.17167	0.881899	1.06915	0.952708
CDC40	2.99594	2.79714	2.26807	2.66064	2.23091	2.76464	2.79316	2.43606	1.96313	2.6767	2.58124	2.28831	2.64336	2.72617	2.66176	2.84549	2.36179	2.66184	2.57849	2.20549	2.81786	2.88012	2.61464	2.83605	1.99645	3.11774	2.91003	2.77707	3.11878	2.90134	2.75991	2.70548	2.31708	2.74516	2.72443	3.0403	2.30134	2.91042	2.63388	2.57463	2.33792	2.2169	2.84309	2.40251	2.26691	2.75697	2.67656	2.50172	2.46083
CDC5L	3.84421	3.72037	3.16664	3.65094	3.29313	3.80584	3.66138	3.33529	3.46782	3.7306	3.53689	3.29076	3.54875	3.37491	3.59993	3.75276	3.23796	3.67984	3.99616	3.32468	3.57557	3.78593	3.78573	3.8444	3.2199	3.88691	3.70598	3.82406	3.91442	4.05095	3.6205	3.81474	3.50808	3.64046	3.64591	3.91148	3.07837	4.00309	3.5623	3.77828	3.14339	3.60732	3.66249	3.70761	3.17683	3.62791	3.58544	3.7816	3.36584
CDK5RAP1	2.57665	2.52146	2.19536	2.74558	2.75879	2.8085	2.58695	2.79461	2.34119	2.49267	2.26408	2.30129	2.12637	2.23013	2.45313	2.83736	2.34286	2.57032	2.76919	2.81111	2.89307	2.78058	2.85665	2.8353	2.69863	2.48504	2.51516	2.59345	2.71075	2.77806	2.61369	2.73516	2.46652	2.62882	2.80608	2.83983	2.25167	2.76328	2.83764	3.06761	2.40155	2.58138	2.71208	2.99976	2.12257	2.569	2.11236	2.80435	2.4442
CDK9	4.1581	4.00923	3.70002	4.38922	4.23294	4.3044	4.33371	3.94887	2.47202	4.15584	3.62303	4.00487	3.92289	3.97623	4.08766	4.2372	3.9056	4.50438	4.12888	4.39413	4.3078	4.3536	4.38383	4.44224	4.5865	3.86242	4.19527	4.22428	4.05074	4.10497	4.24454	4.11758	4.1673	4.37441	4.45057	4.19482	4.09175	4.27433	4.38414	4.30074	3.7925	4.18418	4.21766	4.31441	3.96649	4.04814	4.16643	4.2319	4.31749
CEBPZ	4.48069	4.133	3.81559	4.33394	3.98369	4.49543	4.39387	3.70114	3.32099	4.63767	4.0736	3.6572	4.25824	4.09147	3.96113	4.34132	3.92896	4.61113	4.25253	4.28678	4.10487	4.31398	4.46548	4.42877	3.99273	4.32173	4.10963	4.3619	4.57609	4.82413	4.18579	4.22127	3.89427	4.44172	4.03615	4.55531	3.52342	4.64452	4.32491	4.50544	3.61384	4.15792	4.29075	4.54357	3.47018	4.30028	4.21545	4.28279	4.03218
CELF1	4.0118	3.99836	3.41897	3.83671	3.32857	3.69261	3.82357	3.70585	3.13766	3.9417	3.57793	3.47449	3.8035	3.56239	3.67675	3.87035	3.4955	3.81819	3.7958	3.65195	3.76492	4.18394	3.76545	3.97366	3.47667	3.86984	3.92279	3.9869	3.92991	3.70597	3.874	3.93725	3.5948	3.96469	3.7235	3.90909	3.5739	3.77304	3.72127	3.65604	3.3378	3.83195	4.02558	3.47036	3.48599	3.87838	3.73115	3.77628	3.68027
CELF2	3.81389	3.94476	4.55863	3.32111	1.84503	3.05109	3.8384	4.10976	2.22933	3.4636	3.89535	3.79832	4.3897	4.74183	3.86352	2.92728	4.44007	3.73006	3.27642	2.43413	2.75541	4.19581	3.5535	3.45062	2.10022	3.86852	2.70153	3.28038	2.90994	2.91526	3.18137	3.37115	4.15796	3.78448	3.27097	3.18972	4.47062	3.05077	2.06315	2.74389	4.45982	2.34783	2.64041	2.39469	4.25168	3.81011	3.64203	2.71847	3.97049
CELF3	0.00941829	0.00527015	0	0	0	0.0148176	0	0.167257	0.00387456	0.00432763	0.00467747	0	0	0	0.0146242	0.0116356	0	0.0144169	0	0.00477668	0.024526	0.019716	0	0.0152116	0.026568	0.0362952	0.0393371	0.0139635	0.0102609	0.00952553	0.0288037	0	0.00738959	0.020397	0	0.0146005	0.00550766	0.00629086	0.00631066	0.0428277	0	0	0	0.0456206	0.0265962	0.00919993	0.00666988	0.0253964	0.00404197
CELF4	0.140612	0.14658	0.137166	0.071673	0.174599	0.116616	0.118821	0.136197	0.0415806	0.113251	0.182209	0.212422	0.173735	0.127654	0.128914	0.189449	0.0545545	0.173001	0.221581	0.145256	0.151457	0.161494	0.109785	0.203225	0.138875	0.153855	0.148652	0.297633	0.149439	0.0728205	0.118561	0.209927	0.0446151	0.12474	0.110458	0.249676	0.0695471	0.0751297	0.162423	0.113574	0.0602749	0.0860451	0.141763	0.0915286	0.179848	0.131779	0.0752379	0.117006	0.108587
CELF5	0.65474	0.629885	0.138065	0.717517	0.321699	0.469024	0.637907	0.545578	0.00285612	0.913251	0.455138	0.0937299	0.323676	0.0567597	0.467683	1.1174	0.0189137	0.492658	0.556597	0.518594	1.2143	0.364332	0.725722	0.505053	0.627057	0.351598	0.506858	0.649444	0.878852	1.07761	0.604164	0.895417	0.330348	0.283137	0.473282	0.562869	0	0.831301	0.64645	0.921186	0.030815	0.847731	0.88822	0.646362	0	0.500637	0.321086	0.656094	0.258705
CELF6	0.023193	0.0194642	0.00622389	0.0177276	0	0.0183098	0.0176916	0.0400679	0	0	0.0115462	0.020182	0.0156702	0.0240964	0.0622827	0.00720872	0.0053175	0	0	0.0176498	0.0152206	0.0561971	0.051004	0.018796	0	0.0270292	0	0.0115266	0.031503	0.00589981	0.00897042	0.0262994	0.00913671	0.0168439	0.0207489	0.0180418	0.0135898	0.00777891	0.00780337	0.00670686	0.0148639	0.0748852	0.00601381	0.0213448	0.0165099	0.0056979	0.00824732	0.00790285	0.0248235
CHERP	2.92717	2.78374	2.23338	3.33317	3.13287	3.15768	3.08914	2.79921	2.24953	2.6833	2.50013	2.8037	2.64972	2.37525	3.20353	3.40833	2.27	3.03998	3.2087	3.13083	3.37591	3.22905	3.35922	3.24599	3.57719	2.51167	3.22325	3.35049	3.04141	3.10723	3.2646	3.64568	3.0462	3.0301	3.17097	3.26821	2.5815	3.22824	3.26467	3.35981	2.26367	3.50152	3.4303	3.19709	2.27616	2.73663	2.85973	3.47803	2.72837
CHTOP	3.80247	3.78598	3.21436	3.95301	3.9127	3.90734	3.73632	3.52241	3.58414	3.92609	3.56627	3.4596	3.65891	3.21572	3.66062	3.99465	3.05341	4.06843	4.16231	4.08269	3.89125	4.09194	4.20037	4.09375	4.17165	3.69338	3.99259	4.21079	4.01641	3.98111	3.85868	4.16972	3.55125	3.90117	4.09821	4.30874	3.16199	4.0397	3.80672	4.44191	3.15658	4.26953	4.0506	3.93957	3.43847	3.72021	3.44953	4.3675	3.53617
CIRBP	5.66654	5.66689	5.2495	5.65497	5.9811	5.82967	6.05822	5.75476	4.08984	5.64335	5.71486	5.11316	5.24878	5.68726	5.55774	6.37095	5.10126	5.84728	5.58699	6.34072	6.39711	5.68032	5.81815	6.16733	6.33962	5.38183	5.98606	5.67688	6.20543	6.50156	6.10503	5.57344	5.39285	5.8178	5.79739	6.37727	4.75611	5.93359	5.87725	6.02384	5.06502	6.08782	6.25482	6.40408	5.04991	5.30648	5.35002	5.87897	5.70509
CLASRP	2.34486	2.11242	1.76966	3.12339	2.58441	3.12789	2.70452	2.28481	1.26115	1.59594	1.50083	2.2138	2.03252	1.60722	2.5076	2.77228	1.83647	3.04824	2.97133	3.097	2.99575	2.94202	3.27309	3.03693	3.02804	1.84373	2.7924	2.99339	2.76464	3.3376	3.1437	3.24286	2.56641	2.81149	3.31404	3.58976	2.02064	2.98476	2.55332	2.96186	1.88075	3.01691	3.09593	2.62013	1.87145	1.98973	1.91613	3.44575	2.29342
CLK1	5.56835	5.29023	4.49347	4.56129	3.61153	4.62424	4.69985	4.20184	2.73889	5.46976	3.98771	4.1926	4.94929	4.63535	3.94883	4.64673	4.26958	4.75727	4.51385	4.35673	5.20632	5.33969	4.84217	5.16575	3.14005	4.31214	5.15788	4.45094	4.86532	4.40271	5.10069	4.27353	3.88715	4.93745	4.97028	5.48378	3.79428	4.78084	4.53464	4.46876	4.10041	4.40946	5.14588	3.70685	4.15882	4.69908	4.63647	4.72662	4.57247
CLK2	3.63316	3.4241	2.75455	3.582	3.36646	3.58657	3.46101	2.91702	1.60073	3.57213	3.00274	2.95393	3.05611	2.78094	3.14564	3.49248	2.54	3.49943	3.61412	3.70199	4.00502	3.99558	3.50602	3.75262	3.32405	3.15098	3.52286	3.63215	3.57649	3.55	3.86591	3.81787	3.09326	3.39322	3.60238	3.95201	2.90601	3.77348	3.3609	3.71595	2.6531	3.76441	3.79964	3.4274	2.88034	3.33346	3.01617	3.78797	3.20514
CLK3	1.72481	1.68505	1.34548	1.96313	1.75963	1.97695	1.92793	1.49971	0.995996	1.63098	1.44278	1.69107	1.51532	1.4769	1.63561	1.88922	1.4364	2.01409	1.76867	1.8565	2.09759	2.09211	2.08122	2.05689	1.66	1.52097	1.79391	1.93278	1.93123	1.93766	2.05749	1.8644	1.7444	1.93073	2.02188	2.06494	1.56928	1.93435	1.77026	1.90388	1.53622	1.80829	1.95133	1.69063	1.46809	1.55644	1.60864	2.06864	1.61168
CLK4	3.10964	3.0688	2.34475	2.2388	1.80362	2.25944	2.49447	2.01073	1.5102	2.90258	2.28268	1.81542	2.60451	2.59843	2.04233	2.61283	1.82299	2.48599	2.60761	2.16999	2.93481	3.00816	2.31415	3.00192	1.38905	2.48283	2.77424	2.38874	2.70751	2.42932	2.90878	2.32746	1.81794	2.55489	2.71227	3.1854	2.00147	2.47845	2.08379	2.28878	2.13202	2.25999	2.78527	1.79406	2.03776	2.5415	2.04092	2.58717	2.23596
CLP1	2.60896	2.4645	2.09092	2.33405	2.69882	2.36948	2.31722	2.42307	1.52423	3.04653	2.4044	2.10526	2.37056	1.89212	2.36098	2.71508	2.07107	2.32378	1.99783	2.71503	2.54855	2.491	2.20105	2.3941	2.88228	2.55662	2.67337	2.27612	2.68695	2.26958	2.57526	2.16538	2.25171	2.45832	2.22027	1.92066	1.98568	2.57843	2.82283	2.40217	2.10636	2.79367	2.82481	2.69516	2.14498	2.60495	2.14796	2.18118	2.38849
CMSS1	2.1299	2.44426	2.48819	2.79391	3.02334	2.65926	2.59901	2.57098	1.45134	2.67769	2.48792	2.6781	2.7843	2.47402	2.08457	2.39954	3.16619	2.41205	2.33251	2.88742	2.49426	2.41561	2.49981	2.39563	2.68667	2.58411	2.3012	2.27084	2.58307	2.74097	2.27295	2.48582	2.45997	2.43393	2.21226	2.34137	2.34877	2.63893	2.56815	2.69905	2.77803	2.71164	2.52597	2.84242	2.35714	2.73191	2.27224	2.56821	2.56023
CMTR1	3.67712	3.42448	3.38953	3.58973	3.26422	3.66577	3.7291	3.4671	2.66077	3.27093	3.41295	3.58869	3.33046	3.29166	3.66002	3.66782	3.26479	3.47888	3.66809	3.49005	3.73165	3.83553	3.72336	3.88883	3.30817	3.47247	3.69811	3.54123	3.74089	3.68537	3.83264	3.77182	3.46303	3.77981	3.76916	3.83519	3.39324	3.67594	3.67346	3.74225	3.50191	3.40273	3.90458	3.79016	3.38881	3.83926	3.21477	3.78296	3.5361
CMTR2	3.15244	2.93073	2.18837	2.69322	2.4343	2.70584	2.78602	2.31753	1.23899	2.79924	2.64108	1.90301	2.46611	2.23294	2.8718	2.94156	1.92975	2.63039	2.56168	2.15265	2.8487	2.98208	2.47976	2.93477	2.19107	3.11946	2.98765	2.7482	3.07517	2.69948	2.90962	2.70185	2.20125	2.67723	3.07609	2.84945	1.95182	2.89822	3.08214	2.52128	1.82219	2.61605	2.86004	2.54041	1.93408	2.86896	2.58823	2.62165	2.48861
CNBP	7.66635	7.59335	7.41493	7.60337	7.64677	7.73688	7.78582	7.46092	8.43473	7.93655	7.78674	7.39935	7.60138	7.60876	7.3432	7.9394	7.30706	7.52917	7.55259	7.86609	7.69232	7.46384	7.58677	7.8877	7.64465	7.61422	7.7606	7.33261	7.71873	7.91495	7.50361	7.27137	7.29793	7.53517	7.38585	7.55666	6.98825	7.6838	7.92612	8.02515	7.27587	8.02995	7.84128	7.99499	7.27231	7.67126	7.53801	7.6354	7.54827
CNOT1	4.7263	4.49892	3.99773	4.26831	3.73549	4.58382	4.53294	3.98468	3.30476	4.29721	4.46994	4.04773	4.51679	4.14964	4.62647	4.6218	3.97018	4.02656	4.74952	3.51947	4.80652	4.85648	4.39629	4.66735	3.56507	4.61748	4.7029	4.47432	4.89474	4.7139	4.67237	4.92771	4.17679	4.46872	4.43932	4.57461	3.93356	4.63743	4.38462	4.22558	4.04595	3.90846	4.57367	4.18683	3.87414	4.59697	4.04766	4.28519	4.05986
CNOT10	2.91561	2.81575	2.38554	2.77984	3.03466	2.92883	2.77988	2.41493	1.57797	3.03349	2.95024	2.35614	2.73146	2.52907	2.61438	2.89142	2.44072	2.81706	3.1392	2.82907	2.98804	3.05639	2.99973	3.12416	2.92951	3.09861	3.02158	2.97723	3.16669	3.26098	2.83072	3.06855	2.47703	2.78652	2.76758	3.09491	2.21857	3.09991	3.11467	3.00561	2.3928	3.0194	2.96823	2.87181	2.45593	2.90157	2.69409	3.19828	2.50391
CNOT11	4.12918	4.07707	3.50047	3.89883	3.9613	4.13793	3.82561	3.8361	3.34436	4.49104	3.85845	3.42771	3.65842	3.46032	4.11254	4.00108	3.35348	4.05744	4.12534	4.14119	4.12479	4.32987	3.80892	3.96688	4.40526	4.24847	4.31426	4.07623	4.06029	3.76188	3.72965	3.92633	3.63199	3.89571	3.81727	3.91646	3.47938	4.01481	4.36257	4.04183	3.2473	4.12432	4.09285	4.40689	3.46692	4.18106	3.97203	3.98176	3.77939
CNOT2	2.93875	2.63333	2.33491	2.66164	2.55027	2.73888	2.74006	2.59705	1.677	2.92792	2.80327	2.33349	2.60312	2.40127	2.59656	2.81334	2.34857	2.5946	2.91244	2.52596	2.88628	2.80055	2.61777	2.92292	2.4027	2.91766	2.86555	2.74915	2.95184	2.9964	2.7541	2.5963	2.29084	2.56533	2.5197	2.92718	2.3073	2.89625	2.81266	2.75041	2.50562	2.57274	2.82495	2.8933	2.24419	2.7816	2.52678	2.73625	2.43967
CNOT3	2.7111	2.62833	2.16074	3.03381	3.09487	3.04958	2.86345	2.51355	1.62859	2.62004	2.39217	2.68874	2.37704	2.31786	2.86927	2.9799	2.3964	2.96353	2.98586	2.94389	3.0877	3.05542	3.00138	3.02702	3.29991	2.49654	2.99972	3.15909	2.82656	2.85277	3.04218	3.20495	2.6892	2.97119	3.03452	3.20507	2.4117	3.19888	3.01491	2.91912	2.24243	3.11667	3.02567	3.03309	2.37511	2.53876	2.83546	3.22703	2.56861
CNOT4	2.91584	2.90894	2.40773	2.37824	2.32712	2.36215	2.66653	2.20726	2.72794	2.75863	2.62568	2.39728	2.61373	2.52832	2.59613	2.63647	2.5591	2.45138	2.64176	2.25441	2.69006	2.63527	2.55342	2.81173	2.00744	2.6442	2.74659	2.66817	2.80418	2.34829	2.74095	2.52554	2.42776	2.54977	2.3917	2.8345	2.36341	2.80289	2.54405	2.45326	2.41616	2.71206	2.84228	2.25848	2.32119	2.70578	2.54827	2.39286	2.46691
CNOT6	3.42707	3.36377	2.43667	3.01179	2.89398	3.0894	3.19151	3.07218	1.42627	3.43488	3.13081	2.46477	3.08384	2.61714	3.25748	3.32038	2.34361	2.95691	3.30797	2.86638	3.38862	3.32714	2.86653	3.22631	2.96041	3.65352	3.64209	3.4115	3.71881	3.21346	3.43429	3.68497	2.65037	3.21246	3.02959	3.64458	2.14438	3.44151	3.40637	2.99519	2.15108	3.17306	3.5465	3.04746	2.56001	3.38444	3.00997	3.10799	2.70022
CNOT6L	3.59982	3.68765	2.85699	3.322	2.68687	3.31903	3.32264	3.1895	1.76705	3.50916	3.45257	2.71504	3.42941	3.20364	3.51644	3.57713	2.70656	3.04526	3.3953	2.65202	3.37694	4.02294	3.1089	3.68909	2.55572	3.55225	3.50386	3.39516	3.8069	3.22166	3.65554	3.29039	2.97412	3.22828	3.10775	3.75273	2.71354	3.3716	3.39976	3.4765	2.58598	3.41095	3.62783	2.93967	2.64911	3.53287	3.35191	3.46719	3.07046
CNOT7	3.51048	3.48163	2.97263	2.99943	2.97642	3.28948	3.32133	3.03019	3.19033	3.64979	3.60004	2.74661	3.32394	3.1655	3.34929	3.52994	2.78607	3.18658	3.49069	2.9725	3.41726	3.45216	3.10476	3.52121	3.10966	3.63901	3.4371	3.36755	3.71894	3.61248	3.30207	3.31007	2.93963	3.17539	2.9517	3.41198	2.65823	3.35654	3.61359	3.5059	2.62918	3.31812	3.49661	2.8838	2.66187	3.45619	3.08557	3.25268	3.01131
CNOT8	4.2235	4.56341	4.20342	4.15806	4.14312	4.11479	4.34581	4.1892	2.31679	4.74046	4.25397	3.90191	4.29974	4.05154	4.41821	4.44954	3.96606	4.24065	4.31744	4.20633	4.33362	4.46027	4.28111	4.33313	4.11413	4.41077	4.6001	4.40813	4.4795	4.39312	4.22219	4.37165	4.15409	4.29531	4.03202	4.36406	4.21395	4.38591	4.3582	4.59732	4.14199	4.134	4.33858	4.59704	4.11733	4.62986	4.30977	4.47202	4.23656
CNOT9	3.38002	3.23746	2.67134	3.16141	3.35475	3.42187	3.23622	3.09339	2.32374	3.69812	3.2965	2.70465	2.93462	2.74202	3.3299	3.42208	2.72219	3.31004	3.57216	3.33655	3.52865	3.79619	3.27722	3.36699	3.21643	3.62017	3.36606	3.31535	3.38999	3.33926	3.22665	3.53472	2.97637	3.30495	3.174	3.35732	2.61511	3.56982	3.50225	3.56011	2.65954	3.33329	3.37569	3.70144	2.85648	3.38057	2.93041	3.38593	3.05591
CNP	3.38559	3.20562	3.22133	3.64585	4.09798	3.87197	3.55856	3.62401	2.43463	3.4009	3.30721	3.53916	3.30177	3.0999	3.80101	3.72175	3.13433	3.57873	3.6047	4.16797	3.4296	4.05529	3.60917	3.70658	4.29062	3.32529	3.96797	3.69608	3.68208	3.59309	3.98514	4.24687	3.70682	3.91244	4.31791	3.7962	3.50585	3.88298	3.84522	3.94274	3.41579	3.88075	4.00524	4.18739	3.6522	3.83409	3.53304	4.07872	3.7876
CPEB1	0.900784	0.666594	0.807068	0.581878	0.359625	0.83041	0.891453	0.463461	0.153017	1.37614	1.26848	0.800261	0.663128	0.640688	0.815351	0.600582	0.376698	0.930761	0.532835	0.61901	0.626948	0.53218	0.719861	1.10645	0.399301	1.13509	0.404486	0.425834	0.640846	0.663085	0.609532	0.330119	0.444378	0.835739	0.722085	0.626796	0.488543	0.583273	0.524292	0.413304	0.520271	0.46636	0.670036	0.526579	0.599565	0.684071	0.808331	0.391636	0.720138
CPEB2	3.37376	3.06367	2.48361	2.74657	2.21348	2.81958	3.12648	2.77993	1.96193	2.7479	2.43369	2.43153	2.71445	3.35293	2.78885	2.60077	2.79965	2.92304	3.43962	1.78453	2.15781	2.66683	2.40917	3.28895	1.62057	3.31862	2.77386	2.55594	2.94016	2.63736	3.28395	2.36654	2.54294	3.49309	2.44982	3.20649	2.80481	2.24594	2.69774	2.57011	2.27857	2.16731	2.74573	1.5691	2.52642	2.76776	3.23494	2.73722	2.62756
CPEB3	1.69139	1.83575	0.964163	1.5247	0.891709	1.55122	1.69646	1.03039	2.74108	1.51621	1.17521	1.02576	1.38201	1.31847	1.55839	1.94558	1.21427	1.85617	1.40844	1.10271	1.54002	1.41367	1.75723	1.71151	1.03638	1.5911	1.89616	2.10617	1.97944	1.84208	1.59643	2.00651	1.43718	1.14175	1.70953	2.10543	1.11154	1.69548	1.64075	1.80519	0.787827	1.27512	1.94588	1.29297	0.969704	1.6525	1.55109	1.75767	1.06147
CPEB4	3.39526	3.34776	2.43392	2.97217	1.92114	2.83928	2.68296	3.39402	3.35339	2.52656	2.29525	2.6083	2.88847	2.88539	2.97	2.91431	2.77733	2.99671	2.89797	2.7314	2.64758	3.075	2.716	2.86907	1.51976	3.35047	2.98917	3.09164	3.28277	2.88158	2.82387	2.63118	2.86134	3.18058	3.00962	3.24365	2.79059	2.7782	2.82398	2.63535	2.79301	2.09288	2.79643	2.11042	2.73259	2.92239	2.97207	2.97544	2.47947
CPSF1	2.9464	3.1903	2.77725	3.96353	3.64569	3.89378	3.69078	3.59611	2.39838	2.81776	2.79146	3.46565	3.05063	2.5095	3.70117	3.79236	2.55341	3.48961	3.76378	3.74666	4.1824	4.12823	4.20284	3.78565	4.11539	3.17581	3.65885	4.05719	3.50893	3.87494	4.17302	4.40805	3.54325	4.04737	3.4426	3.93869	3.35834	3.88859	3.49992	3.68533	2.66084	3.74255	3.94995	4.34843	3.26609	3.09011	3.33812	3.88636	3.29023
CPSF2	2.66982	2.56521	2.30883	2.2742	2.13174	2.40861	2.30203	2.38534	2.27418	2.43856	2.4675	2.20597	2.49998	2.15265	2.63641	2.29161	2.17262	2.40545	2.46638	2.30626	2.28262	2.78578	2.35265	2.547	2.13601	2.80587	2.55674	2.52534	2.56243	2.27577	2.42017	2.58167	2.34469	2.35065	2.31648	2.55445	2.27102	2.37118	2.64657	2.47413	2.15047	2.20811	2.39803	2.27051	2.22933	2.742	2.483	2.41654	2.4157
CPSF3	3.47917	3.41578	3.3439	3.26537	3.95784	3.40922	3.31928	3.36048	2.18905	3.7018	3.30298	3.41084	3.30683	3.31036	3.34163	3.38366	3.48379	3.25401	3.59549	3.64151	3.42739	3.67723	3.27904	3.41841	3.57172	3.66838	3.55687	3.37327	3.58697	3.38735	3.4397	3.44558	3.27215	3.42234	3.23381	3.38296	3.13272	3.62389	3.63947	3.52075	3.41302	3.37403	3.29163	3.59759	3.32838	3.48225	3.21571	3.51303	3.21063
CPSF4	2.41421	2.46617	2.59991	2.77619	3.03337	2.58054	2.57573	2.54261	1.84727	2.59363	2.18519	2.47688	2.57315	2.40053	2.74153	2.50733	2.54477	2.83097	2.57785	2.98124	2.77073	2.84973	2.81985	2.68282	3.05381	2.3812	2.73036	2.573	2.59446	2.65138	2.83906	2.57207	2.62287	2.94527	2.73337	2.60618	2.65841	2.60302	2.7423	2.89372	2.76945	2.87263	2.8172	2.76128	2.66212	2.55443	2.51698	2.77658	2.88179
CPSF4L	0.204414	0.173231	0.0574269	0.213721	0.0894294	0.163454	0.170627	0.0743734	0	0.143694	0.104972	0.0236667	0.195747	0.109827	0.271648	0.358733	0.0248044	0.369342	0.149494	0.0678767	0.377241	0.230474	0.242553	0.167579	0.147944	0.0930356	0.290495	0.294	0.344332	0.31099	0.251444	0.56089	0.0836196	0.237864	0.385309	0.259421	0.108066	0.397676	0.189147	0.232743	0.133921	0.43327	0.350093	0.128732	0.0943249	0.176442	0.147562	0.191411	0.068882
CPSF6	4.26489	3.94881	3.10484	3.60201	3.08362	3.72343	3.82081	3.29243	2.15975	3.85546	3.51723	2.97218	3.46496	3.063	3.56111	3.98831	2.71074	3.78507	4.00162	3.35995	4.0917	4.10887	3.74286	4.10971	3.39641	3.92393	3.85333	3.76229	4.1061	3.8155	3.86714	4.05965	3.29013	3.64871	3.63897	4.00682	2.73407	3.59784	3.91423	3.64798	2.71045	3.66383	4.00957	3.4097	3.07197	3.66279	3.13684	3.70019	3.2965
CPSF7	4.43657	4.22673	3.55113	4.29179	3.86454	4.35867	4.40308	3.93607	3.35781	4.22302	4.1817	3.68737	3.84768	3.85724	4.16819	4.43907	3.76244	4.38391	4.79033	4.00239	4.47365	4.28352	4.52852	4.64888	4.03452	4.34316	4.18622	4.36576	4.41393	4.66316	4.49378	4.44404	4.07921	4.3198	4.5066	4.71049	3.76574	4.49763	4.42525	4.37902	3.53346	4.24729	4.41287	4.16515	3.51606	4.19259	4.28146	4.4072	3.89788
CRNKL1	3.82296	3.67955	3.1261	3.59025	3.52959	3.6877	3.52291	3.82916	2.96999	3.75868	3.46061	2.92844	3.7732	3.26317	3.76303	3.72674	3.0645	3.38982	3.51174	3.53871	3.55291	3.56095	3.32326	3.69231	3.49501	3.79176	4.07939	3.70524	4.04942	3.5726	3.82991	3.4415	3.16849	3.59685	3.46636	3.83269	2.89944	3.69327	3.80473	3.77101	2.85039	3.66616	3.87238	3.88164	2.97261	3.70121	3.41124	3.67301	3.17749
CRYZ	3.85953	3.55597	3.13498	3.55202	2.03228	3.92729	3.63446	3.39076	2.21993	3.68994	3.55662	2.90136	2.59358	3.32964	3.48712	3.69338	3.12526	3.34069	2.6679	3.26825	3.56089	3.03774	3.23544	3.84679	3.23527	3.34574	4.21113	3.1558	3.33267	3.32994	3.08371	3.38468	2.91457	3.03287	2.71	3.51713	2.73933	3.18833	4.34798	3.57475	2.95915	3.29104	3.66928	2.93227	3.15877	3.52144	3.44222	3.34304	3.30732
CSDC2	0.533352	0.207837	0.28636	0.408806	0.885857	0.671043	0.212779	0.38371	0.274252	0.307999	0.299416	1.92579	0.215065	0.215555	0.214161	0.307775	0.25783	0.613913	0.469872	0.740194	0.40272	0.433836	0.52307	0.636887	0.348117	0.354319	0.448855	0.568176	0.375559	0.506633	0.948295	0.438741	0.499599	1.0403	0.328699	1.05911	0.310707	0.466759	0.492782	0.336121	0.126267	0.623985	0.893559	0.605099	0.452584	0.279856	1.62105	0.576468	0.682987
CSDE1	7.57633	7.80071	7.7371	7.41966	7.18426	7.34683	7.55999	7.64504	8.43612	7.38924	7.42627	7.51546	7.75987	7.7407	7.28745	7.55943	7.60021	7.16073	7.32913	6.98361	7.50485	7.26017	7.4453	7.36483	6.84786	7.46647	7.36663	7.43793	7.59316	7.57538	7.35029	7.19509	7.54024	7.24082	7.46076	7.18058	7.96415	7.42303	7.36334	7.44149	8.20702	7.20928	7.46432	7.26815	7.40533	7.48485	7.20533	6.99174	7.33352
CSTF1	3.0862	3.07649	2.48926	3.0076	3.09016	2.99449	3.08873	3.05394	1.88496	3.46002	3.1729	2.37457	2.85101	2.50783	2.99244	3.30749	2.23311	2.92492	3.17658	2.96509	3.11344	3.10523	2.90183	3.13742	3.31419	3.00254	3.13275	2.99142	3.15507	3.0546	3.05088	3.05942	2.5245	3.01511	2.87896	3.01045	2.24131	3.23915	3.27377	3.21022	2.29893	3.13516	3.19566	3.72125	2.519	2.99712	2.718	3.0038	2.73133
CSTF2	2.71592	2.58475	2.12501	2.87552	3.02816	2.96728	2.77611	2.54191	1.46627	2.37379	2.28172	2.51762	2.63825	1.7943	2.96603	2.75371	2.15678	2.70281	2.8571	3.10317	2.91504	3.08173	2.775	3.01404	2.87904	2.71119	3.17061	2.98952	3.01384	2.6958	2.92797	3.22655	2.64219	2.87932	2.96438	2.9798	2.28969	3.1629	3.07396	3.01826	2.52752	2.93082	3.23819	3.10791	2.49217	2.78556	2.46327	2.86772	2.62543
CSTF2T	3.83231	3.63611	3.45134	3.95441	3.48634	3.82906	3.84237	3.5372	3.3892	3.80377	3.45081	3.31136	3.77597	3.25301	3.91246	3.85782	3.48489	3.78855	3.50888	3.78315	3.46341	4.03696	3.77244	3.79925	3.6382	3.85875	3.96561	3.78945	3.9192	3.71336	3.76829	3.70171	3.79121	4.01764	3.85476	3.77924	3.5248	4.02776	3.91857	3.74522	3.56058	4.01664	4.05256	3.86629	3.58926	3.82914	3.62817	3.83396	3.78627
CSTF3	2.86051	2.76272	2.41149	2.88719	2.97646	2.946	2.70367	2.82743	1.51762	2.93185	2.65847	2.296	2.55039	2.04791	2.73269	2.79424	2.33313	2.85027	3.07127	3.00012	3.07057	3.19936	2.79511	2.9281	2.83811	3.0727	2.93531	2.93227	3.00007	2.87785	2.78363	3.17819	2.51309	2.8617	2.70728	2.93747	2.11198	3.03748	3.07209	2.75291	2.42773	2.71295	2.72989	2.94583	2.25436	2.94342	2.65968	3.00288	2.41006
CTIF	3.07921	3.57099	4.27701	3.87987	3.02958	3.4993	3.78679	4.33155	1.63575	2.18678	2.4285	4.34679	3.36404	3.56412	3.50199	3.11023	4.61711	3.08246	2.97378	3.02487	2.97049	2.6858	3.75118	3.32219	3.27929	2.97086	2.85352	3.41817	2.99396	3.25542	3.96822	3.54436	4.86365	4.04253	3.55435	3.16472	4.9703	3.0965	2.60206	3.03407	4.66038	2.99355	3.04043	2.80132	3.92854	3.15757	3.26246	3.37739	3.8345
CTU1	0.726614	0.498306	0.532038	1.25194	1.21434	0.710868	0.672601	0.933751	0.375666	0.589569	0.621772	0.649985	0.650325	0.356041	0.949959	0.657181	0.445577	0.987414	0.773522	1.29876	0.782611	0.68244	0.694809	0.725794	1.01995	0.463961	1.28133	1.42728	0.814822	0.751349	0.982437	1.10729	0.905966	0.813217	0.871961	0.616979	0.276822	1.0293	0.649641	0.796605	0.557599	1.42511	1.26326	0.9684	0.750747	0.444224	0.606328	1.04761	0.69122
CTU2	1.39045	1.14082	1.25571	1.93344	2.30115	2.1647	1.62323	1.45988	1.43118	1.25439	1.08012	1.56936	1.45511	1.37362	1.82965	1.77277	1.46037	2.00752	1.91646	2.28085	1.6747	2.08198	2.1923	1.78894	2.42442	1.12533	1.57352	1.98181	1.50308	1.76105	1.8946	2.43574	1.9887	1.69194	1.97214	1.73221	1.6548	1.74917	1.6598	2.18291	1.38384	2.42574	1.91004	2.20278	1.64522	1.42244	1.61156	2.30435	1.66702
CWC15	4.05416	4.03122	4.06548	3.97575	4.34556	4.07908	4.1894	3.71527	4.24509	4.38489	4.07759	3.79152	4.10007	4.17602	3.61653	4.12122	4.08271	4.12248	3.98572	4.37094	4.14979	4.04398	4.02687	4.16608	4.14931	4.16966	4.12851	3.90232	4.22786	4.33073	3.9474	4.15387	3.82018	4.12235	3.97552	4.11091	3.74798	4.01537	4.3286	4.25786	4.00563	4.19267	4.28727	4.17812	3.86969	4.27375	3.82034	4.10252	3.9874
CWC22	4.01417	3.85151	3.33498	3.65733	3.11547	3.79029	3.78276	3.17008	2.5882	4.05471	3.61925	3.34724	3.81649	3.51774	3.24641	3.82328	3.46003	3.95654	3.71721	3.51588	3.65109	3.96766	3.97112	4.03528	3.21955	4.03851	3.65947	3.58143	3.8896	4.11157	3.62184	3.57311	3.4005	3.73569	3.69214	4.07989	3.34824	3.96684	3.65639	3.75907	3.31042	3.64073	3.69724	3.6362	3.19962	3.89225	3.65712	3.7972	3.61178
CWC25	3.06595	3.03231	2.75717	3.48203	2.97104	3.35637	2.99838	2.76066	2.06559	3.15462	2.53111	2.73583	2.95255	2.66438	2.75806	2.97734	3.12936	3.4516	3.17668	3.03228	3.12982	3.1546	3.46518	3.20684	2.60823	3.62752	3.12553	3.12416	3.22801	3.25396	3.03151	2.89386	2.93147	3.34481	3.13054	3.34708	2.75191	3.26912	3.15203	3.22709	2.93061	3.15762	3.14666	3.03466	2.62717	3.0335	2.74036	3.1283	3.02096
CWC27	2.85335	2.91237	2.77486	2.86403	3.20796	2.77629	2.98058	2.72204	2.52424	3.25611	2.96616	2.76221	2.94651	2.70621	2.39411	2.95097	2.99232	2.91232	2.82099	3.16209	2.88356	2.9142	2.87932	3.11673	2.95836	3.16817	2.9138	2.85162	3.15994	3.21584	2.86214	3.0107	2.75306	2.78618	2.53123	3.13668	2.71297	3.02633	2.92751	3.04766	2.9972	3.04845	2.97244	3.15657	2.66293	3.05453	2.83774	3.0044	2.88627
CWF19L1	3.23227	2.82671	2.56568	2.80967	2.45351	3.0978	2.96668	2.55547	1.94442	3.37482	2.64025	2.41112	2.57589	2.53281	2.88879	2.96872	2.27503	2.68305	3.1336	3.01205	3.20732	3.03452	2.88419	3.16319	2.61938	3.02256	2.79832	2.65566	2.93862	3.17272	2.95945	2.94952	2.56406	3.06795	2.9085	2.94912	2.28354	2.84247	3.22502	3.0734	2.26575	2.85616	3.06096	3.1282	2.53685	2.65169	2.71013	2.84936	2.70745
CWF19L2	3.4955	3.22243	3.04844	3.3201	3.21395	3.17885	3.41236	2.6629	1.75283	3.72285	3.40447	3.12797	3.43742	3.41316	3.11747	3.36249	3.22047	3.31847	3.22777	3.20058	3.31282	3.06399	3.17927	3.57728	2.49337	3.39184	3.18613	3.07974	3.60583	3.44886	3.38703	2.608	2.97609	3.30936	3.25387	3.65584	2.90788	3.23958	3.3574	3.31199	3.12776	3.58583	3.32351	3.06051	2.99687	3.33681	3.13572	3.20686	2.99261
DALRD3	2.71519	2.47334	2.25927	2.70176	3.64099	2.72128	2.83267	2.4466	1.32817	2.78659	2.6511	2.1657	2.51013	2.51498	2.9088	2.80012	1.95957	2.53575	3.12331	3.07464	3.36626	2.52632	2.75884	2.84241	3.62505	2.64438	2.97406	3.02516	2.90794	3.02995	3.0709	3.08024	2.43344	2.74888	2.99007	3.01942	2.24201	3.01544	3.32124	3.21518	1.96212	2.98655	3.21909	3.28305	2.3598	2.57417	2.50345	3.09274	2.56595
DAP3	4.25537	4.26089	4.19544	4.34093	4.8716	4.44334	4.33203	4.40302	3.56586	4.53321	4.43435	4.04494	4.31905	4.29072	4.29248	4.55613	4.20267	4.25961	4.55647	4.64726	4.67976	4.76813	4.37022	4.34709	4.84196	4.43162	4.45004	4.28516	4.57893	4.54352	4.40291	4.36522	4.11365	4.17284	4.20907	4.22405	4.0009	4.52799	4.60956	4.80673	4.13574	4.3525	4.55866	4.91663	4.16617	4.43577	4.10572	4.41024	4.21582
DARS	4.97365	5.01981	4.49646	4.66717	4.91426	4.52142	4.77821	4.44547	4.17534	5.08436	4.76335	4.22922	4.71947	4.76212	4.65802	5.05751	4.5229	4.80066	4.88547	4.7529	5.05641	5.05834	5.01625	4.68797	4.4984	4.98174	4.77238	4.80661	5.17825	5.34301	4.65292	4.99579	4.54654	4.39575	4.83325	4.82943	4.24135	4.93137	4.87055	5.11566	4.30278	4.82163	4.93185	4.73928	4.40813	4.83892	4.4412	4.75268	4.67848
DARS2	2.97969	3.07612	3.08633	2.86098	2.71075	2.8515	2.86479	2.86029	2.03679	2.74899	2.77688	2.99037	3.22861	3.23741	3.14705	2.6908	2.98696	2.61732	3.2266	2.5491	2.80386	3.13001	2.84584	2.96393	2.66057	3.21037	3.01188	2.85554	3.05841	2.82741	3.20097	3.31288	2.85866	2.94041	3.37753	2.86938	2.93559	2.77998	3.03292	2.8214	2.85899	2.33692	3.03835	2.93533	2.86173	2.81852	2.6093	2.81606	2.79179
DAZ1	0	0	0	0	0	0	0	0	0	0	0	0	0	0	0	0	0	0	0	0	0	0	0	0	0	0	0	0	0	0	0	0	0	0	0	0	0	0	0	0	0	0	0	0	0	0	0	0	0
DAZ2	0	0	0.00536455	0	0	0	0	0	0	0	0	0	0	0	0	0	0	0	0	0	0	0	0	0	0	0	0	0	0	0	0	0	0	0	0	0	0	0	0	0	0	0	0	0	0	0	0	0	0
DAZ3	0	0	0	0	0	0	0	0	0	0	0	0	0	0	0	0	0	0	0	0	0	0	0	0	0	0	0	0	0	0	0	0	0	0	0	0	0	0	0	0	0	0	0	0	0	0	0	0	0
DAZ4	0	0	0	0	0	0	0	0	0	0	0	0	0	0	0	0	0	0	0	0	0	0	0	0	0	0	0	0	0	0	0	0	0	0	0	0	0	0	0	0	0	0	0	0	0	0	0	0	0
DAZAP1	2.83456	2.7463	2.64542	3.26936	3.37124	3.146	2.8905	3.1991	2.0092	2.67094	2.50105	2.9375	2.51424	2.60388	2.96535	3.09886	2.67088	3.1871	3.29553	3.37896	3.20089	3.6318	3.31716	3.1367	3.61854	2.78528	3.20487	3.23154	2.95887	3.03683	3.10487	3.44625	3.17741	3.06734	3.16914	2.96858	2.67794	3.06969	3.04588	3.14356	2.80426	3.27812	3.1191	3.36942	2.888	2.6987	2.69339	3.50054	2.85327
DAZL	0.0342457	0.012852	0.00615034	0	0	0	0.00585135	0	0	0.0520361	0	0	0.00518036	0.00798155	0.0178584	0.00712357	0.0260839	0	0	0.0232095	0	0.626587	0.0338019	0.00621823	0	0.0178629	0.0268336	0.0339057	0.00628077	0	0	0.0130539	0	0	0	0.00596768	0	0	0	0.00662762	0	0	0	0	0.0404479	0.0444409	0.00814993	0.015577	0.00986291
DBR1	3.0778	2.81253	2.48028	2.67755	2.76313	2.79917	2.80943	2.67321	1.7473	3.08086	2.85611	2.41758	2.87914	2.54556	2.84741	2.91036	2.2601	2.68518	2.89546	2.66636	2.77031	2.85022	2.63608	2.94679	2.76472	2.98513	2.9155	2.78417	3.06515	2.94138	2.88102	2.85293	2.34566	2.601	2.54491	2.9994	2.2513	2.9919	3.06013	2.93156	2.22667	2.96225	2.92821	3.01433	2.49217	2.96483	2.55314	2.68113	2.57005
DCAF13	2.40209	2.06551	1.63123	2.56413	2.49728	2.48623	2.04268	2.37986	1.1275	2.53278	2.18617	1.82986	2.1391	1.61484	2.05786	2.25602	1.55513	2.28792	2.34818	2.26425	2.23657	2.53235	2.21048	2.27488	2.37903	2.39199	2.2356	2.13423	2.29955	2.33997	2.08835	2.32821	1.94289	2.20102	2.28179	2.14441	1.56837	2.36695	2.52334	2.41441	1.70934	2.22721	2.28522	3.06785	1.81125	2.34819	1.97837	2.29383	1.98681
DCP1A	3.64412	3.5125	2.86622	3.21961	2.75576	3.37095	3.5396	3.08082	2.19753	3.48055	3.20963	3.12937	3.27827	3.43217	3.45287	3.52928	3.3848	3.47776	3.61576	2.90262	3.39055	3.44087	3.49528	3.80669	2.45613	3.64144	3.35252	3.49486	3.57363	3.62931	3.36908	3.24301	3.12432	3.51031	3.33621	3.60607	3.19245	3.4584	3.25597	3.28999	3.10924	3.1971	3.4171	2.88713	2.83323	3.4441	3.46092	3.31124	3.11184
DCP1B	2.44551	2.41559	1.9042	2.38684	2.68424	2.49018	2.55803	2.01229	1.35716	2.90717	2.56936	2.10098	2.32969	2.13902	2.4134	2.76855	1.78505	2.35539	2.81005	2.43165	2.69835	2.52658	2.23487	2.77171	2.61343	2.47484	2.48687	2.55817	2.61952	2.65797	2.51345	2.55141	1.87412	2.58185	2.28778	2.77716	2.00349	2.96219	2.56735	2.55822	2.10345	2.64403	2.47737	2.52637	1.81281	2.4821	2.60698	2.51297	2.25546
DCP2	3.16376	3.05748	2.24338	2.48442	2.12441	2.60888	2.77489	2.64099	1.31542	3.19683	2.8619	1.97949	2.92319	2.30961	2.90234	2.88137	1.84223	2.27484	2.77277	2.5911	3.11688	3.20139	2.16056	3.02806	2.63721	3.00506	3.2871	2.96131	3.39749	2.74804	3.36037	3.02866	2.03298	2.8714	2.4113	3.13649	1.85902	2.56424	2.97777	2.71174	1.71026	2.80006	3.20815	2.1216	2.48975	3.0615	2.54166	2.63662	2.49748
DCPS	2.01283	2.02253	1.67517	2.35869	2.73577	2.51172	2.16988	1.83282	1.84505	2.52062	1.93401	2.14009	1.96889	1.88919	2.37367	2.49245	1.65545	2.39274	2.49755	2.52517	2.62554	2.83117	2.43404	2.12106	2.8299	1.89112	2.32138	2.42043	2.33096	2.43633	2.11486	2.77578	1.87947	1.94853	2.08431	2.18923	1.78938	2.67924	2.32859	2.66263	1.86765	2.50785	2.36438	2.58985	2.08201	2.31911	2.06519	2.5311	2.0966
DDX1	5.05898	5.13327	5.13142	5.03553	5.00663	5.07541	5.14673	5.06832	5.40567	5.16155	5.11237	5.03969	5.12934	5.04025	4.86028	5.09288	5.44084	4.94479	5.23718	5.13916	4.94016	4.75438	5.0491	5.18336	5.05128	5.37109	5.07033	4.90162	5.17236	5.47308	4.96468	5.04271	5.08344	4.98808	5.22338	5.06864	5.04612	5.09911	5.13366	5.15001	5.29777	4.95619	5.12681	5.06227	5.05605	5.1539	4.89735	4.94951	5.07994
DDX10	2.24759	2.03389	1.65225	2.20798	2.33798	2.07815	2.21355	1.66935	0.905615	2.61187	2.18335	1.79005	2.23418	1.75532	2.04039	2.31945	1.85089	2.32069	2.62605	2.35325	2.31495	2.35129	2.4512	2.42169	2.36977	2.25822	2.32266	2.40685	2.51465	2.81956	2.13624	2.64031	1.8447	2.04527	2.18737	2.54206	1.69845	2.69027	2.23284	2.70857	1.64918	2.47782	2.36467	2.41291	1.63395	2.36881	2.01311	2.59915	2.03766
DDX17	7.0293	6.83158	5.56749	6.58529	5.49353	6.763	6.70367	6.00776	4.26668	6.27785	6.2998	5.35279	6.0817	5.89366	6.16346	6.58503	4.98013	6.57683	6.67899	6.11518	7.0238	6.71775	6.72182	7.1434	5.40278	6.6255	6.78512	6.66952	7.00916	6.72687	7.0039	6.40224	5.7942	6.6493	6.60986	7.12983	5.48044	6.50671	6.77984	6.44125	5.22301	6.15717	6.89194	5.46897	5.49557	6.28059	6.059	6.63815	5.79859
DDX18	3.98605	3.83384	3.29342	3.81592	3.34417	3.76391	3.75722	3.6728	2.14492	3.95111	3.98144	3.30565	3.82693	3.50041	3.74411	3.95102	3.31922	3.89071	4.05769	3.41346	3.82224	3.90477	3.87203	3.98285	3.43147	4.07514	3.77931	3.77754	4.09799	4.33825	3.66203	3.79714	3.5336	3.69455	3.66025	3.9245	3.20411	4.04522	3.82415	3.86886	3.16704	3.84715	3.97509	3.7358	3.1988	4.01943	3.56804	3.89086	3.59288
DDX19A	2.6724	2.50969	2.50174	2.65221	2.60618	2.69609	2.57417	2.50322	2.81299	2.60164	2.46991	2.64838	2.54059	2.37449	2.75924	2.62127	2.75007	2.65122	2.86985	2.78624	2.61042	2.72738	2.89549	2.73598	2.57975	2.59678	2.48361	2.60204	2.65107	2.7973	2.74355	2.77089	2.66297	2.62154	2.75321	2.71035	2.66477	2.81343	2.71011	2.82175	2.67879	2.73931	2.54108	2.76834	2.55607	2.75505	2.42193	2.82482	2.69677
DDX19B	2.42373	2.18795	2.02145	2.28973	2.5871	2.47255	2.42481	2.36006	1.38569	2.57396	2.31569	2.0264	2.0912	2.20422	2.17327	2.6531	2.19731	2.25478	2.62947	2.613	2.52051	2.30309	2.61813	2.61745	2.42729	2.32884	2.39839	2.37519	2.53855	2.70939	2.37071	2.24391	2.1251	2.34256	2.48184	2.54746	1.9574	2.62809	2.52809	2.67093	2.14484	2.55644	2.36167	2.75355	1.97171	2.28995	2.23491	2.61275	2.35619
DDX20	2.64287	2.52294	1.82001	2.39908	2.47219	2.48115	2.3265	2.23782	1.54099	2.85492	2.2342	1.94051	2.14969	1.8101	2.29158	2.625	1.71486	2.19921	2.69003	2.34613	2.45485	2.47941	2.37081	2.69073	2.25072	2.51218	2.47791	2.30876	2.56669	2.44515	2.38405	2.32272	2.16364	2.36984	2.19286	2.32433	1.70466	2.66235	2.86173	2.66608	1.78824	2.4478	2.52319	2.50124	1.53459	2.52854	2.13203	2.3485	2.1841
DDX21	4.94773	4.45597	3.9512	4.99339	3.98693	4.96782	4.52189	4.67155	3.42464	4.48991	4.63041	3.92381	4.61288	3.91462	4.60888	4.67687	4.01811	5.11068	5.38705	4.16477	4.518	5.10958	5.25875	4.53962	3.96675	5.06383	4.57975	4.83523	4.95546	5.57966	4.34045	5.21819	4.83379	4.62176	4.58408	4.66277	3.88418	4.90992	4.63324	4.63049	3.82344	4.43379	4.59325	4.29935	3.78575	4.85397	4.43205	4.72488	4.49436
DDX23	4.24017	4.0221	3.9771	4.41898	4.64325	4.4168	4.32168	4.0921	3.41142	4.28293	3.953	4.11579	4.2728	3.5473	4.57545	4.4122	3.92532	4.29507	4.20838	4.67113	4.47776	4.6161	4.48723	4.38529	4.76383	3.98097	4.6516	4.50237	4.52146	4.46744	4.56814	4.50808	4.22538	4.53676	4.5365	4.69654	4.13001	4.69989	4.47444	4.68683	4.21631	4.54452	4.65885	4.87561	4.07018	4.26931	4.00899	4.61695	4.30773
DDX24	4.51916	4.36913	4.38435	4.48556	4.37512	4.57734	4.45935	4.60583	3.42377	4.44729	4.38523	4.6212	4.49984	4.24244	4.33336	4.46373	4.39417	4.47582	4.48101	4.75497	4.43121	4.53262	4.71464	4.62316	4.24293	4.3118	4.49013	4.32889	4.40828	4.74159	4.28768	4.13884	4.44606	4.60682	4.43425	4.44534	4.44266	4.51322	4.5921	4.54909	4.54097	4.51326	4.4391	4.47593	4.24148	4.64771	4.53763	4.57776	4.66818
DDX25	0.070922	0.0499003	0.0709503	0.0510773	0.0916969	0.155969	0.0409229	0.049665	0.00929747	0.129471	0.0660461	0.0542584	0.05997	0.0796078	0.147663	0.235311	0.0568381	0.111677	0.0730702	0.114928	0.209935	0.101351	0.06252	0.230553	0.117561	0.204016	0.112662	0.0702267	0.179041	0.205255	0.123919	0.0996288	0.0490286	0.155885	0.0505453	0.219906	0.109805	0.247331	0.152788	0.190622	0.0344262	0.166286	0.116922	0.0786064	0.016044	0.0544316	0.0567306	0.140739	0.0739731
DDX27	3.28672	2.92089	2.69992	3.84564	3.95124	3.66416	3.49447	3.12457	1.79028	3.10599	2.88766	3.01457	3.18582	2.64961	3.45386	3.51485	2.88183	3.93027	3.52468	3.88295	3.54337	3.7651	3.76755	3.67104	3.89998	3.1454	3.53735	3.61782	3.69735	4.02379	3.64612	3.48812	3.23273	3.76816	3.51268	3.92192	2.8457	3.84602	3.61815	3.77279	2.76945	3.85943	3.6733	4.07469	2.89383	3.13675	3.22893	3.87194	3.17891
DDX28	2.68453	2.55111	2.1389	2.88183	3.02751	2.7855	2.68157	2.56775	2.38898	2.92311	2.38045	2.25556	2.32844	2.09078	2.66636	3.13436	1.91111	2.49877	2.90305	2.97364	2.74836	3.04709	2.89702	2.8618	3.34314	2.56864	2.5963	2.72241	2.73878	2.99798	2.68417	2.88868	2.78353	2.59484	2.66715	2.25544	1.78666	2.84757	3.13102	3.08615	2.0359	3.06029	2.55543	3.48748	1.93275	2.69436	2.36032	2.85827	2.62338
DDX31	2.3884	2.27942	1.31824	2.23982	2.4557	2.30132	2.11922	1.80122	0.843389	2.31949	2.03319	1.40826	1.95354	1.44639	2.19916	2.35676	1.24274	2.06831	2.42673	2.30661	2.6641	2.31919	2.44229	2.27259	2.4269	2.24794	2.35892	2.56428	2.46439	2.59638	2.4896	2.42756	1.72859	2.18164	2.07536	2.57748	1.08856	2.77941	2.43951	2.48082	1.11489	2.4462	2.58808	2.36628	1.41773	2.24735	2.06173	2.41272	1.91755
DDX39A	2.76223	2.47632	2.4066	3.23154	2.99039	3.02336	2.57	2.75762	1.58145	3.01888	2.04118	2.56631	2.69744	1.81043	2.7556	2.63988	2.1772	3.01884	3.15932	3.31774	3.04511	3.90104	3.26504	2.81238	3.46805	2.56806	2.92535	2.68741	2.54272	2.75428	2.68517	3.53997	2.75409	3.0334	3.04605	2.82755	2.61774	2.69736	2.91694	3.11339	2.50554	3.09286	2.7003	3.22305	2.97573	2.83776	2.40347	3.45444	2.90304
DDX39B	4.3518	4.07398	3.03552	3.85773	3.05922	4.07832	3.85708	3.92231	1.63335	3.32524	3.453	3.06562	2.87901	3.10064	3.29949	4.02819	2.77576	3.76348	4.13291	3.83511	4.67971	4.41114	4.08438	4.37961	3.21282	3.68984	3.93774	3.93046	4.10143	3.80185	4.38239	3.97529	3.38191	3.89609	4.0301	4.23299	2.8636	3.59248	3.85769	3.55066	2.70554	3.37069	3.97828	3.07967	2.85683	3.54032	2.52647	3.9341	3.4533
DDX3X	6.03461	6.06609	5.51917	6.3178	4.90428	6.30345	6.00224	5.89509	5.10766	5.86257	5.64952	5.68841	5.7958	5.96321	5.91782	6.00104	6.04953	6.68214	6.08169	5.45838	5.55237	5.98883	6.26983	6.18199	5.23418	6.41627	5.70969	6.03675	6.08814	6.46118	5.81413	5.77823	6.10687	6.2206	6.17846	6.07921	5.44534	6.00704	6.03716	5.77053	5.69026	5.63183	5.83225	5.43385	5.51852	6.05727	6.43276	5.78818	5.78528
DDX3Y	0.0072915	0	0.00389497	0	0.0435585	0.0114764	0.00370549	0.0201828	0	0.00334906	0	0	0.00655313	0	0.562521	0	0.00332736	0	0	0.0256801	0.00477604	0.00511004	0.00540047	0.00786528	0	0.00567575	0.00683942	0.014401	0	0.00369201	0	0	0	0.00528746	0.0130093	0	4.2161	0.0193786	0.00488443	0	0.0185651	0.119845	0.0149951	0.026645	0.0358904	0.00356556	0.0103068	0.00494676	0
DDX4	0.0324946	0.00610797	0	0	0	0.0341265	0	0	0	0.00501587	0.00542124	0.01892	0	0.0075699	0	0.00675606	0.00498339	0.0111551	0	0.0110512	0	0.152721	0	0.0117707	0.0231281	0.00849716	0.0051277	0.0108039	0.00595666	0.0219907	0	0.0123818	0.00856334	0	0	0.0225067	0.0253649	0	0	0	0.0139329	0	0.0112501	0	0.0154763	0.0265042	0	0	0
DDX41	3.15325	3.08433	3.05572	3.59926	4.08722	3.60211	3.33897	3.3404	2.5806	3.28225	3.08963	3.26676	3.06946	2.60415	3.59242	3.601	2.88916	3.62932	3.60216	3.92067	3.75625	3.59642	3.57026	3.61851	4.17916	2.98344	3.71056	3.41635	3.56228	3.5659	3.76402	3.71866	3.39204	3.78958	3.7809	3.73623	3.20943	3.63093	3.75547	3.93694	3.17636	3.81266	3.82917	3.98368	3.28997	3.21648	3.24145	3.92096	3.33142
DDX42	4.47396	4.41513	4.29665	4.48824	4.45215	4.49953	4.60513	4.45297	3.13092	4.21919	4.23465	4.1726	4.52852	4.08462	4.42843	4.53251	4.38022	4.36449	4.57194	4.50559	4.51621	4.50996	4.59431	4.67692	4.56537	4.38399	4.23742	4.41314	4.61919	4.86071	4.58663	4.46731	4.39137	4.44306	4.441	4.69397	4.35611	4.69442	4.35745	4.51398	4.4145	4.61402	4.67211	4.6287	4.11882	4.40378	4.04338	4.50343	4.43048
DDX43	0.551975	0.135385	0.500264	0.099115	0.115761	0.238279	0.579342	0.443584	0.036351	0.54209	0.263377	0.271521	0.53277	0.465026	0.225489	1.15248	0.370322	0.344826	0.478963	0.287205	0.668778	0.660168	0.515324	0.39888	0.252234	0.437811	0.2265	0.420474	0.396215	0.0519507	0.381791	0.497243	0.396941	0.498566	0.699007	0.994173	1.15176	0.935248	0.0683652	0.0506575	1.0373	0.158041	0.566127	1.13769	0.436252	1.10316	0.0921435	0.596978	0.489285
DDX46	3.41666	3.23955	2.85678	3.27253	3.05246	3.48408	3.3742	3.24434	2.63314	3.20354	2.92028	2.8077	3.16027	2.83551	3.08135	3.35613	2.76886	3.38334	3.33845	3.11266	3.45543	3.52884	3.29409	3.52954	2.90207	3.52278	3.52069	3.29502	3.6664	3.75501	3.36581	3.48812	3.01291	3.43946	3.27969	3.68152	2.61009	3.49863	3.18967	3.2464	2.66878	3.12181	3.45942	3.27664	2.645	3.23532	3.02145	3.207	3.04026
DDX47	0.876917	0.63636	0.310423	0.963908	0.278896	0.694477	0.613487	0.440281	0.0829943	0.498525	0.596434	0.362692	0.396346	0.468522	0.48472	0.693259	0.25008	0.779459	1.05365	0.395571	0.754538	0.778231	0.812081	0.992465	0.248842	0.744518	0.535095	0.643856	0.563427	0.849794	0.641062	0.46446	0.501926	0.529174	0.886802	0.707598	0.385775	0.517102	0.44672	0.427598	0.376946	0.365418	0.493034	0.37136	0.36835	0.411008	0.243255	0.640794	0.399188
DDX49	3.13437	2.96168	3.01752	3.80376	4.1613	3.84818	3.32231	3.35403	2.96619	3.18924	3.00751	3.41954	3.30038	2.70839	3.63746	3.7358	3.02405	3.51126	3.38668	4.2166	3.67184	3.76753	3.6253	3.484	4.60535	2.8722	3.86781	3.75282	3.57167	3.70809	3.7645	4.20937	3.55959	3.61608	3.78472	3.82222	3.3214	3.84425	3.90687	4.1369	3.03521	3.90953	3.83033	3.90364	3.22127	3.30105	3.2738	4.12493	3.46693
DDX5	6.9658	6.75053	5.99868	7.10533	6.2207	7.25414	6.6547	6.4733	4.89855	6.80796	6.12832	6.18687	5.95351	6.20167	6.2269	6.54318	6.2473	7.40887	7.09703	6.85777	6.61072	7.18806	7.04074	6.99799	7.48002	7.1796	6.39165	6.50168	6.62256	7.08589	6.71974	6.4224	6.56264	6.9445	6.89433	6.98422	6.30893	6.79201	6.92653	6.53092	6.34741	6.26495	6.32161	6.44044	5.89727	6.67546	6.8257	7.0551	6.41225
DDX50	4.6007	4.38725	4.24104	4.4367	4.42537	4.51032	4.55204	4.18875	2.91303	4.6859	4.61139	4.24055	4.525	4.31156	4.29939	4.65318	4.22331	4.49123	4.66154	4.53316	4.60601	4.55555	4.44678	4.64843	4.39584	4.64389	4.5918	4.52946	4.74886	4.85891	4.4659	4.51315	4.19974	4.38612	4.16814	4.65103	4.0269	4.68462	4.59503	4.96242	4.04869	4.60826	4.67508	4.54203	4.21031	4.54944	4.37786	4.66433	4.32994
DDX51	2.45683	1.97921	1.63491	2.66734	2.33623	2.52764	2.5946	2.20378	1.16452	1.89835	1.7754	2.22551	1.90602	1.62998	2.2179	2.6463	1.66212	2.47864	2.40914	2.73595	2.71505	2.62882	2.75364	2.70913	2.79962	1.83058	2.43627	2.31068	2.59813	2.73139	2.51916	2.49189	2.15459	2.42915	2.68427	2.61338	1.91005	2.54213	2.60653	2.75373	1.65859	2.67262	2.56764	2.85654	1.51542	1.79841	1.80525	2.69474	2.13194
DDX52	2.3181	2.23934	1.64784	2.09003	2.0217	2.21676	2.15442	1.85465	1.37263	2.44239	2.11378	1.77279	1.96425	1.74266	2.15349	2.17958	1.84894	2.2111	2.29324	2.02847	2.21586	2.56986	2.18603	2.22508	1.80822	2.47538	2.23279	2.35276	2.40822	2.32502	2.26309	2.35157	1.77256	2.19737	2.13967	2.23665	1.6058	2.35474	2.31945	2.1652	1.683	1.93188	2.29093	2.01375	1.72215	2.35282	2.07627	2.22176	1.89334
DDX53	0	0	0	0	0	0	0.00585457	0	0	0.0052918	0	0	0.00518321	0	0.0701821	0	0	0.00589566	0	0	0.0075444	0.00807146	0	0	0	0	0	0	0	0	0	0	0	0	0	0	0	0	0	0	0	0	0	0.0280725	0	0	0	0.0078138	0
DDX54	3.0152	2.88564	2.84185	3.76892	4.37861	3.68678	3.36806	3.45482	2.87231	2.83828	2.76403	3.43983	3.12983	2.53636	3.56584	3.75567	2.82222	3.77864	3.63497	4.0386	3.60354	3.76216	3.90177	3.30444	4.60204	2.70994	3.76206	3.85614	3.38511	3.78368	3.7518	4.26812	3.69402	3.52053	3.89862	3.67429	3.05936	3.76787	3.41058	3.92598	3.01319	4.03641	3.86785	4.31573	3.2282	2.97472	3.13668	4.20351	3.42611
DDX55	2.40724	2.2651	1.94302	2.16911	1.97869	2.1676	2.37901	2.05969	0.679589	2.24737	1.73052	1.64906	1.93386	1.76585	1.92671	2.26955	1.78016	2.28773	2.29533	2.17366	2.53566	2.26575	2.50621	2.55791	1.95627	1.98799	2.05376	2.35977	2.29549	2.58177	2.2402	2.52445	1.93225	2.25123	2.22305	2.80469	1.75961	2.49851	2.19727	2.52326	1.95998	1.81247	2.38632	2.57543	1.79113	2.01135	1.70839	2.21377	2.07996
DDX56	3.6748	3.58807	3.29461	4.02964	4.39161	3.81199	3.66083	3.63009	2.92928	3.82694	3.67329	3.58077	3.5093	3.17896	3.79489	3.95834	3.29424	3.76701	4.21352	4.10752	4.11934	4.05184	4.02526	4.02768	4.44043	3.44512	3.81699	3.90365	3.82878	3.84564	3.89367	4.06864	3.69764	3.86483	4.02624	3.97296	3.30781	3.93239	4.24507	4.36916	3.36502	4.10572	3.91645	4.09592	3.48898	3.69071	3.45169	4.18462	3.75914
DDX58	3.43092	3.17074	2.88965	3.10217	2.94455	3.53294	3.1525	2.62679	1.75367	3.85167	3.09096	3.03855	3.12787	2.77692	3.15821	2.96123	2.55482	3.25214	3.55342	3.46215	3.02775	3.55553	2.9099	3.41165	2.88504	3.65389	3.19762	3.11105	3.33916	2.93239	3.37893	3.39543	2.86784	3.67914	2.87191	3.36323	2.85147	3.20298	3.22714	2.95315	2.75196	2.84285	3.67256	2.86678	2.72807	5.12557	3.14166	3.70122	3.0921
DDX59	2.8542	2.82674	2.15814	2.8505	2.66607	2.92547	2.7642	2.22795	2.86683	3.05988	2.26078	2.24919	2.50096	2.57242	2.40874	2.87831	2.43179	2.89199	3.06862	2.78353	2.86365	2.89275	2.97722	2.98407	2.20571	3.06304	2.60075	2.7528	2.82985	3.16032	2.62684	2.67744	2.45619	2.8362	2.80413	3.03303	2.24763	2.96112	2.6855	2.66217	2.28503	2.56092	2.85595	2.84508	2.16741	2.7204	2.71448	2.82556	2.27895
DDX6	4.69345	4.75854	4.38188	4.39457	4.16376	4.45741	4.61565	4.32138	3.74334	4.46422	4.59055	4.01795	4.76126	4.33101	4.60655	4.67855	4.00444	4.07934	4.36481	4.22405	4.54107	4.69093	4.30334	4.69559	3.952	4.75379	4.83255	4.52451	4.81111	4.46487	4.53222	4.36228	4.15232	4.47589	4.21553	4.37666	4.12177	4.63821	4.7363	4.56725	4.32551	4.42462	4.81381	4.36364	4.11644	4.57376	4.20016	4.18225	4.3191
DDX60	2.84502	2.74604	2.54366	2.39919	1.57408	2.7651	2.85368	2.39024	1.0058	3.20085	2.74599	2.52857	2.71185	2.45008	2.6599	2.5991	2.18797	2.7446	3.24917	2.53831	2.41406	3.26024	2.50995	3.16582	2.05114	3.08848	2.61261	2.29386	2.80953	2.55882	2.44607	3.16112	2.48966	3.15984	2.48	2.66046	2.53464	2.69609	2.55246	2.5037	2.12911	2.33782	3.45777	2.38266	2.29464	4.76907	2.72338	3.4629	2.79401
DDX60L	1.73325	1.93904	1.41154	1.64839	1.57719	1.84092	1.72371	1.67933	0.568674	1.98023	1.84253	1.32494	1.82335	1.146	1.5394	1.49195	1.16301	2.0236	2.086	1.7245	1.48786	2.31359	1.56286	2.09317	1.17135	1.68697	1.52479	1.51593	1.75633	1.64447	1.83146	1.75399	1.44139	1.86995	1.58409	2.18066	1.62085	1.99253	1.08989	1.20748	1.49272	1.21275	2.0246	1.453	1.79342	3.17328	1.29488	1.92291	1.69033
DEK	5.34816	5.12879	4.58774	4.90423	3.91929	5.19861	4.94459	4.60619	4.3674	5.48617	5.01508	4.54619	5.06051	4.78859	4.78227	5.20671	4.3856	5.14857	4.94621	4.68182	4.89133	5.45938	5.0513	5.05929	4.34151	5.52733	4.89657	4.68572	5.37859	5.02579	4.69309	5.06495	4.51407	4.81187	4.67736	4.97245	4.22098	4.87192	4.88809	4.9754	4.16843	5.11118	5.02105	4.73542	4.79275	5.13535	4.81118	4.79156	4.76896
DENR	4.54183	4.49252	4.09502	4.25496	4.2364	4.41576	4.36119	4.56656	3.92069	4.68904	4.43371	3.94847	4.33873	4.01322	4.34964	4.56483	4.15188	4.36093	4.548	4.62044	4.49534	4.55534	4.3326	4.46772	4.78818	4.76411	4.61853	4.63435	4.86427	4.69371	4.38635	4.66895	4.14733	4.39366	4.1927	4.72706	3.86772	4.53422	4.78968	4.56388	3.82746	4.51363	4.55936	4.77062	3.91706	4.59315	4.1958	4.48793	4.14875
DGCR8	2.82396	2.43103	1.86736	2.91638	2.60821	2.99223	2.66903	2.48041	1.7279	2.58861	2.30547	2.2454	2.24186	1.79728	2.57568	2.81544	1.87425	2.80086	2.90959	2.78464	2.99523	3.01549	2.86759	2.95929	2.85261	2.54842	2.82101	2.8537	2.79729	2.86018	2.98387	2.82412	2.53813	2.79649	2.67809	2.921	1.96827	2.96777	2.87408	2.78257	1.99249	2.88034	3.02219	2.72835	2.10992	2.56431	2.2268	2.92566	2.43097
DHX15	4.39239	4.16029	3.5381	4.37416	3.87239	4.34064	4.16065	3.84752	2.44255	4.19758	3.88553	3.47656	4.05237	3.67467	4.19762	4.17361	3.4478	4.2686	4.59717	3.96204	4.28525	4.48737	4.19903	4.3952	3.95023	4.43867	4.43087	4.20195	4.36686	4.33854	4.23372	4.4347	3.9325	4.1915	4.31978	4.39219	3.31246	4.25179	4.29814	4.19914	3.37201	3.98565	4.41836	3.7518	3.50614	4.12169	3.93329	4.361	3.77544
DHX16	3.53941	3.34314	2.99256	3.69835	3.57852	3.73304	3.53879	3.44664	2.8713	3.44165	2.92665	3.37699	3.19434	2.84334	3.67011	3.50459	3.25876	3.70803	3.51762	3.76305	3.7594	3.78885	3.84436	3.61935	3.6092	3.27198	3.72373	3.50116	3.53518	3.62559	3.69102	3.64805	3.53905	3.76998	3.84715	3.82585	3.38966	3.63991	3.62548	3.59096	3.23187	3.66506	3.84858	3.67705	3.08411	3.34449	3.3222	3.81456	3.53979
DHX29	3.94272	3.74066	3.53855	3.75544	3.31469	3.74786	3.6898	3.69189	3.23879	3.66022	3.51736	3.36529	3.70433	3.40709	3.50597	3.79907	3.66628	3.56245	4.0625	3.65493	3.68806	3.5732	3.68479	3.95431	3.34522	3.95317	3.83701	3.73921	3.73605	3.88653	3.71638	3.78439	3.57949	3.6963	3.81519	3.92466	3.41976	3.69886	3.75141	3.63967	3.46352	3.42704	3.86862	3.58625	3.32417	3.87636	3.53362	3.66611	3.52184
DHX30	3.19566	2.98981	2.89493	3.67684	3.65605	3.53772	3.32714	3.29965	2.80918	2.96291	2.78445	3.21406	3.07144	2.72199	3.46112	3.45618	2.87488	3.49936	3.65637	3.75867	3.54271	3.5723	3.69137	3.57242	3.92388	3.07611	3.50441	3.63128	3.3771	3.52943	3.59486	3.83331	3.42497	3.56811	3.60797	3.69171	3.00447	3.60046	3.57786	3.81303	2.90537	3.61399	3.59917	3.52087	2.83819	3.1628	3.20576	3.9915	3.25126
DHX32	3.86003	3.67914	2.99108	3.77874	3.84252	3.68645	3.64485	3.21925	2.42878	4.01009	3.63559	2.9773	3.42668	3.10217	3.40281	3.99756	3.05587	3.5583	4.02417	3.64814	3.95211	3.62773	3.66086	3.76355	4.17204	4.03056	3.74868	3.91501	3.91422	4.18365	3.5873	3.68787	3.35833	3.38849	3.86785	3.78914	2.97916	4.00495	3.89722	3.94469	3.02566	3.53652	3.7958	4.03737	2.81357	3.72394	3.64974	3.78445	3.41786
DHX33	2.87043	2.64917	2.00417	2.79057	2.31145	2.89653	2.73212	2.61866	1.6228	2.74423	2.65484	2.0652	2.31274	2.09398	2.74983	2.90476	1.94391	2.64473	3.29177	2.51686	3.01726	2.96913	2.82297	2.9719	2.39624	2.80086	2.83895	2.92039	3.13611	3.18152	2.92617	3.35536	2.52591	2.58361	2.72376	3.02926	2.00362	3.09959	2.80084	2.81594	1.81368	2.63353	2.99376	2.49071	1.88225	2.77391	2.33314	2.95537	2.41152
DHX34	2.13731	1.80552	1.08729	2.6633	1.95426	2.39177	2.19709	1.83827	1.0193	1.91264	1.54013	1.65623	1.71844	1.37571	2.17549	2.31126	0.986656	2.27899	2.57549	2.31396	2.64335	2.62579	2.55795	2.5138	2.66393	1.76488	2.37002	2.62094	2.22467	2.25904	2.37305	2.81506	2.01346	2.37594	2.4694	2.87089	1.41483	2.36974	2.3368	2.64478	1.07656	2.51903	2.50414	2.01284	1.29065	1.83695	1.70517	2.88436	1.67097
DHX35	2.2957	1.9585	1.64189	2.03715	1.58204	2.0225	2.0307	2.13559	1.04644	2.12866	1.92424	1.85989	1.8936	1.70104	1.86109	2.2855	1.6305	1.91577	2.17339	1.96109	2.40794	2.21491	2.30498	2.33896	1.73205	2.04177	1.97907	1.91798	2.06172	2.25479	2.00835	2.07495	1.80032	2.07654	2.15754	2.38716	1.9168	2.08216	2.08294	2.29775	1.64233	2.05259	2.11602	2.00824	1.66807	2.01792	1.83263	2.2209	1.96256
DHX36	3.32607	3.10969	2.60899	2.84742	2.31078	3.15608	2.92417	2.88534	2.33941	3.02279	2.94817	2.53664	2.81781	2.62982	2.96223	3.23987	2.56921	2.90314	3.36116	2.69518	3.02329	3.14999	3.0414	3.30342	2.36288	3.23135	3.02949	3.01769	3.20187	3.18461	2.96921	3.02059	2.80287	2.85907	2.8471	3.10735	2.31715	3.05449	2.97779	2.86226	2.42004	2.69041	3.05103	2.51365	2.3891	3.09679	2.72101	2.98634	2.73422
DHX37	1.86056	1.58878	1.44261	2.41871	2.23992	2.25621	2.03776	1.99622	1.58863	1.59699	1.52706	1.85129	1.85086	1.23914	2.29037	2.23316	1.45824	2.16942	2.21884	2.1732	2.12654	2.50337	2.47731	2.23102	2.66634	1.63236	2.21991	2.32913	2.10227	2.37822	2.29843	2.73231	2.07271	2.15924	2.27514	2.34803	1.75079	2.33653	1.94678	2.50298	1.6594	2.28237	2.30268	2.56328	1.69328	1.78306	1.76137	2.61964	2.04202
DHX38	3.27903	2.99773	3.09388	3.55333	3.48385	3.69068	3.47499	3.23463	2.62621	2.96906	2.78874	3.5046	3.28227	2.64689	3.5646	3.50603	3.05572	2.91794	3.30322	3.49604	3.54986	3.63538	3.73122	3.68202	3.48683	2.82926	3.67673	3.37066	3.58263	3.72395	3.73901	3.67379	3.524	3.74849	3.6804	3.75464	3.44344	3.69877	3.33994	3.66811	3.35838	3.55157	3.6561	3.77175	3.31977	3.10554	3.0785	3.7107	3.55468
DHX40	3.7944	3.80663	3.34558	3.57036	3.69431	3.81982	3.78282	3.68544	2.32597	3.85525	3.83881	3.28653	3.71589	3.66964	3.7811	3.96364	3.35994	3.47071	3.88163	3.56225	3.89704	3.78454	3.59892	3.93771	3.58734	3.98565	3.94315	3.86966	4.25278	4.1244	4.00145	3.85779	3.43896	3.59989	3.3977	4.07524	3.25865	3.93174	3.9298	3.86564	3.25639	3.72971	3.93771	3.86703	3.26897	3.67844	3.60442	3.53141	3.42415
DHX57	2.41392	2.42001	2.04806	2.3171	2.10734	2.39384	2.28606	2.09506	1.53389	2.44646	2.37326	2.08225	2.20275	2.05341	2.34022	2.50233	1.95252	2.13877	2.40207	2.3061	2.44972	2.47549	2.46594	2.54929	2.15831	2.55109	2.44701	2.37127	2.54766	2.44979	2.4663	2.62154	2.13563	2.38594	2.00417	2.50927	1.8643	2.67708	2.40238	2.46698	1.98874	2.26496	2.47779	2.44372	2.00823	2.39081	2.08079	2.39711	2.11642
DHX58	2.1215	1.93501	2.20434	2.37258	2.47284	2.65411	2.61681	2.49926	0.688802	2.21417	1.94516	2.30043	1.94417	1.98033	2.43959	2.5181	1.76094	2.15982	2.46329	3.19225	2.56835	2.584	2.47314	2.52675	2.99396	2.17432	2.503	2.36747	1.98243	2.49297	2.93331	2.96853	2.19246	2.84148	2.54085	2.57201	2.35922	2.36295	2.75647	2.55719	2.16532	2.39722	2.91088	2.98229	2.33508	3.40231	2.07984	3.24836	2.48673
DHX8	3.21065	2.875	2.53674	3.17525	3.17234	3.21206	2.94147	3.03942	1.82416	3.20886	2.90828	2.70444	2.9203	2.43479	3.15942	3.21162	2.44502	2.99951	3.30056	2.95064	3.13237	3.42317	3.22412	3.18398	2.9562	3.01926	3.29468	3.2598	3.34929	3.20737	3.17252	3.36099	2.88243	3.16697	3.20612	3.29235	2.69588	3.37518	3.24948	3.28585	2.66875	3.14471	3.21439	3.40068	2.72885	3.05194	2.86091	3.30414	2.87067
DHX9	5.4159	5.14738	4.71672	5.37471	5.15124	5.40248	5.30094	5.11606	3.61425	5.36542	5.15047	4.74301	5.33899	4.51364	5.21523	5.33869	4.74889	5.21701	5.59262	5.14188	5.33034	5.49227	5.34111	5.419	5.26128	5.51937	5.49615	5.33281	5.47688	5.48589	5.12366	5.45042	4.97968	5.17904	5.30957	5.40701	4.62052	5.53547	5.29679	5.4509	4.66026	5.33532	5.50082	5.37955	4.70858	5.27329	4.90506	5.40313	4.93861
DICER1	4.01488	3.88372	3.26422	3.4284	2.23384	3.41792	3.71826	3.45978	2.52507	3.21323	3.39216	2.932	3.65882	3.41688	3.49617	3.5928	3.09997	3.31236	3.44795	2.77804	3.61818	3.53387	3.10555	3.77744	2.2796	3.87115	3.50022	3.33393	3.79462	3.347	3.81137	3.29552	3.33314	3.58252	3.45628	3.41651	3.18805	3.2076	3.26536	2.72488	3.10483	2.93669	3.6943	2.45088	3.20943	3.63002	3.01241	2.86094	3.28457
DIMT1	3.81494	3.72783	3.17277	3.42286	3.20361	3.69048	3.49336	3.38544	1.95923	3.97622	3.66225	3.05765	3.35223	3.40857	3.44655	3.79327	3.07546	3.76945	3.94547	3.55212	3.61833	3.84042	3.7306	3.67294	3.46355	3.84141	3.4783	3.83374	3.81225	3.97043	3.33528	3.84455	3.30506	3.20773	3.18316	3.5269	2.80432	3.7957	3.64094	3.74854	3.00393	3.63226	3.66972	3.56978	3.07614	3.78184	3.36063	3.66021	3.29384
DIS3	3.07279	3.07	2.75573	2.88098	2.34327	3.03724	3.03453	2.80279	1.64196	2.8897	2.77385	2.52331	2.92073	2.98341	2.89419	3.05433	2.82495	2.8229	3.11566	2.67121	2.83755	2.92446	2.86906	3.16232	2.39985	3.1985	2.87636	2.99223	3.1318	3.29837	2.92857	2.86169	2.7526	2.86098	2.76613	2.97771	2.70398	2.90876	2.85442	2.84117	2.75879	2.61517	2.89271	2.66498	2.43455	2.95593	2.7084	2.79886	2.74194
DIS3L	3.37439	3.36918	3.65175	3.36156	3.04713	3.32547	3.58818	3.53593	3.51904	3.21367	3.40088	3.18125	3.52237	3.61561	2.71407	3.31711	3.42615	3.09093	3.15732	3.30136	3.49033	3.16093	3.51939	3.48458	2.95139	3.2873	3.48284	3.46242	3.66021	3.54141	3.51657	3.31895	3.41831	3.44195	3.36234	3.32248	3.4779	3.37844	3.00488	3.33462	3.73489	3.02975	3.50113	3.43497	3.30959	3.32883	2.91361	3.04522	3.30953
DIS3L2	1.71137	1.60974	1.22032	1.94946	1.90802	1.77965	1.69547	1.52817	0.913375	1.53415	1.39233	1.47453	1.33057	1.27799	1.69686	1.78832	1.19768	1.69548	2.05917	1.68263	1.93721	1.79018	1.89753	2.03912	1.90302	1.60265	1.71689	1.9333	1.80154	1.83768	1.903	2.03472	1.68336	1.65541	1.87569	2.12348	1.4192	1.82831	1.79708	2.07448	1.29779	1.70612	1.85555	1.55831	1.23687	1.58141	1.46086	2.14557	1.47261
DKC1	3.9136	3.65129	3.09615	4.13032	4.15264	4.1411	3.93084	3.79007	2.64685	4.02114	3.81324	3.229	3.78599	2.91129	3.74719	4.2269	2.98134	4.04134	4.24759	4.07493	4.26633	4.29504	4.13701	3.95914	4.39453	3.93229	4.11457	4.09269	4.3293	4.64069	3.83047	4.57403	3.494	3.78737	3.74009	3.99972	2.85625	4.45853	4.15022	4.48727	3.00512	4.41821	4.22589	4.51903	3.1068	3.97846	3.42614	4.15959	3.57521
DNAAF2	2.34815	2.46265	1.54406	2.93637	2.5737	2.64761	2.55355	2.08398	1.4859	2.80817	1.98477	1.87231	1.9799	1.8331	2.52662	2.51429	1.86853	3.32951	2.53076	2.21934	2.29027	2.56893	2.43909	2.53498	2.71872	2.81051	2.70112	2.82292	2.64518	2.63466	2.45784	2.73517	2.33533	2.42189	2.36826	2.59671	1.52583	2.83877	2.59234	2.5739	1.52662	2.49204	2.63929	2.50455	1.57824	2.45306	2.59457	2.42314	1.92255
DNAJC17	1.77409	1.6611	1.31269	2.10271	2.08636	2.22795	2.0607	1.67916	0.61126	1.30997	1.55931	1.42821	1.3796	1.23139	1.85635	2.14918	1.38972	2.36282	1.79752	2.39125	2.24342	1.83422	2.07459	2.0173	2.57014	1.53752	1.89995	2.2548	2.16294	2.09861	2.01105	2.26004	1.77208	1.88895	2.00711	2.07874	1.32064	2.22247	1.97161	2.4108	1.43204	2.36255	2.32527	2.40168	1.55699	1.83311	1.55876	2.26062	1.78814
DNAJC21	3.05688	3.10775	2.83745	3.00062	2.649	2.95203	2.96246	2.6858	3.12457	2.93868	2.70704	2.84382	3.09869	2.76796	2.68034	2.88154	2.82199	2.99884	2.77841	2.89405	2.64429	2.93154	2.93832	3.06151	2.83093	3.05078	2.94646	3.00385	3.3956	3.12019	2.9013	2.86778	2.82322	2.95875	3.01576	3.1236	2.72669	3.00493	2.9171	3.05803	2.7291	2.76541	3.1062	2.83195	2.62855	3.05106	2.76443	2.90338	2.90012
DND1	0	0	0	0	0	0	0	0	0	0	0	0	0	0	0	0	0	0	0	0	0	0	0	0	0	0	0	0	0	0	0	0	0	0	0	0	0	0	0	0	0	0	0	0	0	0	0	0	0
DNMT1	2.73227	2.54533	1.94321	3.15415	2.9867	3.3398	2.8191	2.47006	1.03165	2.35405	2.32777	2.40478	2.86474	1.5574	2.93598	2.82941	1.64874	2.90198	3.18418	3.14212	2.93666	3.77907	3.20033	3.03166	3.36814	2.86332	3.25688	3.01083	3.13028	2.77906	3.09944	3.83226	2.73737	3.02661	3.17209	3.32064	2.16193	3.25501	3.06692	2.95706	1.71856	3.02055	3.19283	2.96121	2.48523	2.88484	2.63403	3.40198	2.54471
DNMT3B	0.910057	0.856396	0.438444	1.13281	0.744462	1.16808	1.05911	0.703576	0.213945	0.87373	0.653408	0.607876	0.70407	0.503519	1.01838	1.07473	0.425877	0.794935	0.999917	0.921035	0.907145	1.13205	0.840064	1.18073	0.93266	1.48679	0.951165	1.19136	1.03352	0.835414	1.28711	1.56224	0.596487	0.804271	1.25822	1.02412	0.740785	1.15005	0.954016	0.852199	0.543448	0.784522	1.23257	1.05524	0.54972	0.899026	0.793316	0.813679	0.618505
DNTTIP2	3.49342	3.36837	2.96002	3.58428	3.4321	3.60294	3.48107	3.24405	2.80698	3.79344	3.25096	2.99842	3.1848	2.92927	2.96954	3.64551	3.21878	3.79967	3.68535	3.55567	3.32537	3.45017	3.78108	3.65221	3.27329	3.50859	3.37644	3.41926	3.54415	4.23823	3.16281	3.27858	3.32208	3.42527	3.29138	3.49885	2.93507	3.72054	3.58082	3.62372	3.07977	3.50137	3.51008	3.70137	2.8689	3.48775	3.44489	3.47239	3.22261
DQX1	0.0559676	0.0393181	0.0741807	0.0947752	0.101811	0.0659335	0.0911929	0.286838	0	0.0639987	0.0486859	0.0123487	0.0316963	0.0293537	0.167439	0.034854	0.0384909	0.0501633	0.0988644	0.117861	0.0368722	0.195888	0.0620073	0.0967351	0.0978218	0.101767	0.121821	0.0279741	0.0903945	0.0976297	0.146091	0.109132	0.0222001	0.0706127	0.0985748	0.127167	0.00830775	0.118726	0.0376995	0.0952362	0	0.108389	0.159952	0.28485	0.0884245	0.0479663	0	0.0661578	0.0598548
DRG1	4.63089	4.65065	4.80933	4.55752	5.15343	4.68628	4.68457	4.75771	4.87221	4.83725	4.92424	4.53747	4.84728	5.16596	4.67887	4.62182	5.13974	4.46497	4.752	4.8708	4.6618	4.4503	4.65114	4.63208	4.96492	4.80911	4.85778	4.60808	4.79757	4.92595	4.75721	4.72995	4.71036	4.62239	4.578	4.56382	4.50434	4.66164	4.85691	5.0734	4.70421	4.82151	4.64933	4.81414	4.74563	4.64402	4.40666	4.71776	4.72586
DRG2	2.10146	1.99002	1.90301	2.35311	2.52536	2.20031	2.23682	2.13497	1.57671	1.84012	1.90406	1.89449	1.92954	1.90821	2.16398	2.29697	1.84057	2.13382	2.23445	2.36949	2.37788	2.14685	2.308	2.24022	2.48629	1.82034	2.35428	2.19251	2.24255	2.26101	2.34558	2.37217	2.09099	2.27266	2.39298	2.3245	1.91538	2.31271	2.46851	2.54182	1.92419	2.23072	2.37244	2.43218	1.99117	2.07024	1.91139	2.42759	2.08634
DROSHA	3.37103	3.35846	2.86999	3.35291	3.24723	3.25858	3.40126	2.97933	2.52484	3.27656	3.26875	3.03651	3.21179	2.98188	3.20654	3.3798	2.99832	3.0821	3.27488	3.20977	3.55051	3.31887	3.21992	3.51047	2.98058	3.30857	3.40186	3.31133	3.62144	3.40707	3.40113	3.4249	3.08011	3.32408	3.09089	3.5068	2.88173	3.49093	3.41614	3.27175	2.95305	3.24066	3.54694	3.23442	2.86959	3.28042	3.03553	3.19766	3.00695
DUS1L	2.88416	2.7219	2.75562	3.56071	3.86476	3.59461	3.14518	3.13563	2.40497	2.75554	2.3222	2.96805	2.72673	2.4829	3.28132	3.31326	2.75511	3.38069	3.21524	3.91256	3.56648	3.63859	3.46239	3.23829	4.149	2.54765	3.38286	3.36093	3.20736	3.40335	3.46254	3.87707	3.48282	3.36993	4.31673	3.28554	3.02667	3.33851	3.3518	3.65941	3.00488	3.47472	3.58229	3.58076	2.90856	2.81368	2.65638	3.74508	2.98236
DUS2	1.44166	1.41346	1.35863	1.37688	2.17983	1.63261	1.40414	1.43733	1.05179	1.47522	1.31944	1.44555	1.3869	1.16557	1.569	1.77037	1.40933	1.5013	1.84881	1.83367	1.52849	2.30531	1.79234	1.6649	2.02729	1.39846	1.49259	1.69156	1.62101	1.57813	1.72332	2.07139	1.59628	1.42325	1.76473	1.73507	1.34566	1.81745	1.69061	1.98584	1.57814	1.59748	1.54615	1.96274	1.58015	1.44911	1.384	1.93875	1.51336
DUS3L	1.87118	1.6533	1.60619	2.66056	2.75539	2.62563	2.01972	2.19155	1.23091	1.65506	1.15767	2.07243	1.7713	1.14488	2.22326	2.58712	1.40884	2.46918	2.45806	2.62998	2.40874	2.44919	2.8559	2.52787	3.14651	1.58485	2.20551	2.6469	2.04527	2.53807	2.36392	3.09415	2.32359	2.41333	2.47931	2.51689	1.61819	2.28931	2.14566	2.58806	1.35383	2.72828	2.66951	2.44087	1.83522	1.56419	1.88301	3.08382	1.99839
DUS4L	1.46396	1.36237	1.00897	1.20219	1.21553	1.26728	1.33771	1.23873	0.726006	1.40871	1.26744	0.895006	1.06036	1.29384	1.09143	1.58617	0.95626	1.07301	1.42599	1.31381	1.53931	1.41254	1.04011	1.53333	1.13393	1.53525	1.33429	1.35077	1.47187	1.43603	1.32771	1.35241	1.02517	1.07576	1.14849	1.40256	0.857294	1.36537	1.47227	1.48134	0.909105	1.29368	1.42124	1.45437	0.945831	1.34496	1.07595	1.23585	1.02826
DUSP11	3.3171	3.04389	2.39115	2.8206	3.02425	3.04851	2.91483	2.67682	1.90116	3.55465	3.11491	2.50176	2.68288	2.80781	2.97788	3.04121	2.41188	3.21695	3.01621	2.82573	2.93178	3.11977	2.97145	3.12547	2.87423	3.23544	3.04464	3.10935	3.14486	3.06704	2.84946	2.85214	2.61805	2.95812	2.69493	3.15778	2.25121	2.99915	3.27271	3.27715	2.38263	3.20902	2.89955	2.90376	2.58889	3.09696	3.11461	3.20204	2.71896
DXO	2.51866	2.20729	1.79659	2.86744	2.77898	3.00573	2.37405	2.20083	1.18526	2.47781	2.03161	1.92563	1.86213	1.61764	2.25409	2.40392	1.67975	2.67365	2.9871	2.9437	2.86769	2.78911	2.89518	3.13972	2.92202	2.25024	2.4658	2.56715	2.5387	3.00091	2.95767	2.95954	2.27971	2.73725	2.89535	3.06013	1.9377	2.75823	2.78525	2.85232	1.59467	2.55794	2.81848	2.45605	1.67598	1.93757	2.22852	3.0549	2.3052
DYNC1H1	5.30692	5.15742	5.11782	5.11486	4.88671	5.07867	5.2718	5.25638	4.6835	4.64177	4.8351	5.39727	5.24757	4.58458	5.3452	5.1352	4.94873	4.81309	5.30266	4.72782	5.16149	5.15283	5.05714	5.32052	4.82095	5.08334	5.33944	5.28589	5.39343	5.21532	5.48222	5.59516	5.30345	5.25657	5.30396	5.23745	5.48504	5.24728	4.92342	4.7945	5.47412	4.82595	5.33781	4.77133	5.13985	5.10363	4.90377	5.06498	5.07503
DYNLL1	5.44146	5.37659	5.35591	5.54012	6.15262	5.41605	5.0016	5.36719	3.01165	6.03352	5.5807	5.50273	5.43698	4.93767	5.39116	4.7982	5.66337	5.76009	5.12049	5.93865	5.07305	5.12274	5.24289	5.04968	6.02295	5.4368	5.52844	5.52272	5.16714	4.78173	5.14341	5.2785	5.3009	5.56651	5.32101	4.99112	5.52821	5.63621	5.94355	5.45698	5.65401	5.88928	5.43737	5.48399	5.59691	5.63362	5.42401	5.46126	5.32741
DZIP1	1.78982	1.59986	1.53201	1.33576	1.37409	1.76764	2.01069	1.30993	0.490053	2.01389	2.03475	1.93007	1.72416	1.5873	1.63774	1.66193	1.16277	2.00574	2.04846	1.75901	1.7907	1.79239	1.64808	2.15011	1.49647	2.08335	1.71759	1.79298	1.76936	1.8613	1.88454	2.04303	1.30576	1.84073	1.40526	2.34074	1.43397	1.90976	1.45979	1.12197	1.23474	1.5238	1.79723	1.44223	1.71126	1.89689	1.73403	1.65215	1.77781
DZIP1L	1.62312	1.13187	0.794832	1.58092	1.03	1.64202	1.17115	1.2178	0.232784	0.958782	0.772836	1.08551	0.982619	0.846845	1.11163	1.47944	1.02296	1.32322	1.32458	1.58723	1.26483	1.17577	1.6766	1.66446	0.743806	0.980309	0.888496	1.09444	1.1495	1.09138	1.7598	0.981653	1.42268	1.49395	1.44751	1.60575	1.51488	1.20382	1.06726	1.1043	1.3611	1.51241	1.40695	0.835469	1.1126	1.10696	1.13399	1.88272	1.09961
DZIP3	2.42274	2.53314	2.15482	2.04852	1.68456	2.24689	2.5277	2.33196	2.40349	2.08867	2.37832	2.19121	2.26619	2.44227	2.20574	2.39258	2.21267	2.12193	2.45275	2.20698	2.1938	2.51506	2.06746	2.76492	1.77149	2.57029	2.3233	2.29736	2.58961	2.42083	2.54687	2.15868	2.04005	2.29757	2.10602	2.76793	2.00973	2.16998	2.33546	2.10663	2.18063	1.97992	2.5329	2.21523	1.94005	2.3417	2.04626	2.0655	2.17772
EARS2	2.70048	2.57704	2.12958	3.07855	2.75641	2.82258	2.82749	3.05323	2.37967	2.67846	2.63405	2.1578	2.65948	1.94262	2.85977	3.11066	2.27726	2.24481	3.25862	2.83912	3.19044	2.66945	2.77872	2.79201	3.06621	2.63838	3.00683	3.11981	2.94829	3.07175	2.85777	3.43798	2.14316	2.62174	2.99063	2.95624	1.98557	3.18876	2.89971	3.23539	2.09038	2.63094	3.16467	3.07114	1.95442	2.77986	2.15725	3.05765	2.46489
EBNA1BP2	3.57086	3.35715	3.06007	3.88719	4.53361	3.84702	3.45935	3.58067	2.26952	3.31583	3.28091	3.26648	3.39029	2.62798	3.44792	3.70404	2.95889	3.84715	3.86362	4.3465	3.72464	3.79569	3.71927	3.54984	4.43121	3.84343	3.81147	3.76216	3.73441	4.02072	3.61905	3.96235	3.46599	3.71724	3.56439	3.6824	2.92035	3.99233	4.05515	4.04095	3.14687	4.02957	3.9112	4.31272	3.00914	3.66888	3.25712	3.96194	3.39456
EDC3	2.89934	2.79567	2.43097	2.97032	2.95452	3.08951	3.23231	3.00743	1.80959	2.99735	2.91124	2.76015	2.72477	2.44384	3.09757	3.12788	2.44078	2.87457	3.35724	2.95324	3.30311	3.13425	3.06836	3.10187	3.2056	2.98733	3.08825	3.26237	3.3016	3.31791	3.3129	3.31951	2.97887	2.96649	2.79946	3.13962	2.44762	3.16168	3.22281	3.34164	2.5366	3.08992	3.08417	3.1609	2.52871	2.9971	2.8901	3.36403	2.74124
EDC4	3.02921	2.66919	2.28836	3.0332	2.77688	3.22007	3.04698	2.50379	2.11503	2.40396	2.39363	2.74922	2.51081	2.36388	3.12223	3.03977	2.12185	2.98876	3.11858	2.66549	3.36922	3.36518	3.27349	3.32475	2.8389	2.67538	3.07697	2.97341	3.102	3.15002	3.34499	3.31545	2.96589	3.06381	3.28431	3.43996	2.44779	3.04873	3.1207	3.15079	2.09679	2.90031	3.13965	2.80873	2.29184	2.61951	2.74519	3.25598	2.67098
EED	2.12731	2.11502	1.62008	2.0372	1.75889	1.93052	1.83346	1.21723	1.07797	2.17212	1.86158	1.58458	2.06084	1.86678	1.91403	1.82842	1.88843	2.11424	1.95279	2.01151	2.01149	2.31825	1.87758	1.98296	1.87091	1.99118	1.94073	2.16574	2.06246	1.97056	2.11757	1.9398	1.66612	2.01075	1.87846	2.17298	1.53229	2.16827	1.99938	2.03989	1.47346	2.17726	2.14616	1.54514	1.65731	2.17611	1.69466	2.05177	1.64212
EEF1A1	10.2426	10.4629	9.97765	10.2566	11.0084	10.2816	10.4418	10.0475	6.65681	10.7644	10.8386	9.71256	10.3747	10.1592	10.31	10.8682	9.6193	10.0866	10.3601	10.477	11.0043	10.1672	10.3375	10.2847	10.7513	10.2491	10.599	10.5901	10.7563	10.8086	10.0751	10.6222	10.0019	9.87892	9.99966	10.1437	9.69477	10.6859	10.7198	10.9279	9.79692	10.7154	10.6241	10.7117	9.80121	10.0194	10.0817	10.2805	10.1053
EEF1A2	2.34685	0.70635	0.587502	1.5856	6.29085	2.16106	1.50542	4.85782	9.60931	1.04055	1.17477	0.822538	0.790149	0.311506	2.14629	1.92085	0.153521	2.25195	3.80464	3.42177	2.38167	1.75922	2.53219	1.99518	5.27213	0.61348	2.36529	3.48836	2.46189	1.83699	3.55239	3.48548	1.78373	3.54092	0.931194	2.41593	0.296931	3.06667	3.42486	1.82117	0.0906256	1.94815	2.2928	5.20214	0.072402	1.71644	2.49963	3.92008	2.38281
EEF1AKMT2	2.37211	2.43159	1.97987	2.09444	2.08019	2.04588	2.36927	2.27671	1.09671	2.61269	2.26432	1.81733	1.78982	2.16671	1.93177	2.69295	1.84029	2.17657	2.40573	2.30171	2.53734	2.21659	2.09249	2.58682	2.06454	2.66573	2.50069	2.32059	2.71713	2.57	2.44046	2.37922	2.06462	2.01856	1.92939	2.62084	1.54245	2.37243	2.49402	2.38249	1.89948	2.37438	2.46264	2.48952	1.61695	2.24501	1.97843	2.13156	1.92612
EEF1B2	7.19421	7.45831	6.8161	7.57163	8.5307	7.2707	7.42491	6.91343	6.82099	7.87011	7.81025	6.45047	7.35586	7.09614	7.34986	7.93399	6.54724	7.47616	7.41396	7.6687	8.09073	7.30564	7.61843	7.27686	8.05378	7.22323	7.44423	7.55481	7.9493	7.98837	7.04224	7.68057	7.12618	6.82127	7.09752	7.15386	6.38631	7.90562	7.77183	8.13803	6.63257	7.92847	7.71024	8.02532	6.92804	7.00878	6.9532	7.32744	7.02549
EEF1D	3.25109	3.27522	3.18242	3.97308	4.84994	3.77803	3.66533	3.66424	2.9441	3.34547	3.5221	3.36368	3.41683	3.09396	3.93408	4.13866	2.82344	3.82946	3.65145	4.29638	4.10946	3.88847	4.11871	3.72444	4.63253	2.8591	3.95002	4.02786	3.82593	3.92365	3.833	3.9058	3.63001	3.8751	3.6509	3.79681	3.20108	4.03098	3.97035	4.38781	3.34888	4.35157	4.19078	4.88337	3.35459	3.14361	3.40828	4.0621	3.8111
EEF1E1	2.38471	2.13503	1.50618	1.9848	2.61351	2.19467	1.99406	2.02136	1.20003	2.69482	1.93311	1.52765	1.56506	1.6204	1.93859	2.1935	1.37695	2.24214	2.49109	2.56702	2.24171	2.50756	2.17421	2.17185	2.23577	2.47291	2.25077	2.00924	2.1566	2.28477	1.89081	2.18269	1.91855	1.85988	1.89278	2.23927	1.34891	2.00381	2.48527	2.68603	1.22669	2.43543	2.1164	2.12395	1.44093	2.25309	2.11731	2.31751	1.87876
EEF1G	0.104246	0.185956	0.133688	0.208098	0.193973	0.193355	0.141736	0.152653	0.109849	0.523051	0.11759	0.116027	0.126144	0.199542	0.252771	0.28496	0.04162	0.178001	0.271792	0.308588	0.348479	0.104288	0.182304	0.119847	0.664263	0.191024	0.170556	0.172699	0.239787	0.203611	0.230245	0.149732	0.0823627	0.158798	0.123408	0.180142	0.053123	0.146831	0.220071	0.310424	0.158711	0.45736	0.254763	0.177944	0.0538231	0.0877804	0.0951312	0.186338	0.0709937
EEF2	8.88145	9.19982	9.21072	9.66584	10.3649	9.57241	9.6783	9.37799	9.04262	8.82406	9.20975	9.23119	9.41285	9.38683	9.87538	10.1309	9.12246	9.36553	9.63141	9.75116	10.0767	9.48107	9.868	9.4643	10.4027	8.79992	9.83944	10.1387	9.93354	10.008	9.9436	10.3536	9.60449	9.48663	9.30259	9.66324	9.17923	10.0387	9.77819	10.1855	9.07336	9.9791	10.0825	10.0682	9.10872	8.65412	9.28453	9.78349	9.48338
EEF2K	4.19856	4.0442	3.67901	4.20499	2.7783	3.71647	3.88734	3.79142	3.45194	3.6862	3.79591	3.5881	3.58941	3.5549	3.88797	3.9606	3.50418	3.7299	3.47406	3.46213	3.95953	3.35446	3.48113	3.91927	2.96915	3.86922	3.69133	3.76269	3.75465	3.73549	3.77425	3.82335	3.7177	3.93409	3.61147	3.78371	3.35717	3.65955	3.50197	3.62898	3.51144	3.25905	3.92129	3.32576	3.56641	3.99078	3.82167	3.56914	3.88028
EEFSEC	2.97841	2.68298	2.6999	3.27442	3.61313	3.21139	3.08388	2.97176	2.53671	2.99621	3.05414	3.27889	2.78593	2.83434	3.30626	3.23096	2.77844	2.90931	3.2573	3.45822	3.26627	2.99337	3.16561	3.23699	3.6391	2.70417	3.14661	3.028	2.91149	3.12515	3.15435	3.22807	3.06402	3.12271	3.14457	3.19379	2.96657	3.14867	3.36454	3.55232	2.82175	3.5168	3.24696	3.52449	3.0782	2.98559	2.92955	3.61475	2.96359
EFTUD2	3.36193	3.07335	2.91853	3.20545	3.599	3.26535	3.0729	3.19498	2.76534	3.44657	3.09713	2.88309	3.06584	2.75799	3.35264	3.3343	2.83565	3.03342	3.38305	3.24979	3.44887	3.62284	3.39569	3.14671	3.46955	3.12067	3.30707	3.27277	3.39764	3.2625	3.26757	3.51162	3.14322	3.17332	3.26679	3.18526	2.81699	3.42082	3.41914	3.33374	2.85792	3.30436	3.2697	3.48556	3.17986	3.1961	2.96026	3.38996	3.09661
EIF1	7.2277	7.31394	7.34944	7.60975	7.37851	7.48306	7.49334	7.27028	7.746	7.79075	7.42686	7.44158	7.38148	8.26143	7.06083	7.34807	7.76224	7.78283	7.44736	7.53618	7.17245	7.15962	7.71485	7.34189	8.26029	7.41301	6.89496	7.23161	7.02131	7.76475	6.98767	6.73823	7.43845	7.44694	7.17419	7.06054	7.48795	7.36628	7.42009	7.1772	7.54654	7.40152	7.10682	7.37136	7.64442	7.17364	7.75401	7.24739	7.45935
EIF1AD	3.41245	3.20367	2.75765	3.21828	3.21084	3.02781	3.23753	3.2365	2.68535	3.67586	3.11949	2.86436	2.98217	2.82105	3.09268	3.32815	2.80763	2.95652	3.11323	3.13405	3.36124	3.15982	3.15446	3.19834	3.04067	3.02474	3.18998	2.99271	3.32734	3.28804	3.23184	3.13049	2.84125	3.24766	3.24057	3.1366	2.58894	3.4214	3.36046	3.13901	2.56145	3.20689	3.38061	3.12096	2.76745	3.20003	2.9648	2.85554	3.14747
EIF1AX	5.08052	4.97146	4.43694	4.70743	4.18051	4.65991	4.87496	4.67451	4.56366	5.08427	4.80739	4.31358	4.68208	4.69987	4.58226	5.01607	4.46044	4.53345	4.58731	4.63169	4.59337	4.50364	4.55676	4.69402	3.90382	4.93752	4.95613	4.70824	4.82566	4.86018	4.34272	4.49855	4.48309	4.50621	4.39541	4.69581	3.67344	4.29929	5.07785	4.90108	3.94358	4.87603	4.80331	4.49874	4.26579	4.75635	4.64353	4.61322	4.53302
EIF1AY	0	0	0	0	0.0274201	0	0	0	0	0.0140982	0	0	0	0	0.0394931	0	0	0	0.00736585	0	0	0	0	0	0	0	0	0	0	0	0.00790324	0.0116401	0	0	0	0	2.56708	0	0.0137168	0	0.0130988	0	0	0.0250326	0	0	0.00726595	0	0.00440355
EIF1B	4.91843	4.64596	4.39558	4.70682	4.38477	4.75261	4.49051	4.20393	4.57221	5.32428	4.66576	4.43958	4.51174	4.94705	4.513	4.58565	4.37448	4.88116	4.60333	4.78348	4.48129	4.51216	4.70278	4.70648	4.30292	4.57013	4.43771	4.37868	4.53844	4.70893	4.26659	4.1108	4.27857	4.71455	4.13456	4.43822	4.11377	4.67539	4.86247	4.72113	4.38278	4.89306	4.69726	4.5839	4.45476	4.79668	4.85067	4.5829	4.5684
EIF2A	5.16991	5.24678	4.79058	4.95085	5.24953	5.08358	5.07772	4.63454	4.03964	5.35768	5.50455	4.41726	5.10943	5.21917	4.90773	5.61733	4.5903	4.93268	5.27403	4.64825	5.69048	4.86505	5.24322	5.07356	4.84929	5.02392	4.96229	5.30344	5.5952	4.97917	4.96255	5.17506	4.66084	4.46756	4.81644	4.9562	4.25028	5.54011	5.02634	5.40718	4.51204	5.17018	5.11239	5.26403	4.51996	4.68731	4.65506	4.99293	4.68844
EIF2AK1	4.76236	4.67439	4.33041	4.59666	5.26261	4.85097	4.70081	4.9973	3.36916	4.72562	4.66924	4.25246	4.72993	4.25443	4.84838	5.02049	4.4535	4.47689	4.95799	4.9526	4.94014	4.76652	4.66236	4.89624	5.06928	4.88838	5.22355	4.92188	5.14329	4.98382	4.84042	5.00479	4.63188	4.68695	4.9099	5.03295	4.37975	5.11763	5.13405	5.00234	4.60123	4.79272	4.93189	5.46915	4.33049	4.81095	4.6884	4.88425	4.48157
EIF2AK2	3.66483	3.54797	3.22338	3.28418	2.05171	3.42553	3.58306	3.18262	1.68919	3.49979	3.27905	3.28543	3.38914	3.41752	3.24634	3.35611	3.06512	3.27463	3.53392	2.98836	3.28567	3.63341	3.07906	3.63228	2.27848	3.91019	3.37499	3.29407	3.62162	3.40507	3.59209	3.8715	3.13143	3.75114	3.11135	3.51974	3.34187	3.36402	3.04243	2.80029	2.94816	2.73904	3.8533	2.68765	2.98243	4.86624	3.24228	3.469	3.23343
EIF2AK3	3.14026	2.85404	2.23868	3.01978	2.39948	3.09698	3.0201	2.68059	1.10363	3.07403	2.97359	2.16313	2.9054	2.43598	3.00364	2.98055	2.4016	2.99423	3.06624	2.81532	3.12966	3.3407	2.78175	3.07787	2.7647	3.39241	3.37341	3.16746	3.1243	3.20731	2.73611	3.06996	2.68442	2.98421	3.00944	3.0378	2.13939	3.05874	2.83985	2.87962	2.29512	2.74316	3.16482	2.71885	2.39182	3.05548	2.68867	2.92892	2.58573
EIF2AK4	2.98862	3.13727	2.84826	3.10402	2.55391	3.07808	3.12263	3.06711	1.69704	2.99489	2.77906	2.83253	3.23723	3.02706	2.84292	3.18641	2.91812	2.94161	3.29104	3.09589	2.98212	2.94366	3.15802	3.16466	2.83927	3.13754	2.95801	3.12943	3.19725	3.31639	3.06176	3.24561	3.029	3.0762	2.97122	3.18566	2.90921	3.11773	3.14927	3.06429	3.06893	2.67529	3.07841	2.87005	2.94813	3.08042	2.92126	3.00331	3.04555
EIF2B1	4.16942	4.14731	3.86626	4.12366	4.10407	4.09619	4.17988	4.02979	2.95612	4.48131	3.96184	3.97802	3.93548	3.90754	3.95086	4.26608	3.94415	3.8982	4.15148	4.24092	4.34415	4.15889	4.15209	4.28629	4.06434	4.07674	4.02034	4.02042	4.13157	4.23763	4.08844	4.03127	3.94708	4.02012	4.06928	4.0684	3.94568	4.12528	4.22496	4.20929	3.94669	4.0871	4.18147	4.41103	3.91877	4.13834	3.81944	4.05787	3.99552
EIF2B2	2.45673	2.18294	2.21597	2.58333	3.00021	2.57849	2.33886	2.30477	2.36993	2.74217	2.34529	2.284	2.28065	2.0904	2.59572	2.35298	2.2776	2.47287	2.66311	2.67769	2.39668	2.29478	2.68731	2.53195	2.77242	2.36315	2.61693	2.51721	2.44103	2.30263	2.49343	2.53143	2.35814	2.48536	2.48218	2.42324	2.30472	2.53821	2.71916	2.82406	2.3622	2.57014	2.38298	2.59789	2.35008	2.38218	2.23891	2.47784	2.46256
EIF2B3	3.22412	3.4255	3.62657	3.3525	3.32205	3.28583	3.36597	3.39683	3.65954	3.42791	3.40105	3.63775	3.42358	3.73028	3.10388	3.29735	4.01783	3.33269	3.44517	3.62402	3.22246	3.12595	3.43264	3.16189	3.40551	3.26061	2.97649	3.23265	3.44957	3.47632	3.22729	3.39649	3.38721	3.09033	3.51638	3.06804	3.72358	3.30497	3.13167	3.58953	3.87921	3.01401	3.20079	3.27511	3.71224	3.54562	3.03463	3.12898	3.39085
EIF2B4	2.91411	2.73166	2.77721	3.12229	3.60841	3.1367	2.90285	2.61608	2.2165	2.9301	2.69757	2.85058	2.87361	2.75361	2.86621	2.74644	2.81158	3.00357	2.94485	3.36726	3.23052	2.86287	3.07892	3.01225	3.38542	2.75916	3.22135	2.977	3.01173	3.24428	3.20556	3.09818	2.82413	3.02009	3.23984	3.18835	2.8084	3.07634	3.2138	3.16908	2.84915	3.05272	3.1363	3.12212	2.83419	2.80519	2.76964	3.14847	2.97584
EIF2B5	3.51507	3.25028	2.94258	3.6114	3.94099	3.53505	3.44281	3.16381	3.24019	3.32179	3.12039	3.00233	3.1063	2.66989	3.29154	3.52634	2.68492	3.2405	3.45841	3.91537	3.75342	3.53913	3.47421	3.61321	3.73332	3.15479	3.72725	3.51004	3.6034	3.51209	3.55865	3.56795	3.15336	3.25774	3.68541	3.65214	2.78108	3.61809	3.82285	3.74099	2.95257	3.43161	3.78216	3.8906	2.94305	3.32114	2.90817	3.55496	3.2618
EIF2D	3.43721	3.44938	3.22327	3.51823	3.67861	3.48553	3.63212	3.17745	2.49252	3.57945	3.5797	3.07888	3.36486	3.49528	3.41419	3.8484	3.10717	3.31851	3.68388	3.5255	3.9655	3.48708	3.54856	3.48658	3.4263	3.37625	3.55054	3.70197	3.8486	3.94129	3.59404	3.80718	3.38776	3.21647	3.34681	3.476	3.25271	3.7525	3.62209	3.9736	3.18341	3.55404	3.75458	3.79278	3.05978	3.21234	3.0826	3.39565	3.28275
EIF2S1	3.9993	4.00935	3.92419	3.89024	3.84532	3.91903	3.76965	3.93322	3.54813	4.09425	3.88534	3.64571	4.04701	3.83539	3.78503	3.84124	3.92876	3.91099	4.00704	3.96629	3.66221	3.78747	3.99759	3.80335	3.90631	4.23507	3.86117	3.92768	3.88271	3.98487	3.77155	4.07372	3.91052	4.01958	3.84409	3.76529	3.80743	3.95227	3.95684	3.83842	3.73685	3.80874	3.85796	3.80084	3.86462	4.02763	3.80044	3.88246	3.91356
EIF2S2	4.56499	4.52668	4.5026	4.76893	5.02725	4.75913	4.47476	4.85004	4.52475	5.05199	4.66964	4.43046	4.71573	4.54305	4.44509	4.58786	4.7274	4.87089	4.73568	5.06741	4.55732	4.75131	4.70108	4.54248	4.94474	4.77832	4.59396	4.70223	4.66886	4.84691	4.47519	4.68316	4.50441	4.59327	4.814	4.4643	4.56605	4.84018	4.71251	4.83553	4.66391	4.66913	4.58872	5.13929	4.62254	4.95077	4.56538	4.76442	4.65911
EIF2S3	6.27352	6.45398	6.10057	6.10553	6.37375	5.90672	6.28887	5.66679	4.64617	6.61598	6.49252	5.56715	6.41029	6.3562	6.27128	6.50006	5.64719	5.84219	6.24117	5.95158	6.69151	6.26291	6.28237	6.19447	6.13651	6.30304	6.20579	6.29424	6.72	6.5002	6.1853	6.34777	5.88214	5.83478	5.85265	6.20308	5.35314	6.28119	6.4143	6.46972	5.62473	6.33244	6.4024	6.20052	5.81235	6.02384	5.98351	5.99287	5.96941
EIF2S3B	0.468813	0.231826	0.190105	0.138415	0.446734	0.191372	0.165822	0.191297	0.294702	0.273985	0.146771	0.470848	1.12112	0.518339	0.103881	0.236369	0.113728	0.118842	0.196997	0.180997	0.286735	0.612946	0.3204	0.390339	0.173369	0.189064	0.245715	0.221939	0.524122	0.951949	0.277902	1.32879	0.44095	0.555361	0.219658	0.144825	0.14419	0.194223	0.184637	0.665853	0.334229	1.00708	0.207442	0.225541	0.195183	0.182413	0.16202	0.176504	0.120855
EIF3A	5.34181	5.39141	5.44033	5.76562	5.70896	5.62555	5.5973	5.57908	4.89475	4.96876	5.06044	5.39806	5.66444	5.41358	5.48857	5.463	5.7863	5.6264	5.64162	5.44953	5.41148	5.6527	5.93139	5.44542	5.39837	5.33947	5.74013	5.84497	5.88467	6.18065	5.82729	6.20313	5.77953	5.58066	5.73653	5.813	5.58009	6.01454	5.19066	5.64163	5.66468	5.52405	5.77949	5.70993	5.47998	5.26046	5.04847	5.51862	5.65873
EIF3B	4.25581	4.0879	4.13483	4.54507	4.96691	4.39251	4.42978	4.33602	3.66224	4.30645	4.2064	3.99428	4.2738	3.83229	4.35749	4.67709	4.02199	4.34995	4.66856	4.61293	4.6352	4.50488	4.68304	4.28983	5.16223	3.98376	4.40042	4.71515	4.50448	4.85606	4.3859	4.9939	4.27458	4.31216	4.39837	4.23103	3.98816	4.84052	4.4847	4.7897	4.12414	4.59384	4.56395	4.92178	4.05428	4.33173	3.91061	4.53148	4.31207
EIF3C	0.740211	0.699166	1.13296	1.40185	1.18496	1.18897	1.10701	0.865546	0.826041	0.386821	0.479591	1.2216	0.828919	0.741772	1.30474	1.18047	0.844062	0.959777	1.0004	0.99807	0.802376	1.30093	1.17079	1.03495	1.16588	0.668662	1.55244	1.56164	1.26846	1.53997	1.27687	1.93966	1.12773	0.990393	1.26423	1.58413	0.886509	1.87796	0.99639	1.19275	1.03826	1.46919	1.30977	1.44542	1.05824	0.657685	0.778975	1.34872	1.00563
EIF3CL	0.0919929	0.0594181	0.0637333	0.119169	0.0360321	0.103168	0.09334	0.0372449	0.0438993	0.130819	0.09755	0.0464282	0.0771518	0.0822287	0.111663	0.0894453	0.0723612	0.0677442	0.112311	0.0539481	0.159574	0.0920301	0.0686484	0.0644229	0.120017	0.0820762	0.201588	0.170828	0.727726	0.143586	0.185944	0.240636	0.141754	0.0672422	0.362731	0.146814	0.0467815	0.129793	0.154869	0.0685745	0.0594586	0.0949495	0.0881882	0.065073	0.128981	0.0711166	0.110841	0.18129	0.0625647
EIF3D	6.03196	6.00371	5.35931	6.14889	6.74583	6.1107	6.18551	5.76864	4.24772	6.46799	6.32705	5.49168	5.96566	5.56832	6.00486	6.71644	5.05628	6.04038	6.23808	6.37145	6.84624	6.68075	6.42394	6.00169	6.74309	5.7956	6.18124	6.37743	6.31517	6.83197	6.0843	6.37767	5.79808	5.61582	5.75254	6.17755	5.2186	6.6758	6.52882	6.84059	5.28886	6.6019	6.46061	6.68283	5.57881	5.85731	5.79304	6.17126	5.87376
EIF3E	6.14106	6.31155	5.79833	6.11153	6.45266	6.16991	6.25179	5.78588	4.84128	6.76859	6.80899	5.42096	6.36626	6.3478	6.04734	6.66711	5.62633	6.04093	6.27954	6.19775	6.65666	6.10768	6.0639	6.0436	6.2375	6.17224	6.21649	6.43454	6.76703	6.83859	6.06851	6.33739	5.67182	5.52629	5.4905	6.14796	5.35735	6.5797	6.34561	6.61356	5.50228	6.60732	6.42012	6.58266	5.68054	6.006	5.86197	5.92525	5.85712
EIF3G	4.59303	4.69442	4.77262	5.36023	6.29099	5.14887	5.05933	4.92538	4.92927	4.89682	4.93395	4.88934	4.9525	4.54117	5.3645	5.52302	4.38361	5.21487	5.1297	5.82494	5.57465	5.03994	5.44058	5.0308	6.03817	4.27098	5.30357	5.32138	5.24804	5.42682	5.1674	5.27323	5.11707	5.02223	4.96975	5.15796	4.64335	5.50235	5.43285	5.79795	4.80261	5.98533	5.62788	5.90972	4.90403	4.73739	4.87449	5.47974	4.99077
EIF3H	5.34542	5.40086	5.01484	5.33948	5.8845	5.41938	5.39025	5.4204	4.29444	5.7898	5.77241	4.78209	5.53859	5.44246	5.36801	5.74771	4.88996	5.04472	5.49606	5.46476	5.87448	5.26199	5.25041	5.25518	5.59083	5.30608	5.81051	5.36864	5.55314	5.63038	5.13572	5.35701	4.88486	5.10722	4.98997	5.2259	4.67107	5.55032	5.74755	5.66367	4.79641	5.80989	5.57756	6.01941	4.88974	5.19188	5.13116	5.27808	5.10125
EIF3I	6.47267	6.43497	6.28315	6.58278	7.64564	6.59928	6.56631	6.48606	6.0559	6.86598	6.82089	6.36995	6.61442	6.52215	6.64251	6.88871	6.24503	6.49804	6.82885	7.14021	6.92893	6.48074	6.67662	6.5179	7.27697	6.35329	6.70106	6.63784	6.91694	6.83218	6.73312	6.76314	6.46708	6.45657	6.65612	6.67909	6.21528	6.97424	7.11331	7.19655	6.2187	6.96902	6.82476	7.06232	6.47791	6.55377	6.42904	6.71083	6.57993
EIF3J	4.53457	4.48451	4.16509	4.66607	4.54387	4.52418	4.2941	4.42117	4.98256	4.84078	4.41667	3.98688	4.51237	4.25986	4.25477	4.53696	4.35305	4.7648	4.5282	4.80051	4.54463	4.57525	4.59311	4.3221	4.58739	4.6013	4.61992	4.69834	4.87295	4.85787	4.24856	4.65786	4.32293	4.41747	4.33832	4.48365	4.11966	4.72496	4.76014	4.73017	4.16831	4.62777	4.5841	4.66258	4.24141	4.73612	4.29939	4.43644	4.345
EIF3K	5.40555	5.65446	5.76467	5.71084	6.90626	5.67622	5.78013	5.55862	5.9585	6.17538	5.96185	5.75133	5.54913	6.11134	5.9074	5.7745	5.82612	5.51424	5.74745	6.13154	6.3149	5.47644	5.75937	5.69227	6.33032	5.35095	5.61871	5.5362	5.62621	5.75222	5.691	5.60376	5.55227	5.54762	5.55403	5.35372	5.51866	5.92329	6.18066	6.06294	5.75864	6.16961	5.81687	6.46013	5.71795	5.49614	5.65017	5.68581	5.86979
EIF3L	6.50042	6.48	5.84593	6.2036	6.40752	6.35956	6.63056	5.76284	5.29195	6.64388	6.84247	5.56263	6.36121	6.31514	6.55933	6.9744	5.66451	6.0197	6.63113	6.09604	7.13635	6.01138	6.46851	6.58762	6.35402	6.32986	6.56231	6.55487	6.84038	6.94689	6.46506	6.52713	5.87396	5.89819	5.91455	6.37066	5.48054	6.75064	6.62738	6.81983	5.52257	6.54518	6.84472	6.61324	5.52663	5.73472	5.962	6.05323	6.04873
EIF3M	4.38537	4.33033	3.99516	4.19645	4.76256	4.19492	4.27504	3.97592	3.0533	4.99057	4.66147	3.69212	4.26972	4.28824	4.11287	4.65431	3.88197	4.17833	4.52226	4.49273	4.71462	4.29462	4.33455	4.25769	4.63226	4.27263	4.22105	4.33555	4.61663	4.7344	4.20768	4.36851	3.86921	4.06268	3.87643	4.22925	3.50695	4.60939	4.54498	4.6414	3.69022	4.66305	4.38493	4.51813	3.94296	4.31672	4.07454	4.32785	4.20559
EIF4A1	1.60146	1.75857	0.652543	1.88408	0.860864	1.76588	1.57628	1.42239	0.310664	1.19498	0.832662	1.10467	0.776131	1.2688	1.22384	1.29104	0.906736	2.27361	1.9558	1.0275	1.43875	1.80143	2.07801	1.94928	0.825474	1.5991	1.0112	1.61102	1.25623	2.21921	1.47546	1.79531	1.46367	1.65264	1.85351	1.64834	1.30031	1.45065	1.34546	0.745175	1.14583	0.878017	1.31861	0.754837	1.05644	1.26919	0.77892	1.24368	1.00195
EIF4A2	6.37235	6.55772	6.29696	6.26384	6.24274	6.15934	6.35788	5.7147	6.16775	6.48543	6.58434	5.9344	6.58191	6.50829	6.21018	6.23168	5.79565	6.17786	6.24867	6.08721	6.51209	6.2054	6.12466	6.32897	5.73606	6.35709	6.33255	6.23635	6.53018	6.55423	6.50909	5.98215	5.8025	5.98557	5.94109	6.45012	5.75582	6.23466	6.43041	6.31973	5.95367	6.34961	6.51832	6.04042	5.94756	6.46675	5.98932	6.19727	6.10884
EIF4A3	3.9238	3.64758	3.21158	4.09087	4.34557	4.1632	3.70731	3.67936	2.42216	4.00292	3.70727	3.34897	3.64894	3.11181	4.03134	3.89921	3.17413	4.18682	4.01027	4.57332	3.86553	4.06385	3.92206	4.05437	4.21456	3.69579	4.11579	3.9926	4.16607	4.17135	3.92785	4.06244	3.50682	4.2445	3.6289	4.04167	2.85227	4.28542	4.50067	4.37281	3.13179	4.43767	4.18821	4.48573	3.4754	3.82444	3.89386	4.26338	3.51103
EIF4B	6.76112	6.73481	6.63703	6.55611	6.69791	6.54873	6.88744	6.3241	6.36	6.89358	6.75352	5.93993	6.9229	7.0388	6.64022	6.9981	6.38124	6.67131	6.75863	6.31782	7.13076	6.64287	6.73594	6.71729	6.39785	6.61775	6.89342	7.04081	7.28876	7.24496	6.95323	6.92348	6.35409	6.38461	6.3976	6.8027	6.20937	6.9009	6.52595	7.08266	6.33595	6.63581	6.92024	6.95158	6.13155	6.46479	6.28581	6.40949	6.54696
EIF4E	1.9309	1.71254	1.51117	1.67361	1.78106	1.64718	1.61861	1.60613	1.03545	2.01275	1.77723	1.40951	1.62505	1.36468	1.65353	1.66367	1.44701	1.77231	1.81806	1.71111	1.56292	1.84488	1.669	1.75767	1.61289	1.9033	1.81154	1.68567	1.87275	1.66584	1.57871	1.84593	1.46966	1.65156	1.52949	1.82113	1.3449	1.74527	1.94475	1.8319	1.33428	1.64715	1.72585	1.79383	1.35218	1.91291	1.72254	1.71285	1.55701
EIF4E1B	0	0.00709327	0	0.0192877	0	0.0875537	0.00644475	0.017584	0	0	0	0	0	0	0	0.00784563	0	0	0.0360568	0	0	0.0177145	0.0187166	0.00684874	0	0	0.0353679	0.0187744	0	0.00642133	0	0.0286064	0	0.0274035	0	0	0	0	0	0	0	0	0	0.0685701	0	0.00620161	0.00897571	0	0
EIF4E2	3.0995	3.03248	2.93108	3.03141	3.46213	3.11634	2.99871	2.97905	2.83779	3.46239	3.1583	2.88169	3.02848	2.78712	3.04216	2.98901	2.86106	3.24788	3.02125	3.15369	3.00268	3.25726	3.13337	2.96117	3.26845	3.13622	3.14182	3.12429	3.13146	3.00408	2.92148	3.17309	2.9254	3.07299	2.98786	3.06507	3.02079	3.25823	3.33814	3.00171	3.16311	3.08934	3.07555	3.18308	3.25512	3.15182	2.94449	3.08784	3.06578
EIF4E3	3.18798	3.45346	3.44011	2.70097	2.63307	2.62124	3.23607	3.26557	3.10927	3.11797	3.12972	2.89225	3.32799	3.76765	3.07815	2.91225	3.32032	2.59956	2.79158	2.48082	2.63398	2.45825	2.7781	3.07519	2.40644	3.19611	2.70954	2.63726	2.83839	2.58542	2.83912	2.43046	2.87247	2.7937	2.74752	2.73655	3.49665	2.78832	2.98448	2.86245	3.42217	2.79404	2.93293	2.69211	2.98149	3.06456	2.80653	2.49816	3.088
EIF4ENIF1	3.19567	2.89124	2.54706	2.77638	2.86835	3.03777	3.11027	2.69986	2.111	3.13803	2.98309	2.74936	2.72787	2.42593	2.8382	3.13297	2.35681	2.68367	3.08681	2.87239	3.3107	3.00678	2.96183	3.30727	2.82623	2.91197	3.09621	2.98267	3.23428	3.24747	3.17352	3.05714	2.63151	2.88674	2.95188	3.17985	2.52352	3.16169	3.13559	3.19516	2.53085	3.03864	3.29052	2.98725	2.44338	2.96575	2.71705	2.98891	2.84357
EIF4G1	5.13405	4.98265	4.95624	5.74927	5.57463	5.66859	5.21914	5.59156	5.81258	4.4967	4.5473	5.45211	5.1639	4.4939	5.56241	5.23146	5.35555	5.49088	5.64366	5.64124	5.1766	5.71128	5.84562	5.30747	5.87065	5.02568	5.56189	5.70849	5.31436	5.59288	5.49078	6.08096	5.74334	5.50979	6.0593	5.57093	5.50238	5.72895	5.30231	5.46681	5.36449	5.33747	5.57784	5.5307	5.27557	5.24429	5.0363	5.76665	5.39155
EIF4G2	6.85109	6.9404	6.55891	6.71044	6.26695	6.80955	6.62604	6.74113	6.4331	6.85092	6.64374	6.59741	6.86505	6.57154	6.71856	6.46964	6.8521	6.78187	6.90092	6.61262	6.61001	6.89786	6.68099	6.76361	6.55084	7.12706	6.87122	6.84448	6.78097	6.74575	6.68135	6.90472	6.73607	6.90908	6.68195	6.75839	6.70919	6.92807	6.8358	6.44306	6.71571	6.50096	6.74451	6.37357	6.61024	6.95011	6.80548	6.6006	6.66274
EIF4G3	3.69257	3.51625	3.40054	3.40808	3.2579	3.51304	3.45584	3.76795	3.51279	3.34249	3.22083	3.54568	3.61969	3.28106	3.2883	3.32469	3.62905	3.4732	3.87482	3.61079	3.24561	3.74131	3.44908	3.57586	3.20801	3.68636	3.543	3.67628	3.57324	3.53428	3.75509	3.88004	3.64575	3.66513	3.47812	3.90618	3.87622	3.74078	3.37951	3.0037	3.59973	3.07308	3.47439	2.96049	3.77442	3.70775	3.42058	3.53218	3.45882
EIF4H	5.86114	5.7432	5.91995	6.32175	6.62707	6.3297	6.28262	6.25591	5.41278	5.66505	5.83629	6.10789	6.06377	5.89466	6.11904	6.36121	6.04094	6.21169	6.10588	6.45877	6.09233	6.1987	6.38772	6.2241	6.40253	5.71734	6.37469	6.26534	6.24689	6.4806	6.25282	6.30819	6.25146	6.25237	6.12866	6.21987	6.04787	6.56766	6.22158	6.52081	6.26752	6.48534	6.36673	6.76698	6.1588	5.89825	6.00925	6.3187	6.29619
EIF5	5.16476	5.08359	5.11141	4.91839	4.16949	4.87078	5.28056	5.10261	4.86767	4.79391	5.12426	4.70403	4.96356	4.84008	4.73933	5.15406	5.06611	4.23342	4.74292	4.55801	5.22716	4.56792	4.44262	5.11681	4.39167	5.32636	5.13012	4.64805	5.28431	5.09054	5.14477	4.78561	4.65809	4.79523	4.75712	4.97669	4.63611	4.42168	4.76457	4.88657	4.77883	4.28707	5.06657	4.99403	4.65757	5.02686	4.17207	4.26355	5.00362
EIF5A	6.05419	5.81455	5.92798	6.35115	7.17513	6.33908	5.92307	6.37129	6.12719	6.11228	6.12207	6.00782	6.04442	5.58796	6.196	6.17296	5.96798	6.51709	6.38247	6.51628	6.0947	6.39559	6.43164	5.80296	6.94592	5.96179	6.20161	6.27962	6.13313	6.44749	6.06387	6.87063	6.28423	6.22097	6.22009	5.88747	5.77344	6.30278	6.56976	6.58225	5.90317	6.6477	6.2166	6.48758	6.2485	6.25335	6.03458	6.3911	6.06818
EIF5A2	1.71687	1.64304	1.45365	1.15407	0.685255	1.40431	1.49055	1.24674	0.379562	1.72285	1.49815	1.56833	1.48088	1.45774	1.55217	1.30367	1.25447	1.75162	1.29739	1.02089	0.94	1.34887	1.50154	1.54917	0.702153	1.8137	1.01358	1.06594	1.23159	1.30729	1.06512	0.950343	1.2667	1.5923	1.16688	1.29779	1.69616	1.16903	1.20895	1.05182	1.4475	1.18577	1.10945	0.850557	1.53116	1.58763	1.59588	1.01571	1.40721
EIF5AL1	0.0745041	0.612416	0.0903585	0.385304	0.793154	0.215504	0.378229	0.191684	0.711312	0.305855	0.829508	0.100838	0.0857313	0.143936	0.613521	0.526034	1.02264	0.112724	0.176749	1.20621	0.187438	0.232623	0.858047	0.711195	1.73603	0.67614	0.706611	0.124253	0.141613	0.746497	0.0737529	0.280797	0.123062	0.0390438	0.211526	0.525044	0.0926452	0.838398	0.125938	0.622818	0.569323	0.255979	0.108438	0.778139	1.32824	0.146955	0.448118	0.98571	0.497631
EIF5B	4.52448	4.18304	4.31847	4.57592	4.86176	4.40451	4.28156	4.36055	4.10755	4.64708	4.57587	4.62317	4.52992	4.0208	3.86447	4.30432	4.45317	4.70611	4.18546	4.76461	4.1247	4.57966	4.39599	4.30348	4.06554	4.49779	4.35254	4.27403	4.48469	4.49839	4.22851	4.20522	4.15808	4.44491	4.23502	4.43365	4.36879	4.7106	4.3715	4.30522	4.69527	4.59907	4.40735	4.71465	4.29892	4.73425	4.18865	4.3124	4.58437
EIF6	5.23758	4.74266	4.8684	5.46095	6.0864	5.70834	5.2022	5.60883	3.21816	5.51152	5.31435	5.03169	5.05497	4.52368	5.5752	5.55637	4.79226	5.39901	5.37714	5.99565	5.76206	5.49038	5.4842	5.24142	6.46071	5.05644	5.38803	5.32941	5.29516	5.66761	5.34744	5.65979	5.24894	5.37198	5.32879	5.19193	4.86334	5.59764	5.84879	6.18218	4.97449	6.0661	5.47329	6.2631	5.04109	5.31585	5.14536	5.77779	5.32268
ELAC1	1.60212	1.76639	1.49812	1.46169	1.63089	1.73127	1.6933	1.52015	0.554916	2.05573	1.63338	1.59359	1.49538	1.40824	1.65153	1.8255	1.42151	1.4643	1.65701	1.63862	1.61394	1.80847	1.48243	1.74613	1.62451	1.81134	1.51493	1.5103	1.80489	1.84943	1.54428	1.66814	1.63298	1.55955	1.61961	1.58942	1.49448	1.83204	1.79919	1.78348	1.49593	1.64091	1.6819	1.79853	1.5609	1.74714	1.39906	1.61363	1.55979
ELAC2	3.47772	3.48217	3.58604	3.5025	4.08387	3.41072	3.537	3.70376	3.28658	3.22468	3.30432	3.60368	3.29917	3.31464	3.36731	3.52186	3.41747	3.34381	3.57667	4.00293	3.60459	3.67831	3.61269	3.60412	4.05625	3.26197	3.78949	3.6385	3.50894	3.62534	3.73169	3.75702	3.69358	3.69787	3.82803	3.54935	3.55384	3.70347	3.62724	3.78612	3.48789	3.55119	3.70432	3.58725	3.44617	3.63141	3.22415	3.70721	3.65651
ELAVL1	3.40422	3.43732	2.99595	3.40984	3.48065	3.4656	3.22833	3.42835	2.48819	3.71573	3.37748	3.20351	3.26845	3.0003	3.40534	3.50549	2.96034	3.41463	3.5535	3.52602	3.45552	3.67532	3.47724	3.42813	3.82571	3.50117	3.72048	3.75075	3.42869	3.25542	3.26958	3.76677	3.14553	3.40423	3.3084	3.46478	2.87229	3.53897	3.79869	3.6416	2.89212	3.81922	3.58705	3.44041	3.12252	3.58186	3.39951	3.6797	3.18399
ELAVL2	0.147269	0.0927105	0.0804411	0.119429	0.165646	0.592824	0.115376	0.220495	0.0133407	0.211963	0.109063	0.962703	0.226824	0.160366	0.167593	0.139344	0.0147989	0.0731903	0.206855	0.107462	0.108006	0.312233	0.11601	0.246265	0.158818	0.305009	0.172892	0.206628	0.127585	0.0685036	0.231624	0.13266	0.116714	0.470193	0.191017	0.129218	0.0652218	0.193347	0.236264	0.201162	0.010392	0.0934827	0.166673	0.17418	0.0172826	0.151205	0.121735	0.334264	0.0682711
ELAVL3	0.00878324	0.0340538	0.0093707	0.0133801	0.0117956	0.00692665	0.0133529	0.0599745	0	0.00403535	0.0043616	0.0377919	0.0196551	0	0	0.0108516	0.00400921	0	0	0.00445412	0.00575418	0.0485312	0.0129832	0.0141878	0.00623667	0.0204167	0.0164311	0.0130234	0.00479253	0.00444847	0	0	0.006891	0.0315729	0.0104619	0.0181284	0	0.00586626	0	0.010097	0.011216	0	0.0135609	0.0161152	0.0124598	0.0171084	0.0247197	0.017806	0.00752809
ELAVL4	0.0932997	0.0817857	0.0903207	0.127473	0.0902486	0.114058	0.0860496	0.0734674	0	0.103925	0.0728015	0.0412944	0.0531346	0.0692629	0.0775284	0.0403923	0.0565259	0.0808262	0.10014	0.0597503	0.0465487	0.196861	0.0525362	0.0973768	0.0627206	0.163744	0.0362625	0.0236586	0.107495	0.0713206	0.0679277	0.0602665	0.037298	0.0345059	0.0319508	0.0520622	0.0244176	0.0590632	0.0592457	0.0709706	0.0153162	0.0733564	0.0428328	0.072042	0.0212338	0.093956	0.0461361	0.0162421	0.0507067
ELF1	5.01494	4.60547	3.7506	4.57718	4.12754	4.7342	4.57191	4.66789	2.51525	4.58598	4.52159	3.95685	4.55981	4.2086	4.62746	4.54288	3.79356	4.86546	5.21892	4.19935	4.56378	5.05185	4.94406	4.80251	3.94637	4.90239	5.18581	4.73655	4.87232	4.81374	4.64069	4.38405	4.70398	4.67598	4.65865	5.05346	4.06759	4.67108	4.87123	4.70067	4.05665	4.11534	4.5846	4.44704	4.10908	4.67499	4.78705	5.00031	4.24819
EMG1	1.95272	1.72393	1.58229	1.92007	1.76299	1.90831	1.842	1.7731	1.24271	2.19734	1.99403	1.59542	1.74863	1.46037	1.72672	2.02669	1.44362	1.80725	2.01918	2.05381	1.92201	1.94501	2.00596	1.92945	1.98195	1.81157	1.84998	1.77431	1.92624	2.01448	1.7848	1.5896	1.7099	1.91561	1.85616	1.57958	1.44474	1.74356	2.10124	2.26768	1.52829	2.13971	1.95298	2.03357	1.61753	1.9637	1.63447	2.08092	1.79249
ENDOG	1.14766	1.42818	1.37936	1.60593	2.98855	1.61014	1.4261	1.56839	3.79332	1.36827	1.19628	1.72567	1.67099	1.43379	1.81075	1.16489	0.996253	1.4922	1.93028	2.53251	1.21102	1.39669	1.39734	1.46104	2.74839	0.988596	2.058	2.02057	0.77939	1.13211	1.49262	1.93206	1.77873	1.50263	1.69909	1.22376	1.01013	1.64854	1.99591	1.78811	1.31622	2.19796	1.75095	2.03665	1.55482	1.05536	1.84702	2.20647	1.44439
ENDOU	0.464497	0.218752	0.41148	0.45688	0.149809	0.368267	0.476214	0.773232	0.105345	0.509053	0.521906	0.294439	0.19694	0.362585	0.482039	0.488034	0.460334	0.801822	0.649142	0.47525	0.352748	0.382939	0.428039	0.605059	0.308796	0.415212	0.309389	0.287166	0.373699	0.584412	0.388553	0.167606	0.366589	0.453774	0.331914	0.413012	0.325973	0.300663	0.499818	0.465383	0.570902	0.417235	0.499774	0.325223	0.281914	0.509951	0.452653	0.420515	0.43649
ENDOV	1.90683	1.66669	1.24806	1.7966	1.77156	1.97631	1.83496	1.48109	0.711015	1.59398	1.50308	1.36065	1.28194	1.18573	1.78682	1.97689	0.979518	1.70845	1.61829	2.03613	2.07954	1.65676	1.79555	2.00518	2.02951	1.49551	2.23416	1.98417	2.10371	1.97797	2.25506	1.80845	1.40428	2.06475	1.88069	2.18273	1.20261	1.96812	2.23178	2.07732	1.01948	2.18256	2.20606	2.05855	1.01985	1.40615	1.44139	2.10393	1.57937
ENOX1	0.79989	1.26143	1.82981	1.41554	1.00618	0.524039	1.41114	1.16928	0.542365	1.00188	1.24119	1.23426	1.67485	2.7466	0.82441	0.889966	1.73547	0.75399	1.23994	0.857069	0.951196	1.283	0.950355	1.30682	0.627965	1.2661	0.673578	0.921425	0.853991	1.65747	1.66974	0.93713	0.964445	0.910152	0.798749	0.945146	1.27008	1.00082	0.706933	0.777121	0.948035	0.396893	1.09838	0.7546	1.96622	1.2698	1.20006	0.762919	2.13756
ENOX2	2.44456	2.64662	2.16357	2.38102	2.00187	2.42192	2.54728	2.26927	1.50795	2.62971	2.642	2.7119	2.71135	2.19019	2.30827	2.53942	2.20969	2.4162	2.53493	2.12248	2.57913	2.75544	2.30533	2.38877	2.02863	2.65091	2.42443	2.41733	2.62662	2.62155	2.30245	2.6029	2.29107	2.46721	2.40707	2.52492	2.40849	2.38797	2.27449	2.35893	2.60716	2.26221	2.5513	2.30483	2.47134	2.6733	2.39087	2.35288	2.30985
EPRS	4.91962	4.9079	4.58844	4.96206	4.8376	4.9617	5.044	4.89567	4.54877	4.97764	5.01871	4.5836	5.30698	4.79146	4.98752	5.0995	4.74196	4.71165	5.09257	4.74848	5.0201	5.24307	4.72639	4.91253	4.7423	5.18121	5.0662	4.98503	5.31753	5.3314	4.78597	5.21491	4.61138	4.91748	4.87933	4.88438	4.65162	5.28631	4.834	4.99302	4.51401	4.62542	5.11761	4.96183	4.61811	5.0938	4.58205	4.90368	4.73252
ERAL1	4.07715	3.98711	3.82818	4.14313	4.42314	4.08106	4.16973	4.09101	4.17034	4.40357	4.10696	3.9131	3.72485	3.96663	4.2916	4.18998	3.99311	3.96325	4.22603	4.32757	4.44464	4.1689	4.28419	4.2208	4.63191	4.36139	4.13828	4.23688	4.20219	4.24417	4.32818	4.452	4.10157	4.14391	4.42086	4.3039	3.82551	4.2499	4.62394	4.65402	3.86409	4.35954	4.25337	4.60802	3.8495	4.14351	4.08141	4.34222	4.03737
ERI1	2.34221	2.21281	1.70247	1.73141	1.66452	1.97918	1.80095	1.83595	0.57516	2.05804	1.93181	1.60896	1.91527	1.7416	1.94654	1.91019	1.72843	1.96517	1.83474	1.69443	1.77765	2.24791	2.01436	2.01471	1.93849	2.2965	2.10612	1.95622	1.93397	1.61831	1.71907	1.98426	1.77422	2.0774	1.99744	1.90449	1.91184	1.85554	2.17051	1.92069	1.76207	1.87009	1.99231	1.38766	1.91881	2.1066	1.81396	1.91762	1.82278
ERI2	1.95648	2.31168	1.76355	2.69861	1.51532	2.0276	2.1772	2.09728	1.0273	1.69102	1.74766	1.43737	1.97477	1.96969	1.82996	2.03081	1.69768	1.70854	1.94137	1.86183	2.14106	1.98008	1.58594	2.20753	1.52569	2.45538	2.12881	2.1954	2.4268	2.27644	2.43711	2.10429	1.70142	1.95696	1.97415	2.38485	1.64828	1.97958	2.15599	1.96828	1.45389	1.6561	2.10683	1.95871	1.47216	1.87051	1.66137	1.90083	1.437
ERI3	3.92036	3.87106	3.59097	4.15576	4.34385	4.30888	3.97482	4.13489	3.93382	4.15978	4.14402	3.949	3.81266	3.58429	4.08282	4.1138	3.70936	3.87847	4.17259	4.31758	4.17366	3.90415	4.07959	4.09938	4.70853	4.04588	3.92561	4.03166	3.92306	4.05253	3.95591	4.2356	3.90139	4.04179	3.85165	3.9756	3.87218	4.00598	4.45308	4.47449	3.73632	4.25408	4.14436	4.38203	3.68172	3.89495	3.96043	4.27432	3.7383
ERN1	2.62222	2.46633	1.50978	2.40535	1.66913	2.85574	2.40906	2.55564	0.888761	2.26388	2.12247	1.68465	2.24094	1.64038	2.79416	2.92931	1.25938	2.57594	2.93204	3.11306	3.08529	3.00535	2.93612	2.44876	2.18175	2.51518	3.65928	2.96409	2.78231	3.24553	2.40798	2.67631	2.11293	2.29503	2.60124	3.12787	1.40279	2.5457	2.56658	2.5039	1.34044	2.3172	2.60331	1.91449	1.4696	2.36262	2.11705	3.11453	1.91661
ERN2	0.00836795	0.0278648	0.0699211	0	0.0389573	0.0391483	0.0502303	0.0627821	0.00687526	0	0.00415508	0.191037	0.0518408	0.0230729	0.361809	0	0.0997311	0.0212898	0	0.0168985	0	0.0117064	0.0307288	0.0179962	0.00594154	0.0162307	0.0195438	0.0409531	0.00911687	0.00423784	0.0256106	0.00949525	0.064343	0	0.00499235	0.00433791	0.175161	0.00558862	0	0.0144058	0.108441	0.0109938	0.0299703	0.0555206	0.0923432	0.00817388	0.0351929	0	0.0459931
ESF1	3.41714	3.25657	2.88673	3.12393	2.40829	3.17239	3.30701	3.02477	2.46593	3.33537	2.79849	2.82744	3.31135	2.92278	2.71255	3.24032	2.91734	3.56339	3.12586	3.0015	3.05941	3.37958	3.35248	3.29461	2.44652	3.55935	3.07867	3.26311	3.49135	3.58933	3.13875	3.18212	2.87792	3.21625	2.9672	3.5987	2.89242	3.47293	3.00125	3.1499	2.8673	3.02901	3.23948	3.03473	2.70664	3.54651	3.01102	3.15964	3.07974
ESRP1	4.12797	3.99207	1.79594	4.19365	4.14082	4.64109	3.63575	3.80353	0.00352846	3.67972	3.84811	2.6213	3.58735	1.88037	3.94944	4.36708	0.809678	3.49672	4.2807	3.89873	4.44852	4.09558	3.8424	3.96553	4.2008	4.10507	4.5775	4.47467	4.56575	4.28897	4.0736	4.54017	2.96066	3.48031	4.00265	4.40286	0.531871	4.42177	4.59574	4.33323	0.512823	4.29265	4.46675	4.73458	0.277122	3.71617	3.51376	4.08688	2.74845
ESRP2	3.17684	2.47393	1.03455	3.00885	3.56231	3.42231	2.81287	2.52581	0.0153969	2.19956	2.30339	1.39309	1.94324	0.794992	2.89821	2.84993	0.351934	2.44353	3.2183	2.93651	3.45236	2.82133	2.8081	3.24024	3.2169	2.69119	3.46507	3.14966	3.43017	3.29878	3.59057	3.53108	2.2302	2.86678	3.67881	3.53909	0.279349	3.29657	3.6593	3.25509	0.371722	3.14317	3.24015	3.39908	0.311805	2.46939	2.53777	3.04227	2.05696
ESS2	1.73534	1.37816	1.38542	2.12021	2.17191	1.9018	1.71747	1.65744	1.15508	1.6174	1.3057	1.88699	1.61889	1.27266	1.87755	2.02887	1.46878	2.04234	1.59208	2.2766	1.74768	1.96843	2.14284	1.79994	2.26308	1.32279	1.85089	1.90677	1.73334	1.68663	2.08773	2.00461	1.88748	2.01537	1.93999	1.9767	1.67702	1.86142	1.93121	2.23308	1.53466	2.2298	2.12451	2.23725	1.62178	1.62913	1.71463	2.27439	1.93179
ETF1	5.24207	5.18642	5.06658	5.47785	4.99206	5.52106	4.99326	5.48318	4.29701	5.17774	4.96651	4.82327	5.06396	4.87865	5.05851	5.09609	5.29969	5.41879	5.48341	5.16316	4.91807	4.97618	5.59282	5.18912	5.13292	5.36425	4.99131	5.36133	5.11565	5.73258	4.90824	5.08608	5.33937	5.4097	5.1633	4.89404	5.01085	5.25499	5.46954	5.29858	5.32015	4.99354	4.95441	5.16768	4.90947	5.20348	5.12282	5.06807	5.10862
EWSR1	4.13641	4.03275	3.73031	4.47519	4.35511	4.63954	4.14791	4.32571	2.86755	3.78548	3.67104	4.08989	3.6017	3.25525	3.96651	4.39225	3.86669	4.47051	4.42342	4.7552	4.45887	4.70402	4.55427	4.51118	4.59817	4.14897	4.44766	4.31111	4.30339	4.44002	4.40325	4.66527	4.34706	4.33054	4.44759	4.53115	3.81863	4.36743	4.31565	4.37784	4.09498	4.23249	4.30069	4.47808	3.95673	4.08584	3.77918	4.70155	4.26012
EXO1	0.198463	0.36779	0.20148	0.470662	0.19703	1.10514	0.262562	0.303704	0.0570948	0.504621	0.385612	0.370742	0.939669	0.0618326	0.918625	0.411361	0.115309	0.38813	0.659251	0.544701	0.508758	1.62536	0.558769	0.490937	0.915956	1.17239	0.520738	0.517055	0.622506	0.218305	0.155123	1.81193	0.363246	0.622395	1.17074	0.343716	0.208947	0.581762	0.282402	0.489376	0.100039	0.56129	0.199661	0.958283	0.658596	0.349787	0.168917	0.584819	0.228319
EXOG	1.44067	1.21723	0.979067	1.16352	0.818284	1.30431	1.08327	1.19682	0.649946	1.40705	1.35268	1.07592	1.01279	0.993626	1.4268	1.24463	0.954995	1.35888	1.54816	1.05821	1.26237	1.66329	1.26354	1.41174	0.98216	1.4036	1.23876	1.16519	1.34185	1.00155	1.2272	1.33505	1.07924	1.33153	1.05293	1.23886	1.07845	1.20391	1.16394	1.00138	0.84257	0.92348	1.0932	0.83317	1.26034	1.53075	1.18151	1.162	1.24118
EXOSC1	2.67359	2.38951	2.3385	2.64577	2.99775	2.35333	2.37601	2.37485	1.65626	2.94741	2.68868	2.24256	2.46001	2.39109	2.32835	2.62125	2.15378	2.62762	2.70289	2.99322	2.83314	2.74879	2.46703	2.60914	3.03383	2.57364	2.77755	2.51263	2.74259	2.59913	2.56169	2.46178	2.27198	2.44204	2.42113	2.53852	2.22651	2.45797	2.92102	2.75016	2.29251	2.73128	2.62855	2.69804	2.46266	2.65185	2.42057	2.75373	2.55609
EXOSC10	4.03404	3.92928	3.39751	3.93956	4.18707	3.92846	3.90685	3.3868	2.2517	3.96447	3.93434	3.35213	3.61587	3.35397	3.85805	3.83001	3.29305	3.86083	4.22785	4.04495	4.25466	3.82647	3.93238	4.13716	3.8817	3.76551	3.86311	3.74144	4.06697	4.0643	4.26443	3.92816	3.55926	3.9465	3.81733	4.32929	3.24567	4.02317	4.04226	3.98185	3.26966	4.0781	4.06149	4.08773	3.28546	3.94262	3.71444	4.03311	3.68885
EXOSC2	2.70939	2.57387	2.10557	2.79658	2.60828	2.82257	2.80307	2.44419	1.94352	2.60916	2.41819	2.34059	2.53669	2.19603	2.38954	2.86938	2.16382	2.67354	2.93629	2.6163	2.98873	2.80488	2.81654	2.97891	2.54844	2.54756	2.64107	2.75914	2.98135	3.11149	2.83026	3.13101	2.2746	2.57146	2.68309	2.83181	1.99686	2.75996	2.71425	3.03148	1.97827	2.6527	2.91039	2.82108	2.06014	2.58247	2.15987	2.71149	2.39077
EXOSC3	2.78365	2.68066	2.12808	2.44529	2.44737	2.50312	2.30575	2.48182	0.774675	2.78341	2.34672	2.14655	2.34815	2.1282	2.45238	2.56484	1.94276	2.64047	2.21484	2.79013	2.55377	2.69351	2.42514	2.72204	2.56212	2.47032	2.51876	2.45281	2.5204	2.22407	2.59488	2.4589	2.3034	2.57246	2.65696	2.47263	2.12575	2.61974	2.64746	2.45702	2.10032	2.57779	2.86032	2.25877	2.16681	2.61455	2.27838	2.56296	2.15458
EXOSC4	2.08549	2.10506	2.1361	3.18632	3.9633	3.19261	2.62296	3.06742	1.54472	2.34626	2.30881	2.58771	2.52664	1.7371	3.1234	3.18769	2.12801	3.08907	2.97766	3.85981	2.89997	2.93668	3.28518	2.78359	4.53115	2.30643	2.90724	3.51379	2.48674	3.2054	2.70821	3.60748	3.14692	3.06989	2.97428	2.68093	2.45339	3.12901	3.38301	3.62897	2.29918	3.58718	3.11063	4.31311	2.44536	2.57653	2.81215	3.63901	2.70365
EXOSC5	2.89682	2.87209	2.58592	3.68039	4.35595	3.52188	3.24174	3.15891	3.02788	3.24733	2.82257	2.98725	2.90774	2.77287	3.64256	3.43078	2.60506	3.28666	3.42304	3.7889	3.71814	3.37282	3.41226	3.07207	4.61444	2.65302	3.43833	3.55157	3.45625	3.86557	3.51949	4.08486	3.18892	3.10726	3.14338	3.36251	2.51413	3.48977	3.53843	4.22642	2.39785	3.91456	3.67064	4.04145	2.5501	3.13371	2.79582	3.73815	3.02788
EXOSC6	3.338	3.16151	2.6577	2.8416	2.68842	3.04948	2.79122	2.99015	2.05332	3.39307	3.22461	2.39695	2.84137	3.05757	3.14292	3.01816	2.99325	3.03224	3.01182	3.14207	2.96784	3.24535	3.08396	3.14462	3.03437	3.25591	2.92671	3.02124	3.27346	2.96705	2.88527	2.7093	3.19003	3.23735	2.71908	3.21418	2.63213	3.08408	3.39768	3.27486	2.92904	3.28885	3.01424	2.80137	2.90368	3.56088	3.02881	2.77566	2.80359
EXOSC7	2.57562	2.28697	2.16518	2.65259	3.10106	2.64532	2.41557	2.5484	2.25738	2.49757	2.44347	2.14941	2.36181	2.00074	2.41197	2.67935	1.92854	2.80357	2.45259	3.04175	2.657	2.67691	2.71616	2.65044	3.19291	2.32479	2.66178	2.64422	2.80488	2.8366	2.48536	2.76137	2.46361	2.65921	2.55277	2.82828	2.1268	2.95447	2.87215	3.03101	2.16616	2.8924	2.72046	2.92021	2.37781	2.58172	2.33021	2.84676	2.46968
EXOSC8	3.07598	2.88396	2.368	2.7743	2.69972	2.79621	2.93941	2.26878	1.96124	3.22332	2.77684	2.22098	2.44746	2.5236	2.3712	2.91563	2.37169	2.71985	2.77934	2.8835	3.18892	2.86543	2.66343	3.1302	2.63206	2.95444	2.7142	2.49731	2.95365	2.93484	2.84717	2.56084	2.35776	2.67623	2.62836	2.9119	2.04421	2.66051	2.81371	2.7981	1.79792	2.91465	2.8375	2.6347	2.51057	2.73212	2.31063	2.72432	2.52916
EXOSC9	2.7138	2.63871	1.94297	2.71275	2.58067	2.80374	2.55742	2.21875	1.86209	3.06349	2.30932	2.10947	2.07593	2.41338	2.32976	2.72176	2.11806	2.87524	2.66714	2.73469	2.72553	2.94787	2.75705	2.8944	2.5541	2.73774	2.50135	2.49495	2.76997	2.87614	2.55548	2.40256	2.27125	2.68464	2.48181	2.71977	1.93024	2.77116	2.7698	2.61545	2.12435	2.52294	2.53069	2.82008	2.05205	2.62573	2.49159	2.71734	2.36619
EZH2	1.07	1.17694	0.490353	1.13541	1.04787	1.45313	0.982386	1.01998	0.484007	1.53565	0.811895	1.01233	1.42591	0.49095	1.12443	1.16354	0.386967	1.15004	1.78992	1.32052	1.61832	2.63653	1.42216	1.23854	1.65669	2.14691	1.33487	1.80792	1.58178	1.428	1.24239	2.64666	0.896856	1.34869	1.75507	1.34729	0.620046	1.68609	1.09206	1.19556	0.570279	1.27018	0.954546	1.79238	1.12002	1.27081	0.870181	1.53834	0.724846
FAM120A	5.00503	4.92456	4.63342	4.93432	4.7177	4.9962	4.97139	4.93353	4.43831	4.7195	4.69481	4.62671	4.84591	4.69036	4.92537	4.99871	4.66758	4.8271	4.97907	4.8224	4.96027	4.99071	4.86606	5.0195	4.82025	4.97767	5.22394	5.07095	5.19786	4.92366	5.0317	5.2293	4.81761	4.93859	4.88985	5.16222	4.58712	4.88527	5.07946	4.76857	4.35116	4.7403	5.05172	4.78355	4.75009	4.95346	4.74267	4.91707	4.78627
FAM120B	3.66444	3.66426	3.12116	3.68904	3.41408	3.68754	3.77618	3.52126	2.18341	3.49384	3.48142	3.18964	3.42176	3.41449	3.51104	3.7609	3.09086	3.6584	3.69492	3.45483	3.62813	3.4991	3.66516	3.79571	3.30569	3.46115	3.85911	3.95692	3.91973	3.88854	3.68143	3.49504	3.46939	3.57915	3.67279	3.91762	3.18577	3.91732	3.84489	3.62614	3.24638	3.57873	3.7163	3.46329	3.15341	3.62386	3.53527	3.74371	3.3912
FAM120C	1.97119	2.16297	1.92182	1.66122	1.34562	1.72789	1.83089	1.95269	0.781611	1.68653	1.8006	1.83735	2.27905	2.19839	1.78731	1.83742	2.0573	1.52509	1.89926	1.43914	1.64416	1.78871	1.70803	2.02039	1.35945	2.09416	1.92769	1.83237	1.90175	1.67536	1.86596	1.91527	1.77386	1.99747	1.70853	1.84661	1.77958	2.04403	1.77097	1.6927	1.80474	1.69108	1.85248	1.4198	1.92226	1.83812	1.76193	1.74399	1.77234
FAM98A	3.26336	3.39968	3.27568	3.2872	3.16518	3.24899	3.09352	3.48292	3.44399	3.52844	3.16571	3.3618	3.26936	2.81764	3.32684	3.03154	3.56323	3.49794	2.91431	3.30743	2.93554	3.51009	3.24543	3.18664	3.36937	3.26644	3.48803	3.47183	3.13544	2.8875	3.27591	3.55138	3.41389	3.45564	3.75509	3.05798	3.6804	3.50833	3.34067	3.21512	3.66677	3.26659	3.38384	3.06492	3.48384	3.63662	3.10562	3.11595	3.36396
FAM98B	3.01939	3.0709	2.63828	2.81317	2.67096	2.84681	2.83349	3.01058	2.12242	3.28592	2.99171	2.67737	2.84301	2.61745	2.64188	3.09064	2.67095	2.89783	3.00399	3.07968	2.77061	3.10167	2.8506	3.1048	2.83201	3.22463	2.96196	2.98918	3.14576	2.89996	2.6587	2.96385	2.72968	2.81173	2.46045	2.88484	2.62231	2.93247	3.02517	2.97584	2.60905	2.9971	2.92561	2.8642	2.63413	2.93442	2.84501	2.92311	2.76067
FAM98C	1.78536	1.61511	1.21986	2.03794	2.34853	2.05984	2.08674	1.61417	0.353661	1.58136	1.34802	1.56401	1.43076	1.42347	1.83876	2.14286	1.17949	1.97503	1.585	2.30397	2.39569	1.81539	1.83379	2.23923	2.40896	1.41555	2.02777	2.0129	2.02742	2.14454	2.12055	1.96075	1.62628	2.02177	2.13585	2.22525	1.39422	1.92811	2.05268	2.26186	1.31204	2.18733	2.34697	2.23938	1.20307	1.49353	1.51202	2.15118	1.52051
FARS2	2.77857	2.68664	2.67001	2.98467	3.31508	2.86519	2.92302	3.09256	2.58043	3.05118	2.9815	2.74591	2.68933	2.61038	3.04647	3.01829	2.16438	2.85951	3.53381	3.06418	3.00594	2.84292	2.95345	3.11967	3.34722	2.85773	2.91813	3.06098	2.95204	3.18667	3.03665	3.11749	2.9825	2.79895	3.00015	3.07596	2.60679	2.96175	3.23414	3.45364	2.93173	3.04631	2.98609	3.43048	2.7155	2.90659	2.93208	3.46284	2.78353
FARSA	3.69509	3.4481	3.33588	4.42472	4.90445	4.43475	3.95609	3.98696	3.21341	3.9083	3.4847	3.74223	3.49469	3.07957	4.29422	4.09827	3.40351	4.30631	4.07559	4.5885	4.26295	4.33494	4.35039	3.90344	5.23402	3.43789	4.40872	4.35026	3.97957	4.27156	4.0504	4.86615	4.00564	4.3571	4.18902	4.07979	3.42412	4.32366	4.35415	4.71179	3.40786	4.60894	4.25659	4.65427	3.64564	3.71849	3.89607	4.69379	3.97264
FARSB	3.98422	3.82121	3.40477	3.87457	4.08882	3.87885	3.89537	3.85527	3.60594	4.19859	4.18288	3.3991	3.69863	3.75706	3.83759	4.05535	3.71288	3.72109	4.31855	3.93112	4.17757	3.92675	3.79597	3.85572	4.1992	4.09248	3.84989	3.73404	3.89769	4.10981	3.77967	4.1201	3.6371	3.64173	3.74789	3.65607	3.25586	4.14927	4.00213	4.08445	3.51105	4.13396	4.00169	4.29932	3.38383	4.02071	3.50838	3.95438	3.63104
FASTK	3.25668	3.05843	3.31035	3.65871	3.77951	3.4879	3.51946	3.35186	4.48035	3.09284	2.86496	3.80582	3.03292	3.01496	3.50872	3.49489	3.47221	3.55386	3.52846	3.87928	3.86755	3.62134	3.59378	3.61262	4.18544	3.11674	3.38818	3.26651	3.10126	3.32909	3.84189	3.7361	3.65035	3.72527	3.93821	3.55569	3.38187	3.04521	3.57703	3.65886	3.32248	3.66511	3.57754	3.74983	3.35788	3.09135	3.17957	3.8655	3.41752
FASTKD1	2.09067	2.29326	1.82118	2.38151	2.06916	2.06577	2.2438	1.7586	2.3347	2.35181	1.99848	1.60869	1.89882	1.61315	1.98803	1.95571	1.77275	2.27286	2.22728	2.08001	2.05181	2.52079	1.96379	2.2763	1.88997	2.04002	2.09674	2.45364	2.51409	2.34564	2.32546	2.56643	1.89509	2.13081	1.85117	2.47898	1.84096	2.23003	2.2549	2.19169	1.60065	2.06729	2.18451	1.68652	1.75495	2.27809	1.94885	2.17778	1.77413
FASTKD2	3.16169	3.02418	2.69854	3.04566	2.63413	2.97247	2.97187	2.6905	2.99125	3.09272	2.88155	2.47633	2.85505	2.78832	2.89367	3.10407	2.71127	2.97935	3.37317	2.68199	2.99296	3.04225	3.11563	3.22997	2.65299	3.22344	2.8324	2.95052	3.11725	3.38037	2.9957	2.99965	2.82114	2.77906	2.99272	3.07257	2.53705	2.97935	2.92005	3.07997	2.53259	2.78578	2.92367	2.73354	2.44254	3.10244	2.72176	3.03058	2.45808
FASTKD3	2.44548	2.1506	1.72577	2.16537	1.63226	2.0056	2.14718	2.00988	1.49446	2.41962	1.92612	1.51928	2.09537	1.7341	1.83046	2.29658	1.55049	1.71062	2.07186	2.03452	2.28176	2.27746	1.75388	2.34916	1.72693	2.32592	2.17381	2.04016	2.37475	2.03675	2.16282	2.25623	1.56694	2.09813	2.02448	2.33207	1.49494	2.22653	2.3602	2.24825	1.41048	1.81384	2.34818	2.08138	1.55073	2.10932	1.74603	1.79189	1.88857
FASTKD5	2.97058	2.86504	2.52486	3.19008	2.99825	3.17065	2.98762	2.84557	3.49997	3.38055	2.65344	2.56453	2.92838	2.69778	3.08717	3.14133	2.82104	3.18543	3.47157	3.01419	2.78911	3.13862	2.93809	3.02177	3.06656	3.29317	2.93021	3.1237	3.14017	3.35748	2.7952	2.80144	2.94823	2.95993	3.14548	2.77821	2.45832	3.19646	3.306	2.9657	2.6892	2.99227	2.95675	3.59134	2.43788	3.10903	2.99867	2.84094	2.81661
FAU	6.66732	6.69528	6.80755	7.39635	8.34445	7.27313	7.14458	6.53564	6.12968	6.87121	7.04119	6.84293	7.02896	6.67862	7.54962	7.50375	6.4448	7.44698	6.86526	7.69409	7.49082	6.91411	7.32817	7.09416	8.29518	6.34722	7.19744	7.15726	7.27781	7.54186	7.11562	7.20295	7.00851	7.03975	6.94492	7.02714	6.50981	7.28432	7.56761	8.00674	6.55652	7.95922	7.5384	7.92916	6.81315	6.6895	6.95726	7.52433	7.04966
FBL	5.5936	5.60455	4.76011	6.0898	7.08375	6.20666	6.07955	5.35924	3.73677	6.42669	6.04269	5.04246	5.68409	4.82922	6.01808	6.68521	4.40857	6.22585	6.22937	6.43726	6.82252	5.89267	6.28183	6.09366	6.9077	5.3402	6.22092	6.25706	6.38344	6.71451	5.90402	6.48159	5.55228	5.83489	5.57674	5.96162	4.51412	6.69862	6.37013	7.07669	4.71308	6.92194	6.53393	6.95795	4.88183	5.31149	5.55732	6.38637	5.49698
FBLL1	0.447485	0.214648	0.085796	0.433437	0.926451	0.294274	0.368983	1.05495	0.0224995	0.200688	0.192006	0.0238057	0.141674	0.0745668	0.605052	0.347257	0.143611	0.486566	0.631464	0.804267	1.3165	1.1677	0.391405	0.498768	2.19685	0.667366	0.679282	0.758384	0.585543	0.66062	0.528054	0.383141	0.73144	0.806506	0.213726	0.768491	0.123562	1.1039	0.913759	1.7746	1.12047	0.576083	1.37214	0.555254	0.113113	0.873359	0.572893	1.5715	0.298152
FBXO17	1.99406	1.95323	2.77445	1.9104	1.82591	1.97071	2.48148	2.24623	0.484936	2.0204	2.13859	2.36817	2.38367	2.42816	2.25409	2.04388	2.6632	1.85899	1.85403	2.12428	2.22733	1.34211	2.06656	2.22963	1.25636	1.95851	1.87861	1.94672	1.73483	2.18438	2.08851	1.3805	2.3386	2.13828	2.01021	1.97052	2.45621	1.85145	1.57783	1.9045	2.85084	1.87762	2.04947	1.91907	2.17292	1.78558	1.75899	1.51179	2.29852
FCF1	3.71579	3.58072	3.42291	3.49742	3.11736	3.38225	3.56822	3.29212	2.23396	3.70648	3.55347	3.147	3.53317	3.49268	3.37766	3.51153	3.30304	3.4469	3.55724	3.22905	3.53378	3.42958	3.40063	3.65689	3.19467	3.80891	3.53898	3.42498	3.7979	3.50556	3.54631	3.47545	3.32386	3.52812	3.42752	3.73938	3.28944	3.55528	3.66298	3.60672	3.38731	3.27652	3.63311	3.42812	3.18642	3.59622	3.48325	3.44266	3.44331
FDXACB1	1.0963	0.902437	0.536002	0.882244	0.773955	0.6606	0.917858	0.675877	0.281137	1.15577	0.808189	0.483939	0.707223	0.556635	0.69961	1.01607	0.413666	0.591076	0.832729	0.890664	0.803059	0.904203	0.667056	0.998693	1.15419	0.875324	0.962225	0.769904	0.966958	0.678409	0.878286	0.70664	0.449857	0.775654	0.682566	0.862365	0.477238	0.893489	1.24823	0.855841	0.455728	0.75161	1.05985	0.842522	0.773487	0.901248	0.643296	0.726754	0.687288
FIP1L1	2.66565	2.54099	2.26423	2.69171	2.75879	2.86404	2.85538	2.40877	1.83432	2.6852	2.4526	2.35147	2.53761	2.13655	2.57265	2.75888	2.37615	2.99628	3.00604	2.74162	2.66025	2.93142	2.96605	2.8445	2.63001	2.80331	2.85968	2.80322	3.01399	3.18409	2.71773	2.872	2.51888	2.76204	2.66633	3.19739	2.23828	3.16448	2.80992	2.9326	2.3073	2.73398	2.86812	2.92212	2.2321	2.69649	2.64338	2.94324	2.49261
FMR1	3.13905	3.19337	2.63146	2.72926	1.82443	3.08779	2.95679	2.66166	1.21744	3.01264	2.72672	2.54352	2.86831	2.88419	2.7524	2.99784	2.54576	3.10056	2.66591	2.38944	2.83791	3.10204	2.87837	3.19884	2.21865	3.27809	2.93879	2.90785	3.17236	2.98536	2.96809	2.84932	2.70629	3.02906	2.80049	3.09017	2.40206	2.68687	2.92148	2.67079	2.23273	2.66605	2.98192	2.48452	2.54418	3.10252	2.85705	2.83277	2.71657
FRG1	4.02634	3.93133	3.86918	3.96634	4.93899	4.09319	4.07433	3.79994	2.50729	4.70344	4.1259	3.86557	3.9005	4.00201	3.89302	4.20528	4.02938	4.11317	3.96673	4.3786	4.14457	3.8817	3.88793	4.01683	4.36704	4.08069	3.88919	3.84337	4.36332	4.19342	3.82	3.69471	3.68313	3.91952	3.59008	4.02892	3.74024	4.30549	4.2244	4.25179	4.16036	4.36046	3.86446	4.63227	4.16953	4.15601	4.12903	3.98935	4.11808
FRG1BP	3.22492	2.76041	3.17297	2.22315	2.98657	3.17023	3.44063	3.38846	1.45863	2.60551	2.57724	2.41694	2.71846	3.44833	3.30131	3.20275	3.1073	2.21293	3.10533	2.84083	3.77488	3.0648	2.53809	2.44632	1.47357	2.89353	3.00577	3.30536	1.8991	3.29524	1.86709	3.12041	3.01963	3.32415	2.91609	2.48072	3.06906	3.49052	3.35034	3.08746	2.5071	1.65125	3.24743	2.74266	2.66109	2.89586	2.8102	3.22563	2.77189
FTO	4.0446	3.44092	2.97978	3.12827	4.59576	3.47782	3.48673	3.03034	2.29179	3.48348	3.67082	2.95895	3.37289	2.91767	3.82874	3.98059	2.75162	2.96241	4.51454	4.51824	3.62426	3.15984	3.38236	3.65577	3.93915	3.17447	4.47247	3.87794	4.39894	4.08939	4.38996	3.5826	3.38284	3.5959	3.01063	4.50319	2.8584	4.03099	4.53694	3.39854	3.13667	3.35913	3.50101	3.13498	2.6772	3.53351	3.51042	4.0044	3.12713
FTSJ1	3.45033	3.2178	3.10426	3.68596	3.54553	3.4839	3.24457	3.43886	2.31792	3.64296	3.2963	3.15985	3.08814	2.7686	3.41851	3.51265	2.87277	3.39869	3.43617	3.693	3.66297	3.56897	3.47253	3.47993	3.76672	3.11812	3.2257	3.19732	3.33017	3.36771	3.18524	3.52252	3.33796	3.38623	3.31763	3.21167	3.3079	3.36751	3.56324	3.61571	3.06156	3.53061	3.35201	3.6347	3.33757	3.47189	3.26761	3.60139	3.37688
FTSJ3	3.37996	3.07352	3.26056	3.41935	3.67214	3.78358	3.13986	3.32521	2.56387	3.24789	2.87454	3.44068	3.24686	3.01029	3.23658	3.13018	3.13107	3.87719	3.25069	3.94641	3.28224	3.933	3.71621	3.5291	4.66098	3.21111	3.85381	3.77999	3.7913	3.73666	3.77891	3.69334	3.45803	3.90712	3.8668	3.82367	3.23438	3.98543	3.39977	3.94933	3.46721	3.56042	3.75399	3.91959	3.3306	3.18617	3.23182	3.69604	3.70442
FUBP1	4.70581	4.27723	3.56446	4.36489	3.79986	4.59817	4.37934	3.88367	3.10531	4.15648	3.92736	3.39425	3.90242	3.707	4.09858	4.47408	3.53835	4.42464	4.58712	4.1039	4.67095	4.84738	4.37342	4.6874	3.98432	4.48716	4.50073	4.22577	4.52085	4.68668	4.3837	4.46809	3.99185	4.26006	4.14629	4.57155	3.16044	4.20424	4.41588	4.27453	3.07558	4.25502	4.47222	4.18565	3.21577	4.30631	3.92862	4.35704	3.88874
FUBP3	3.65583	3.66535	3.36592	3.69982	3.51383	3.72649	3.73765	3.70856	1.88197	3.46686	3.15974	3.41913	3.45781	3.44794	3.64734	3.85393	3.40558	3.78591	3.66342	3.45601	3.5591	3.77373	3.79083	3.81099	3.36613	3.74015	3.82683	3.74299	3.83726	3.87082	3.76226	3.93708	3.66414	3.66665	3.65637	3.99371	3.4944	3.77448	3.6449	3.84958	3.55027	3.55888	3.86598	3.84066	3.32551	3.50191	3.42863	3.66095	3.63886
FUS	4.44107	4.10945	3.60481	4.97826	4.60617	4.95084	4.43259	4.84589	2.90888	4.06153	4.07259	3.95562	3.81732	3.2239	4.49609	4.74312	3.64423	5.00818	4.65614	4.96674	4.75524	4.95312	4.72506	4.90038	5.20674	4.30157	4.74154	4.46533	4.59987	4.91169	4.51962	4.84127	4.25467	4.7517	4.54073	4.73664	3.23054	4.68694	4.45022	4.73014	3.68518	4.69535	4.79433	5.38334	3.82112	4.24972	3.79934	4.97705	4.4038
FXR1	3.59605	3.83077	3.57321	3.6371	3.66979	3.61666	3.74338	3.47243	5.7105	3.74078	3.68573	3.34545	3.85682	3.85309	3.4664	3.68044	3.72024	3.66992	3.4961	3.57365	3.76481	3.63261	3.61542	3.65606	3.56122	3.71729	3.73837	3.80255	3.99759	3.8631	3.7929	3.67474	3.4123	3.5228	3.48938	3.79448	3.38835	3.93882	3.67783	3.81722	3.47091	3.79596	3.79119	3.65455	3.5718	3.56336	3.48692	3.57138	3.53097
FXR2	3.19369	3.15189	3.21315	3.23014	3.54772	3.44537	3.33346	3.35863	4.29397	3.00919	2.57354	3.31828	3.20918	3.25037	3.45375	3.28571	3.47662	3.57092	3.38567	3.35789	3.31392	3.44381	3.70862	3.49117	3.63186	3.05193	3.47146	3.45788	3.29826	3.38793	3.48543	3.60541	3.49357	3.68206	3.60416	3.52378	3.54244	3.7068	3.32835	3.52598	3.41942	3.42388	3.43531	3.53026	3.25594	3.08707	3.38956	3.63111	3.42795
FYTTD1	3.90434	3.70338	3.57619	3.6048	3.22692	3.73711	3.48922	3.6636	4.3271	3.72471	3.68916	3.41226	3.7409	3.63297	3.7275	3.46792	3.56985	3.67279	3.79234	3.45361	3.34941	3.85164	3.64337	3.7151	3.23455	3.90955	3.75909	3.75861	3.78059	3.6651	3.54121	3.85732	3.53686	3.68112	3.63592	3.68298	3.4764	3.67109	3.85767	3.64122	3.49589	3.52774	3.74225	3.69326	3.50508	3.84453	3.59434	3.56622	3.54926
G3BP1	4.3939	4.28919	3.71466	4.17914	3.59122	4.09857	4.11978	4.05841	3.63447	4.31878	4.25866	3.45197	4.08602	3.68623	4.26645	4.34228	3.4236	4.17633	4.03004	3.77806	4.13089	4.4692	4.082	4.22226	3.8432	4.38563	4.28935	4.1283	4.37758	4.12583	4.0166	4.1969	3.85959	4.05399	3.99496	3.89412	3.5725	4.0045	4.42708	4.20476	3.55656	4.16809	4.43895	3.83738	3.82833	4.48196	4.04884	3.98152	3.94708
G3BP2	4.5341	4.54797	4.01458	4.65092	4.18179	4.75052	4.48586	4.44253	4.79123	4.59114	4.40948	4.10364	4.51422	4.02884	4.73849	4.66397	3.84729	4.78222	4.65606	3.96884	4.37635	4.9066	4.63849	4.70436	4.32384	4.94417	4.94773	4.67108	4.85879	4.89585	4.42608	4.66165	4.33058	4.48843	5.18923	4.72609	4.02559	4.65412	4.96366	4.64342	3.91194	4.22065	4.8363	4.73561	3.88284	4.71047	4.64736	4.67609	4.28476
GAPDH	8.35226	8.22453	7.57009	8.30757	9.26664	8.71635	8.28357	8.21685	11.4191	8.63181	8.53114	8.32594	7.96601	7.63666	8.61542	9.20592	7.54015	8.34418	8.80326	9.00822	9.14511	8.73054	8.58281	8.46894	9.80099	8.08146	8.39751	8.65515	8.60169	8.56791	8.37599	9.49734	8.1669	8.29796	7.75988	8.30472	7.60168	9.20298	8.98433	9.09106	7.78092	8.96269	8.63301	9.17951	8.17153	8.19821	7.86728	8.69833	8.39346
GAR1	3.06854	3.11868	2.35741	3.6112	3.42273	3.50579	3.09007	2.99163	1.40028	3.48884	2.9502	2.56166	2.77292	2.12343	3.0957	3.60467	2.5469	4.0488	2.94417	3.71415	3.0772	3.63042	3.40063	3.27006	4.11448	3.08102	3.3825	3.69333	3.70318	3.66829	2.97217	3.78065	2.97918	3.17995	3.03372	3.35501	2.41463	3.89535	3.45016	3.76731	2.58797	3.77384	3.46793	3.81626	2.64568	3.27111	2.92701	3.63398	3.05071
GARS	4.2197	3.85628	3.87226	4.10679	4.4901	4.19819	3.94298	4.23153	3.44842	4.52665	4.16367	4.08094	3.89829	3.72795	4.16318	4.06107	3.79283	4.20485	4.54412	4.51335	4.02205	4.55778	4.25853	4.11015	4.48741	4.21458	4.09726	4.19259	4.01733	4.20562	3.76113	4.44849	3.99794	4.0534	4.13572	3.97094	3.95806	4.40963	4.30495	4.21947	4.14637	4.21016	3.91748	4.33478	4.30003	4.41599	4.0077	4.32475	4.18105
GATB	1.14678	1.50544	1.66828	1.38363	1.6874	1.3324	1.56279	1.49057	2.07922	1.34759	1.27564	1.61321	1.39615	1.72889	1.42484	1.49057	1.84248	1.2656	1.35663	1.60515	1.47771	1.25003	1.54327	1.41116	1.52289	1.35736	1.36117	1.44088	1.46173	1.47031	1.64	1.54462	1.64027	1.5358	1.52549	1.45807	1.51604	1.4309	1.4867	1.61847	1.67294	1.2766	1.38619	1.61737	1.60692	1.36312	1.25546	1.413	1.46716
GATC	2.70404	2.92283	2.50045	2.52609	2.12247	2.83494	2.65978	2.81687	1.68301	2.6137	2.50869	2.47083	2.75319	2.66007	2.67578	2.68028	2.64715	2.69624	3.08234	2.41718	3.06536	2.79388	3.07488	2.96267	2.38441	2.75528	2.88461	2.97577	2.98446	3.19264	2.9722	2.90558	2.90697	2.83716	2.76938	3.00205	2.55114	2.9105	2.88724	2.94125	2.67118	2.72584	2.76031	2.78361	2.43756	2.87167	2.45285	2.8245	2.3892
GCFC2	2.86977	2.76544	2.61836	2.34912	1.93548	2.66675	2.92177	2.59726	2.41693	2.71984	2.62589	2.41623	2.58437	2.75806	2.55847	2.98302	2.90029	2.66893	2.8799	2.30952	2.71756	2.67264	2.67419	3.00613	2.22995	2.9239	2.65563	2.86297	3.01001	3.17227	2.65791	2.91346	2.68313	2.54742	2.5344	3.0369	2.4961	2.56293	2.52179	2.56915	2.63181	2.19922	2.43998	2.48357	2.25876	2.78014	2.43799	2.49971	2.48511
GEMIN2	2.23889	2.09713	1.81726	1.74316	2.08202	1.96528	1.94701	1.67217	1.68522	2.47126	2.0466	1.59275	1.97076	1.70461	1.80023	1.97773	2.03851	2.03935	1.90403	2.04546	2.01021	2.03981	1.94698	1.98582	2.10952	2.25931	1.77299	1.7769	2.16107	1.97969	1.8474	2.17194	1.62277	1.95259	1.59712	2.12382	1.69884	2.03122	2.03736	2.129	1.83815	2.10408	2.12895	1.94538	1.7987	2.14428	1.89275	2.02389	1.95876
GEMIN4	3.0094	2.86551	2.21372	3.0262	2.9129	3.16166	3.16466	2.69093	1.7846	3.00302	2.83969	2.38976	2.68744	2.40347	3.30715	3.47298	2.20334	2.94151	3.19969	2.82106	3.16885	2.96232	3.29125	3.23929	3.20817	2.65167	3.07707	3.30389	3.29619	3.57614	3.17313	3.50496	2.87849	3.0704	2.99477	3.40483	2.39106	3.41146	3.32835	3.63484	2.15283	3.35058	3.28366	3.14644	2.4267	2.64247	2.5919	3.22995	2.73662
GEMIN5	3.09954	3.10861	2.85569	3.15078	2.60794	2.83221	3.1916	2.77024	2.86417	3.09696	2.93719	2.6907	3.02197	2.94089	3.07266	3.08244	2.80891	2.8268	3.11214	2.67884	3.03201	3.1199	3.13173	3.1455	2.75454	3.0928	3.08663	3.1478	3.20262	3.08992	2.93617	3.37727	2.92975	3.00611	2.98072	3.12812	2.94067	3.38587	2.98829	3.28049	2.96641	3.01388	3.12452	3.1414	2.65793	3.24886	2.90178	3.28039	2.95453
GEMIN6	2.00721	1.79484	1.72308	1.84351	2.25903	1.64036	1.84614	1.60359	1.07255	2.34636	1.87352	1.60677	1.84066	1.63948	1.74815	1.9128	1.55498	1.72401	1.83311	1.98077	1.86725	2.04054	1.6873	1.89766	2.02319	1.88838	1.84965	1.94775	2.0605	1.69239	1.87113	1.98238	1.46819	1.90646	1.53357	1.80965	1.74651	2.20258	2.06865	1.9965	1.59831	1.98984	2.00875	2.09705	1.69999	2.10591	1.66006	1.76157	1.84177
GEMIN7	2.33298	2.24263	1.93011	2.88626	3.09451	2.7662	2.68368	1.90043	2.10145	2.83493	2.27249	2.23525	1.99051	2.00303	2.74235	2.66881	1.97581	2.51554	2.68569	2.83484	2.4778	2.83268	2.54122	2.66073	3.20278	2.35007	2.60988	2.81597	2.74412	2.50871	2.57409	2.81746	2.18499	2.56505	2.39291	2.63111	2.13902	2.72506	2.86995	2.9458	1.95659	2.67365	2.49397	3.06408	1.96762	2.58789	2.43116	2.5579	2.35887
GEMIN8	3.27735	3.30744	2.80791	3.48222	3.85439	2.83296	3.34857	2.91705	1.10594	2.94398	3.31472	2.71076	2.88148	2.68217	2.79931	3.2984	2.51111	3.30139	3.58016	3.7226	3.62097	3.08615	2.84732	3.18701	3.6196	2.96908	3.32987	3.16083	3.1434	3.3151	3.44952	3.05509	2.96156	3.21189	2.88552	3.40249	2.43077	3.33615	3.48691	3.24543	2.66324	3.34646	3.31603	3.3557	2.54556	2.98723	2.54313	3.26213	2.82544
GFM1	3.29855	3.05915	2.84905	2.82334	3.07187	3.01128	3.03883	3.22261	3.54098	3.1575	2.8922	2.88849	3.00819	3.05266	3.1183	2.9155	3.17985	2.82698	3.71892	2.96861	2.93955	2.9624	2.94527	3.23603	2.79204	3.11717	3.17935	2.85937	3.12885	2.99527	3.17518	3.06904	3.01063	2.95518	3.08749	3.2618	2.74126	3.21939	3.14936	3.01309	2.78778	2.81305	3.03126	3.08982	2.64834	3.14888	2.81926	3.08853	2.96411
GFM2	3.04368	3.11889	2.67972	2.97641	2.79235	3.0155	3.0277	2.76601	3.42783	3.08184	2.87316	2.65651	2.90951	3.02619	3.08287	3.09733	2.92976	3.05636	3.09716	2.91692	3.19182	3.1103	2.96894	3.13366	2.70028	3.22464	2.98946	3.14992	3.26848	3.33847	3.13591	3.327	2.85502	3.06248	3.26221	3.18771	2.60337	3.22098	3.17555	3.18816	2.56405	2.71497	3.21875	3.17774	2.24907	3.10179	2.68161	2.96252	2.79939
GLE1	3.93175	3.8612	3.53326	3.89888	4.14842	3.87978	3.94221	3.81041	3.05322	4.09493	3.76213	3.56052	4.06609	3.68059	3.89722	3.87751	3.59519	3.68677	3.84184	3.90041	3.9573	4.10852	3.62769	3.83034	3.83069	3.85855	4.26814	4.04802	4.10483	3.75018	3.90173	4.11975	3.59813	3.93943	4.07691	3.98681	3.53069	4.17437	4.10933	4.06257	3.66489	3.87256	4.03636	4.21598	3.6108	3.79099	3.70589	3.9147	3.63125
GNL1	3.09125	2.73945	2.76565	3.37275	3.62105	3.61252	3.1528	3.10924	1.77997	2.88861	2.7992	2.966	2.83276	2.36572	3.21337	3.25957	2.66945	3.69341	3.22572	3.6022	3.06259	3.3402	3.52461	3.43141	3.66854	2.63122	3.36151	3.45616	3.32539	3.52495	3.49052	3.47252	3.23305	3.49765	3.31748	3.4842	3.0834	3.73599	3.18841	3.6342	2.99084	3.69342	3.56087	3.4216	3.11855	2.84228	3.11291	3.51746	3.30309
GNL2	3.60153	3.42816	3.03109	3.81166	3.68158	3.86794	3.43629	3.44284	2.48073	3.64995	3.30416	3.10756	3.29725	3.11283	3.08382	3.65217	3.3478	3.86465	3.71011	3.96737	3.85033	3.70043	4.0854	3.42941	3.81991	3.63545	3.52398	3.85265	3.65167	4.17227	3.26961	4.01592	3.54957	3.53036	3.44912	3.51004	2.94318	4.06304	3.72107	3.81808	3.16849	3.65679	3.60196	3.77582	3.14911	3.55472	3.23922	3.82684	3.38955
GNL3	4.89819	4.51914	3.79835	5.02529	4.79392	5.04325	4.81036	4.75464	3.39898	5.00271	4.45584	3.70259	4.22091	3.77873	3.99695	4.95337	3.80215	4.96886	5.23881	5.03657	5.06672	5.11713	5.14832	4.83367	4.91105	5.08111	4.63077	4.8995	5.09582	5.53145	4.53292	5.3252	4.47034	4.5614	4.86798	4.83552	3.67752	5.20384	4.85354	5.00245	3.73721	4.64825	4.9522	4.9954	3.6053	4.86072	4.25569	5.00188	4.25857
GNL3L	2.49227	2.33548	1.91155	2.88076	1.63857	2.5041	2.51586	2.32544	2.26976	1.62819	2.14544	2.23853	2.52162	1.8537	2.61723	2.21555	1.8355	2.54848	2.61986	1.63672	2.58612	2.88165	2.39616	2.65412	1.86906	2.46267	2.64995	2.64577	2.9856	2.66925	2.83884	3.04498	2.34385	2.52619	2.52722	3.08337	2.35386	2.46024	2.24125	2.04005	1.70825	1.49382	2.72075	1.84632	2.12354	2.6945	2.11404	2.66537	2.13466
GPATCH1	2.29463	2.31873	1.81546	2.17909	2.26609	2.38184	2.47692	1.90912	0.957246	2.23884	1.97074	1.91046	1.95759	1.69985	1.88778	2.40627	1.78547	2.35588	2.15908	2.22765	2.56715	2.27304	2.30632	2.3835	2.04123	2.09621	2.46947	2.31036	2.62143	2.41173	2.29992	2.17944	1.74049	2.18702	2.22855	2.5606	1.71922	2.61602	2.28194	2.1609	1.61622	2.21334	2.46598	2.66683	1.84776	2.23314	1.95202	2.06782	2.07974
GPATCH4	2.54169	2.3403	2.29328	3.28143	3.27717	3.06421	2.71752	2.80329	2.10834	2.41846	2.17586	2.68825	2.61681	1.6479	2.39383	2.66053	2.42374	3.0042	2.75043	3.61835	2.55583	3.06593	3.29532	2.63958	3.34452	2.30838	2.89834	2.76398	2.91817	3.31427	2.80466	3.07439	2.92925	2.92513	2.9109	3.00084	2.46648	3.34659	2.65891	3.14488	2.70647	3.12654	3.07171	3.48192	2.55622	2.71267	2.31548	3.23531	2.77659
GPATCH8	3.52164	3.35337	2.69469	3.24957	2.65883	3.40371	3.48715	3.04466	2.97339	3.06762	3.06488	2.86805	3.03786	2.94506	3.34287	3.55098	2.83346	3.21537	3.7758	2.65061	3.54352	3.6535	3.4658	3.79165	2.42992	3.3176	3.38589	3.48045	3.63158	3.75067	3.6193	3.52314	3.134	3.39092	3.43642	4.04162	2.96729	3.6888	3.12371	3.16452	2.71428	3.12661	3.45111	2.84804	2.70671	3.20496	3.05809	3.3337	3.02453
GPKOW	3.1797	3.06797	3.27402	3.86775	4.08537	3.90137	3.51128	3.64214	3.5649	3.12503	2.96999	3.77857	3.45875	2.96763	3.67657	3.66793	3.47451	3.84731	3.31705	4.2866	3.33451	3.56208	3.86921	3.56561	4.3914	3.13168	3.81454	3.84048	3.59957	3.68371	3.79948	3.69329	3.70329	3.88276	3.78347	3.71863	3.68829	3.76614	3.68019	4.03513	3.67037	4.07149	3.91908	4.17628	3.67871	3.4734	3.54238	4.19633	3.87615
GRSF1	3.80235	3.90025	3.77472	3.73609	3.7026	3.71923	3.76951	3.85138	4.71983	3.95344	3.74484	3.57814	3.84366	3.87351	3.76281	3.83821	3.81302	3.6944	3.93256	3.81444	3.70374	3.91113	3.71108	3.78922	3.8369	3.91285	3.92973	3.98298	4.01874	3.94068	3.70094	4.02866	3.62225	3.64997	3.54871	3.88883	3.37639	3.93173	4.06933	3.95043	3.44077	3.83336	3.84619	3.84871	3.53389	3.84708	3.56284	3.72299	3.59892
GRWD1	2.65701	2.4383	2.23382	3.30494	3.38978	3.02799	2.60655	2.75885	1.80059	2.6657	2.45548	2.54198	2.47216	2.05166	3.05554	2.84862	2.17625	2.82224	2.90248	3.19118	2.731	2.95116	3.20748	2.8176	3.69533	2.41122	3.00129	3.00214	2.7109	2.86367	2.86455	3.18731	2.96702	2.99486	2.92691	2.82902	2.37722	2.92998	3.12528	3.55654	2.36431	3.36841	3.13099	3.10696	2.33487	2.61173	2.50482	3.36004	2.74806
GSPT1	4.60144	4.42613	4.33972	4.7184	4.45064	4.61011	4.3717	4.77581	4.33683	4.38946	4.38907	3.90184	4.66626	4.14317	4.5788	4.39151	4.28287	4.27623	4.63832	4.22891	4.30062	4.35535	4.37546	4.55404	4.4316	4.73084	4.78626	4.5031	4.73467	4.57937	4.3549	4.57385	4.40693	4.58809	4.30813	4.30683	4.19499	4.47867	4.69291	4.5065	4.356	4.18749	4.52773	4.45163	4.15657	4.58719	4.34851	4.51888	4.32994
GSPT2	3.10529	2.98807	2.54289	2.6232	3.07399	2.94284	3.10602	2.48953	1.80242	3.46681	3.04689	2.46906	2.72924	2.73349	2.93392	3.14168	2.42467	2.76822	2.93471	3.12488	2.96047	2.8949	2.80062	3.184	3.09512	2.94183	3.00292	2.73102	3.17086	2.91722	2.96878	2.50189	2.64135	2.8182	2.29142	2.84556	2.27191	3.36522	3.28857	2.96276	2.56396	3.28785	3.24784	2.97305	2.52986	3.05611	2.64191	2.7706	2.76938
GTF2F1	4.26034	4.14029	4.09645	4.91213	5.53885	4.88117	4.64003	4.60506	2.59531	4.40825	4.25652	4.42402	4.31653	4.01457	4.80026	4.80586	4.05968	4.63163	4.65003	5.37327	4.72721	4.6657	5.06988	4.62006	5.48009	3.94739	5.0074	4.72959	4.73598	5.16552	5.02986	5.10933	4.77357	4.94016	4.71803	5.05436	4.21148	5.13717	4.80531	5.29402	4.35656	5.39841	5.17151	5.21388	4.46744	4.12557	4.41595	5.03264	4.58142
GTF3A	4.70285	4.74444	5.10855	4.69695	5.52291	4.54525	4.74712	5.17386	5.0224	5.12887	4.8527	4.97044	4.63876	4.94531	4.71591	4.66774	5.19332	4.63103	4.85436	5.29133	4.75123	4.90543	4.70704	4.59783	5.20681	4.74411	4.78797	4.68912	4.63641	4.58864	4.65954	4.57608	4.89741	4.75471	4.75809	4.43547	5.00985	4.5479	4.95495	4.93595	5.32582	4.79922	4.67223	5.11186	5.06829	5.07623	4.70184	4.71395	4.81545
GTPBP1	3.20434	2.82972	2.50365	3.38538	3.20412	3.61361	3.14891	3.12045	2.04302	2.88752	2.87874	2.99003	2.82531	2.62132	3.26526	3.36135	2.62546	3.23492	3.36679	3.16397	3.35464	3.4341	3.61065	3.41632	3.38392	2.73796	3.41548	3.3965	3.23655	3.40407	3.33019	3.4954	3.24199	3.34578	3.4518	3.48965	2.76839	3.31415	3.45179	3.5602	2.62826	3.42876	3.467	3.07271	2.76188	3.24144	3.19954	3.69934	3.103
GTPBP10	2.29532	2.16422	1.68472	1.82627	1.68749	1.83191	1.93073	1.74455	1.24093	1.94566	1.86983	1.42519	1.90871	1.95314	1.855	2.06976	1.74578	1.78567	2.0048	1.68153	2.003	1.90796	1.93156	2.07849	1.59639	2.23986	2.02364	1.83942	2.30474	1.85225	1.97111	1.99814	1.5885	1.86498	1.94441	2.14997	1.43565	1.96887	2.12005	2.0203	1.41775	1.71713	2.07768	1.71538	1.35228	1.92291	1.57384	1.87962	1.64239
GTPBP2	3.31612	3.08102	2.85395	3.38737	3.119	3.48454	3.26744	3.33994	2.38147	3.02823	2.83686	3.34332	2.9633	2.87976	3.19257	3.13512	3.28082	3.36601	3.49773	3.4145	3.41492	3.68702	3.51349	3.42374	3.19441	3.00261	3.21445	3.39595	3.26139	3.35841	3.47633	3.67545	3.49046	3.43911	3.63462	3.49223	3.56776	3.23053	3.02905	3.35536	3.27841	3.20065	3.35991	3.06343	3.2007	3.39156	2.94809	3.64575	3.33833
GTPBP3	1.721	1.62584	1.2297	2.05205	2.09669	1.94354	1.83949	1.93122	1.22208	1.75975	1.30424	1.84746	1.61113	1.21695	1.76341	2.03188	1.31161	2.03053	2.00004	2.27197	2.27546	2.29528	2.05741	2.01382	2.40747	1.56871	2.1244	2.2049	1.83421	2.02699	2.0771	2.68213	1.69298	1.8456	2.11809	2.19744	1.42137	2.12435	1.81929	2.33856	1.37101	2.1648	2.20621	1.88074	1.38562	1.52754	1.58574	2.25409	1.66241
GTPBP4	3.06764	2.88194	2.85373	3.48476	2.93241	3.48844	3.05182	3.23059	2.59578	2.98115	2.72361	2.96227	3.0768	2.62345	3.0868	3.20516	2.74607	3.43147	3.47888	3.23761	2.96332	3.53066	3.6979	3.1665	3.28241	3.20841	3.0079	3.2953	3.25599	3.68219	2.94037	3.50464	3.18923	3.02595	3.16317	3.16169	2.7179	3.37311	3.25573	3.41768	2.7285	3.16571	2.93122	3.46987	2.69619	3.24525	2.85853	3.4192	3.06615
GUF1	3.39378	3.395	2.8905	3.18306	2.8276	3.06557	3.14764	3.49705	3.86464	3.20738	3.10639	2.77851	2.95705	3.02845	3.21026	3.54713	3.22678	2.77162	3.42409	3.14998	3.29595	3.41337	3.11321	3.4178	3.13801	3.23802	3.42285	3.40017	3.70524	3.30738	3.37444	3.59161	2.92737	3.03301	3.41128	3.60262	2.82534	3.37349	3.38847	3.31125	2.70272	3.05169	3.38295	3.33819	2.85411	3.33192	2.80719	3.19944	2.91781
HABP4	2.49328	2.53563	3.01148	2.76714	2.28365	2.59973	2.56355	2.9054	1.65198	2.09915	2.37482	3.26565	2.6075	2.50547	2.50527	2.13564	2.94296	2.5396	1.96338	2.63086	1.90289	2.10197	2.64199	2.62888	2.04348	2.2059	2.04004	1.99032	2.14962	2.22966	2.314	1.72722	2.75235	2.60162	2.51925	2.14809	3.26277	2.25505	2.1333	2.68452	3.53656	2.58508	2.58308	2.32938	2.94571	2.58472	2.6576	2.3118	2.93619
HARS	2.6057	2.62629	2.66321	2.99936	3.43564	2.96219	2.78481	2.833	1.87643	2.60423	2.57959	2.79695	2.69828	2.35654	2.8635	2.91917	2.73693	2.97638	2.85682	3.3221	2.8908	3.02486	2.98189	2.84694	3.37185	2.52585	2.88148	2.90415	3.00319	3.01894	3.02949	2.96842	2.84122	3.02417	2.86277	3.00944	2.79019	3.12004	2.97161	3.14278	2.86938	3.21235	2.92434	3.26216	2.93365	2.69192	2.53025	3.08417	2.88748
HARS2	3.49965	3.53168	3.38371	3.41265	3.76316	3.23191	3.33119	3.4384	3.21711	3.51068	3.35489	3.14583	3.26385	2.91594	3.25655	3.53045	2.92513	3.09888	3.41152	3.60548	3.72502	3.71873	3.48638	3.6124	3.64478	3.27379	3.66104	3.54704	3.61916	3.28044	3.81054	3.59399	3.13368	3.41743	3.67702	3.67273	3.09602	3.60258	3.53325	3.77531	3.15949	3.77265	3.61582	3.70346	3.26952	3.42744	2.9043	3.72735	3.43612
HBS1L	2.80221	2.7279	2.61737	2.59072	2.36017	2.84377	2.71957	2.68024	3.51823	2.77563	2.61595	2.65348	2.62961	2.6444	2.58441	2.71885	2.78896	2.46575	2.60462	2.54367	2.5917	2.72096	2.56627	2.84416	2.27316	2.78205	2.88002	2.62182	2.78374	2.72584	2.58216	2.63934	2.64895	2.62633	2.54031	2.77552	2.49642	2.70398	2.82454	2.73505	2.61287	2.46269	2.74239	2.4767	2.38334	2.70942	2.49493	2.50382	2.54559
HDLBP	5.41613	5.64754	5.7546	5.85282	5.73337	5.68816	5.59488	5.77373	5.70989	5.03369	5.59946	5.8355	5.91928	5.68195	5.87965	5.90299	5.85016	5.48415	5.69193	5.8039	5.96784	5.83444	5.93484	5.63584	5.84699	5.5062	6.13827	6.22705	5.94688	6.19471	5.81946	6.4018	6.0182	5.74987	6.07826	5.84967	6.00062	5.87713	5.79584	5.77474	6.09224	5.55692	6.00817	6.19807	5.96657	5.59323	5.39804	5.70122	5.81559
HEATR1	3.28427	3.0122	2.46704	2.95382	2.43449	2.91127	3.06259	2.64449	1.33403	2.71894	2.92145	2.39022	3.10572	2.52032	3.19991	3.00524	2.37299	2.63706	3.33569	2.45728	3.20467	3.55602	2.88649	3.0962	2.29077	3.09232	3.09867	3.06104	3.31944	3.15851	3.06007	3.37784	2.61443	2.86195	2.74946	3.11507	2.54015	3.1285	2.87232	2.87524	2.46922	2.63984	3.22843	2.43427	2.54251	3.05329	2.51694	2.86505	2.62319
HELZ	2.99849	3.28725	2.53409	2.67561	1.84866	2.71303	3.01611	2.46927	2.26638	2.63346	2.63673	2.42935	3.18811	3.16372	3.03496	2.75184	2.96174	2.52261	2.72916	1.92966	2.69515	2.97807	2.56116	3.07353	2.31842	3.02253	2.76712	2.96742	3.18432	2.84974	3.18264	2.98432	2.77879	2.8248	2.71611	3.11935	2.74906	2.68529	2.41201	2.40975	2.48954	2.42628	2.88932	1.93058	2.60377	2.84063	2.58223	2.5288	2.40149
HELZ2	1.45021	1.37523	1.46131	2.19737	1.65725	2.036	1.88576	2.00713	0.452111	1.31541	0.935655	2.22461	1.47321	1.19776	2.11383	1.83451	1.18924	2.34246	2.39844	2.1638	1.59607	2.50052	2.19742	2.01865	1.88454	1.31522	1.89562	2.29104	1.54184	1.7868	2.09482	2.55103	2.22598	2.46711	2.06515	1.951	1.7514	1.84657	1.57007	1.77778	1.43044	1.69607	2.47988	2.50751	1.57693	2.65106	1.81614	2.61523	1.77069
HENMT1	2.22625	2.15552	2.01108	2.40271	2.98546	2.71852	2.46929	2.34298	0.821813	2.87538	1.91872	2.2257	2.02462	2.05781	2.04679	2.43709	1.71494	2.22506	2.55641	2.81391	2.43921	2.81093	2.19089	2.42152	2.64484	2.36165	2.39036	2.4893	2.79543	2.60234	2.4767	2.57992	2.28984	2.38901	2.50348	2.68307	1.87165	2.62795	3.0404	2.64576	1.91544	2.28592	3.07694	3.40953	2.53401	2.6759	2.18403	2.42509	2.02317
HEXIM1	4.26692	4.13469	3.35228	4.48529	4.67238	4.36884	4.1852	4.02457	3.07402	4.28069	3.92971	3.59848	3.63182	2.94549	4.038	4.17866	3.26758	4.48324	3.69941	4.52924	3.93864	4.07393	3.91488	4.3502	4.34196	3.87187	4.45216	4.3637	4.19088	3.96996	4.49917	3.7758	3.53996	4.42316	4.23463	4.34714	3.6626	4.86939	4.51405	3.76795	3.8206	4.68975	4.76328	4.60865	3.78799	3.72667	4.07617	3.87963	3.98686
HEXIM2	1.07911	0.864756	0.970157	1.03196	1.50647	1.17583	1.18547	1.07087	1.30465	0.748909	0.691871	0.976188	0.83341	0.54069	0.982885	1.24839	0.826699	0.820181	1.03839	1.45844	1.45726	1.28013	0.924117	1.24947	1.224	0.667406	1.57537	1.17885	1.40063	1.19167	1.57365	1.41575	0.938984	1.28507	1.27988	1.45956	1.04128	1.2965	1.38608	1.15207	1.08495	1.18627	1.53474	1.46827	0.98751	0.613054	0.646365	1.07206	1.04068
HINT3	4.47391	4.60459	3.93634	3.9999	3.23859	4.41558	4.29307	4.15581	5.20875	4.52049	4.03204	3.98483	4.19115	4.10628	4.31229	4.73297	4.03597	4.13532	3.94461	4.17955	4.29083	4.07473	4.27479	4.18198	4.12514	4.73877	4.44924	4.54699	4.5247	4.67963	4.03116	4.43593	4.01805	4.00317	4.15865	4.16802	3.79282	4.06675	4.48299	4.46616	3.53412	4.28786	4.506	4.25841	3.55048	4.34383	3.9161	4.13198	3.85487
HNRNPA0	4.02029	4.01501	3.57236	4.43121	4.5511	4.30695	4.17796	4.26539	2.78668	4.22263	3.99524	3.86655	3.97905	3.7398	4.44515	4.42366	3.65624	4.71053	4.21248	4.52788	3.96434	4.45387	4.35736	4.34074	4.87683	4.56958	4.47979	4.43341	4.2666	4.43601	4.17595	4.50956	4.2697	4.5169	3.99284	4.29217	3.53322	4.35118	4.37826	4.44447	3.59125	4.7194	4.54381	4.53341	3.84041	4.01512	4.27298	4.5408	4.02693
HNRNPA1	6.70857	6.79385	6.28942	6.9655	7.54269	6.92909	6.81292	6.6719	4.74842	6.95894	6.95817	6.03886	6.73928	5.95366	6.8054	7.14609	5.98316	7.00192	7.0457	7.14335	7.35925	7.18681	6.92813	6.87535	7.50687	6.73697	7.21938	7.129	7.45491	7.01808	6.647	7.40836	6.60611	6.76995	6.52309	6.74829	5.79685	7.03179	7.19226	7.36811	5.89079	7.39404	7.09634	7.20738	6.12423	6.65493	6.39271	7.11235	6.6486
HNRNPA1L2	1.76736	1.81542	1.12077	1.48409	1.64864	1.65002	1.63343	1.39191	0.444438	1.76387	1.68556	1.09863	1.29211	1.08218	1.12868	1.95721	0.838057	1.71593	1.61536	1.75748	1.89914	1.87881	1.57862	2.12768	1.57185	1.55303	1.84214	1.55134	2.01849	1.61384	1.94638	1.58777	0.999513	1.64483	1.51818	1.95016	0.74074	1.92205	1.89814	1.72193	1.0218	2.08116	1.93068	1.48228	1.36198	1.70434	1.21744	1.70985	1.35578
HNRNPA2B1	6.14478	6.13325	5.75802	6.42928	6.63775	6.35499	6.08145	6.14143	5.82951	6.08171	5.58481	5.79668	5.93712	5.37972	5.7266	6.20374	5.80217	6.7017	6.09025	6.68613	6.04294	6.72372	6.35968	6.39031	6.42394	6.15361	6.53914	6.32838	6.39578	6.12218	6.16947	6.58274	6.156	6.29171	6.42336	6.42685	5.51326	6.40754	6.32123	6.39677	5.7862	6.5817	6.38594	6.44189	6.0253	6.12286	5.79045	6.48997	6.05186
HNRNPA3	5.66582	5.5825	5.11103	5.59828	5.36866	5.657	5.47246	5.35836	3.64549	5.61386	5.5525	5.09728	5.28196	4.89197	5.41193	5.66105	4.91959	5.78602	5.77623	5.58725	5.68551	5.84737	5.61483	5.7291	5.56871	5.75893	5.72806	5.57384	5.69043	5.54144	5.24602	5.61819	5.34521	5.55541	5.35088	5.37822	4.65553	5.52274	5.65828	5.60712	4.62069	5.87278	5.61577	5.59566	5.02423	5.62589	5.22604	5.67946	5.43713
HNRNPAB	5.16209	4.87373	4.72543	5.76562	6.1874	5.6602	4.83249	5.57798	4.24185	5.43349	4.93944	4.83263	5.1152	4.16788	5.36907	5.29676	4.62228	5.84959	5.69103	6.1175	4.89641	5.83079	5.73228	5.10038	6.44369	5.14456	5.43275	5.60982	5.16659	5.51929	5.08015	5.86584	5.39311	5.6433	5.54678	5.17984	4.77524	5.87842	5.66258	5.81212	4.98216	5.97992	5.40167	6.02194	5.28185	5.36059	5.11552	5.78183	5.3655
HNRNPC	5.46853	5.32803	5.13305	5.82909	6.46578	5.65528	5.51298	5.39646	4.23574	5.61536	5.53384	4.91072	5.7176	5.0748	5.48361	5.70031	4.77172	5.68718	5.85634	5.97012	5.52086	5.76967	5.6714	5.60254	5.91857	5.48342	5.8755	5.84949	5.97828	5.95893	5.66774	5.77876	5.25553	5.55765	5.49153	5.97195	4.89749	5.96829	6.02595	6.20859	5.12848	6.08904	5.87748	6.21768	5.24876	5.67154	5.36023	5.91236	5.34218
HNRNPCL1	0	0.0193838	0.0185148	0	0.0462038	0	0	0.0240742	0.0142692	0	0	0	0.0310436	0	0	0	0.0158283	0	0	0.0690577	0	0.048104	0	0	0	0.0135216	0.0323879	0.0171842	0.0189057	0.0520357	0	0	0	0.0250887	0.0410345	0	0	0	0	0	0	0	0	0	0.0245926	0	0	0	0
HNRNPD	4.79202	4.73184	4.29269	4.97167	4.85408	4.95036	4.8208	4.60672	3.28466	5.0511	4.71039	4.28106	4.35013	4.20454	4.62272	5.0203	4.1767	5.1435	5.02103	5.1471	4.84448	5.28159	5.14549	4.96698	5.19423	4.83418	4.98766	4.96433	5.02238	5.2111	4.58425	5.1301	4.62031	4.76835	4.69707	4.95249	3.92843	5.20441	4.92361	4.97593	4.24074	5.27489	4.95184	5.13384	4.40609	4.74253	4.55766	5.09128	4.58363
HNRNPDL	5.65377	5.79025	5.3222	5.77296	5.15307	5.84594	5.87166	5.51142	4.64168	5.73514	5.50827	4.93446	5.25927	5.50754	5.31441	5.80445	5.01943	5.97276	5.92037	5.6029	6.15356	5.92303	5.67738	5.99578	5.44228	5.92563	5.70522	5.5708	5.86324	6.15149	5.51221	5.55931	5.38626	5.4329	5.31119	5.48789	4.53008	5.46158	5.63823	5.55585	4.84036	5.47209	5.63403	5.58295	4.86663	5.62126	5.36893	5.6808	5.34874
HNRNPF	5.90401	5.54672	5.27091	6.27922	6.54532	6.19069	5.86269	5.80188	4.45497	6.00149	5.51467	5.23117	5.94056	5.17806	6.10936	5.99918	5.23043	6.30491	6.113	6.12763	5.80839	6.25587	6.2981	6.08198	6.59297	6.08644	6.26758	6.10211	6.16385	6.22661	5.95821	6.26755	5.87544	6.07005	6.21943	6.18324	5.13355	6.25403	6.48717	6.47513	5.13232	6.34884	6.1599	6.62318	5.46018	5.97623	5.94523	6.31454	5.87527
HNRNPH1	5.42494	5.25801	4.43588	5.25793	4.2043	5.22815	5.03829	4.81114	3.20126	4.90048	4.61343	4.184	4.48488	4.34855	4.73655	5.10139	4.30633	5.37126	5.13196	4.75748	5.32704	5.75381	5.3315	5.57239	4.52308	5.22633	5.02476	5.10546	5.29523	5.29995	5.23156	5.32838	4.74227	5.105	5.18593	5.5128	4.13537	5.05168	5.07694	4.97443	4.16704	4.945	5.11173	4.60146	4.20917	4.98673	4.34622	5.1301	4.6642
HNRNPH2	5.89198	5.61012	5.27332	5.90852	6.07825	5.88591	5.58969	5.75149	5.07252	5.94839	5.58615	5.29734	5.5668	5.0065	5.61688	5.93225	5.26948	5.96873	5.80637	6.291	5.49332	5.71526	5.89055	5.78195	6.01376	5.9328	6.11278	5.80652	5.98476	6.09139	5.59139	5.5156	5.5483	5.86309	5.66103	6.10758	5.18773	5.89081	6.12598	5.96765	5.16966	5.9814	5.72171	6.0238	5.36912	5.82551	5.78529	6.22065	5.62788
HNRNPH3	4.76957	4.82853	4.4553	5.01546	4.56903	4.77283	4.76603	4.36877	3.59269	4.76459	4.45551	4.37803	4.82654	4.35192	4.46665	4.65869	4.34833	5.13586	4.46534	4.75382	4.43032	4.90451	4.84817	4.90129	4.43981	4.63858	4.75885	4.80172	4.97817	4.75746	4.6247	4.58406	4.46973	4.69985	4.61718	4.9681	4.21709	4.72497	4.82517	4.98384	4.26526	5.19919	4.99643	4.52066	4.52722	4.81467	4.39281	4.77179	4.59111
HNRNPK	7.01726	6.74259	6.43629	6.8645	6.9539	6.98017	6.7435	6.85753	5.64343	6.96789	6.76978	6.33534	6.69682	6.39255	6.70815	7.00098	6.35609	6.88829	7.01309	6.94159	6.85701	7.02493	6.86762	6.925	6.95909	7.01882	7.07615	6.8522	7.00149	7.07598	6.61586	6.96546	6.61815	6.85154	6.67526	6.91101	6.25717	7.13208	7.08289	7.09137	6.49052	7.03813	6.98341	7.15334	6.47637	6.89252	6.75699	6.98838	6.68079
HNRNPL	4.64025	4.60499	4.11623	4.59683	4.7936	4.75078	4.60789	4.56885	3.37217	4.83646	4.49615	4.27576	4.37478	4.26529	4.58281	4.76368	4.25354	4.54458	4.84014	4.74799	4.7733	4.98	4.85749	4.77629	4.81669	4.64221	4.73908	4.71122	4.77171	4.78656	4.62459	4.96714	4.48983	4.59396	4.75851	4.79049	4.05504	4.67647	4.84622	4.86801	4.0528	4.90434	4.71937	4.91499	4.34992	4.62494	4.46995	4.82414	4.43132
HNRNPLL	3.14709	3.1814	2.62402	2.95802	2.71289	3.08831	2.90739	2.74887	1.99891	3.27594	2.91263	2.72951	2.92226	3.01267	3.0702	3.17265	2.72419	3.27103	3.08972	2.77209	3.00518	3.0986	3.31185	3.35186	2.74579	3.25985	3.15748	3.23777	3.17462	3.20656	3.04384	3.23989	2.83484	3.03802	2.91241	3.16491	2.47751	3.17848	3.12337	3.31726	2.49791	2.94366	3.17133	2.82735	2.51869	3.10018	2.92835	3.11986	2.63224
HNRNPM	4.95592	4.70806	4.60838	5.31519	5.50555	5.25668	4.92002	5.0592	3.59818	4.88787	4.6194	4.75932	4.73974	4.05384	5.05448	5.27213	4.37936	5.40111	5.25147	5.79563	4.87099	5.43695	5.34315	5.14814	5.78744	4.85774	5.48527	5.34083	5.07853	5.16993	4.81162	5.44423	5.12047	5.11187	5.24178	5.16807	4.26626	5.2751	5.22921	5.45827	4.47592	5.78449	5.45674	5.55181	4.71622	4.87961	4.8265	5.65618	4.93964
HNRNPR	4.22188	4.1122	3.63933	4.26763	4.17189	4.38306	4.2232	4.1395	2.95477	4.25867	4.00466	3.76352	3.96348	3.50645	4.06026	4.37262	3.69721	4.38965	4.38671	4.22689	4.06236	4.52285	4.21611	4.44085	4.19153	4.37718	4.39904	4.25071	4.3816	4.54677	4.15984	4.51172	3.99594	4.12552	3.96268	4.44508	3.39865	4.47064	4.21569	4.35113	3.67145	4.4972	4.36433	4.53227	3.68685	4.27688	3.94116	4.35335	4.11256
HNRNPU	5.68695	5.67083	5.22283	5.85167	5.67527	5.87315	5.69168	5.50376	4.16648	5.78578	5.68282	5.27507	5.70285	5.24489	5.60437	5.72031	5.29383	5.98866	5.86318	5.81306	5.53592	5.95534	5.80468	5.78512	5.84696	5.84792	5.99227	5.94787	5.90587	5.91418	5.60922	5.82426	5.51222	5.84438	5.57996	5.88204	5.05421	5.96663	5.82455	5.82701	5.14897	6.02632	5.84616	5.88933	5.18979	5.73987	5.58953	5.79942	5.4246
HNRNPUL1	5.32627	5.21569	5.07552	5.40742	5.7371	5.57217	5.49826	5.49891	4.0451	5.43866	5.32457	5.22827	5.33998	5.21361	5.50164	5.71369	5.10464	5.2751	5.58747	5.47153	5.68415	5.594	5.53443	5.54941	5.61196	5.21424	5.63213	5.46443	5.59932	5.58809	5.52359	5.71605	5.4081	5.50861	5.27971	5.61775	5.05337	5.74514	5.46449	5.52549	5.16021	5.67151	5.63335	5.77613	5.19477	5.1277	5.35352	5.45502	5.27153
HNRNPUL2	3.86956	3.77485	3.54591	3.85858	4.01964	3.94915	3.83047	4.05814	2.9399	4.08821	3.90283	3.5988	3.80529	3.32311	3.78521	4.07823	3.3546	4.01293	3.82365	4.21726	3.9256	4.05461	3.88503	4.00448	4.21799	3.80795	4.11501	3.98743	3.93862	4.01472	3.92418	3.91926	3.64223	3.96936	3.74405	4.03666	3.38146	4.22876	3.77402	4.08655	3.65304	4.39336	4.17408	4.15293	3.91183	3.76837	3.65184	3.97306	3.99851
HTATSF1	5.03519	4.96136	4.90339	4.91157	4.83388	5.09134	4.93248	4.9493	5.64514	4.94709	4.69337	4.93053	4.93628	4.52397	4.45928	4.98285	5.04065	4.98887	4.67642	5.17412	4.80107	4.88905	4.94302	4.97992	5.19049	4.98412	4.87462	4.83389	5.08457	5.05719	4.7027	4.83232	4.77957	4.85538	4.74921	4.92055	4.95394	5.17013	4.97381	5.03965	5.12905	5.00532	5.08139	5.25547	4.75213	5.04228	4.69007	4.84814	4.98489
IARS	4.3012	4.07732	3.74052	4.07321	4.21041	4.22064	4.00931	4.09428	4.05611	4.13578	4.11131	3.87641	3.91116	3.50092	4.22236	4.07202	3.80258	3.80042	4.5359	3.84309	4.32592	4.47885	4.0664	4.14127	4.03616	4.19118	4.36625	4.12323	4.27256	4.35592	4.10977	4.67819	3.93812	3.96957	4.27448	4.09575	3.59818	4.39565	4.15711	4.06782	3.69758	3.86446	4.33091	3.93321	3.67728	4.38851	3.67475	4.1506	3.82143
IARS2	5.17663	5.30354	5.54371	4.88896	4.95493	5.03264	5.29203	5.30243	5.01327	5.15506	5.1322	5.26632	5.47998	5.85322	5.18947	5.28828	5.69828	4.91648	5.19648	4.95164	5.14193	5.07482	5.02335	5.18933	4.95192	5.42564	5.23664	5.07334	5.2763	5.31545	5.37867	5.29225	5.237	5.20316	5.38394	5.09524	5.28335	5.17779	5.1256	5.11814	5.35769	4.801	5.21586	5.35821	5.12452	5.29273	5.02431	4.93827	5.26195
IFIH1	2.93947	3.04454	2.57961	2.84535	2.38673	3.13053	2.9296	2.33701	0.865961	3.72426	2.89601	2.69869	3.04825	2.55369	2.90827	3.08915	2.28599	3.09621	3.22421	3.05802	2.90863	3.81284	2.76412	2.69438	2.60385	3.23718	2.96989	2.14603	3.1891	3.0118	2.90388	3.63561	2.69987	3.19919	2.72616	2.95312	2.44352	3.17036	2.79122	2.96303	2.28613	2.88755	3.5445	2.89547	2.59211	4.76184	2.79536	3.4863	2.80823
IFIT1	2.72174	2.97585	3.69875	2.4354	2.17784	2.86855	3.12681	2.84076	3.0405	3.76045	3.18188	3.50032	3.36118	3.08038	2.88313	2.35675	3.30292	3.10801	2.79964	3.44027	2.40655	2.40569	2.35591	2.75183	1.60567	2.99234	2.60837	2.16298	2.39369	2.33019	2.88162	3.30327	2.63765	3.90233	2.4632	2.71001	3.49711	2.53034	2.28841	2.25047	3.2791	2.22517	3.64814	3.42573	3.17902	5.96183	2.9259	3.00197	3.087
IFIT1B	0.041925	0.0235761	0.0113043	0	0	0	0	0.0436863	0.0173619	0.00972335	0.0105078	0.106877	0.145319	0.0146622	0.032713	0.0130893	0.0382598	0.0215813	0	0.0213812	0	0	0	0	0	0.0082501	0.00993976	0.01049	0.0115436	0.0213542	0	0	0.0165811	0	0	0.0109691	0.0123684	0.0556786	0	0.0121798	0.0664087	0	0.0432057	0.0129831	0	0.0610173	0.0149708	0.0143469	0.00908264
IFIT2	2.84292	2.8997	3.05705	2.04979	1.95779	2.81463	2.92321	2.58605	1.07157	3.36448	3.40963	3.05337	3.44947	2.37938	2.6438	2.73804	2.37003	2.23174	2.51042	2.45556	2.90489	3.07928	2.09596	3.02316	2.1138	2.86559	3.04345	2.15188	2.82464	2.47171	2.97981	2.84336	2.22196	3.49769	2.3183	2.87432	2.94048	2.86997	2.27586	2.28589	3.03833	2.5522	3.44076	2.77399	3.00126	4.86499	2.54751	2.92234	3.25265
IFIT3	3.34988	3.42671	3.89062	3.52171	2.59306	3.76118	3.5162	3.82754	2.19859	4.40085	3.93192	4.22501	3.93437	3.29243	3.42478	3.15777	3.69536	3.99196	3.74602	3.94991	3.03816	3.83362	3.01788	3.58598	2.54309	3.87518	3.36032	2.91898	3.08762	3.12969	3.46534	3.92376	3.43068	4.21388	3.21647	3.23753	4.2244	3.53643	2.61422	2.88184	3.95066	2.94309	4.20389	3.99242	4.1969	6.71403	4.06381	4.49521	4.2495
IFIT5	3.35102	2.97569	2.78815	2.90625	2.22345	3.09597	3.0733	3.11115	1.39796	3.72134	3.27524	2.71881	3.16305	3.132	3.33166	3.10451	2.43527	3.12568	3.36634	2.83255	2.49071	3.29326	2.99997	3.14277	2.27733	3.48391	2.78622	2.82061	2.76975	2.73901	2.7825	3.02268	2.919	3.10404	2.48429	2.95582	2.6068	3.25504	3.18184	3.12506	2.39683	2.94376	3.28208	2.96139	3.22525	4.55191	3.3608	3.34547	3.23455
IGF2BP1	0.0183024	0.0102553	0	0	0.0153937	0.00723991	0.00931857	0.0159157	0.00188945	0.00842379	0.00455904	0.0394821	0.012359	0.00318687	0.279165	0.00568198	0.00836931	0.0117204	0	0.00465574	0	0.0753874	0.0101888	0.012367	0.00326308	0.0124841	0.00431211	0.0113514	0.00750767	0.00696916	0	0	0.00360582	0.00665825	0.0163707	0.014232	0.00268662	0.0152806	0.00615096	0.00528622	0.0117225	0.0120598	0.00473973	0.0168416	0.0194894	0.00896735	0.00650112	0.0400186	0.00590538
IGF2BP2	2.10342	2.0032	1.00415	2.31392	0.672955	1.9558	1.49093	1.53144	0.643591	1.84442	2.08278	1.7435	1.06132	1.16494	1.57161	1.9308	1.87114	2.31692	2.18578	1.26436	2.40153	2.73989	1.8551	1.25172	1.60549	1.85222	1.12466	1.48816	1.98707	2.29189	0.998015	2.23514	1.39617	0.816281	1.65435	1.25067	1.90563	2.5262	1.57176	1.57572	2.11217	2.27961	1.5958	1.53292	1.27336	2.04426	1.32622	1.97462	1.19128
IGF2BP3	0.0195796	0.0218633	0.0286382	0.00750003	0.0616071	0.29413	0.00997106	0.0271481	0.00202211	0.0134997	0.00487883	0.0254775	0.0241512	0.0102075	0.19677	0.0121352	0.0222854	0.0175261	0.00705245	0.0271921	0.00322168	0.388019	0.0324618	0.0158639	0.00349207	0.0265918	0.0229268	0.0121457	0.00803371	0.00993487	0.00756704	0.0111456	0.0191918	0.0177468	0	0.00763346	0.0114666	0.00656151	0.00329483	0.0112917	0.0616499	0.0879903	0.0276788	0.0475557	0.202154	0.0496781	0.0069568	0.0297578	0.023037
IGHMBP2	1.93345	1.64424	1.312	2.21948	1.89319	2.28086	1.82766	2.12445	1.41842	1.3312	1.30417	1.99657	1.56448	1.43694	1.99026	2.00389	1.61817	1.97985	2.07142	1.90981	1.9356	2.09282	2.30288	2.32345	2.04495	1.71878	1.8242	2.30124	1.93096	2.06956	2.20922	2.2077	1.82321	2.14568	2.79686	2.32314	1.75564	1.92581	1.86623	2.14954	1.66826	2.38225	2.2362	2.02564	1.55985	1.64024	2.10522	2.47205	1.66232
ILF2	5.95515	5.82131	5.42858	6.09462	6.48775	6.55782	5.80192	5.82869	4.73914	6.43283	6.17982	5.6143	5.90902	5.39968	6.05934	6.20813	5.44122	6.14516	6.42527	6.36646	6.24061	6.3726	6.17957	5.84081	6.5985	6.2894	6.24722	6.288	6.2799	6.40439	5.68561	6.4946	5.79402	5.89848	5.94086	5.76308	5.18416	6.44161	6.47448	6.49003	5.41075	6.12523	6.10025	6.55999	5.49629	5.96997	5.74736	6.25491	5.76606
ILF3	4.25474	4.1791	3.8017	4.68628	4.56675	4.7037	4.49025	4.39472	3.22904	4.09727	4.002	4.2465	4.12912	3.58258	4.45149	4.68	3.87608	4.43143	4.74177	4.57271	4.72325	4.92672	4.65524	4.6544	4.83391	4.20557	4.81027	4.61242	4.68894	4.64305	4.61959	5.10327	4.34561	4.54269	4.43135	4.63057	3.87236	4.65634	4.51023	4.64332	3.88343	4.70383	4.8089	4.63721	3.98181	4.19901	3.95236	4.79376	4.24275
IMP3	3.86583	3.76658	3.64067	3.83003	4.31325	3.6269	3.7575	3.65327	3.33874	4.4467	4.11769	3.49526	3.74191	3.24034	3.88033	4.07046	3.26695	3.64254	3.90453	4.26431	3.99792	3.89713	3.55321	3.82361	4.64451	3.68288	4.06049	3.71354	3.8963	3.69824	3.72788	3.69954	3.47539	3.63712	3.67732	3.48669	3.38395	3.93343	4.31841	4.23622	3.49175	4.35517	4.19205	4.3601	3.71493	3.89293	3.62896	3.85569	3.9436
IMP4	3.47514	3.25227	3.2926	3.69349	4.00024	3.43428	3.40454	3.52812	3.01551	3.5048	3.35833	3.44846	3.41435	2.9427	3.48649	3.69741	3.12845	3.45074	3.7267	3.74083	3.85875	3.69479	3.73344	3.43268	4.06551	2.95012	3.73245	3.62376	3.57312	3.64214	3.64915	3.97291	3.46963	3.46827	3.72108	3.38476	3.25863	3.69685	3.67338	4.06935	3.32238	4.00148	3.80216	3.84972	3.48108	3.52991	3.0603	3.77287	3.57242
INTS1	3.31021	3.10119	3.28272	3.90858	3.81089	3.73102	3.64965	3.45207	3.44464	2.73004	2.81559	3.69554	3.15754	2.95354	3.86786	3.90693	3.04547	3.52788	3.89672	3.61356	3.78457	3.73735	3.91702	3.88186	4.17994	2.93814	3.86003	3.888	3.47806	3.58969	3.95981	4.16968	3.94802	3.8413	4.15856	3.83812	3.52659	3.61359	3.65267	3.78218	3.26251	3.78683	4.03004	3.70912	3.2557	2.97015	3.54062	4.0341	3.43226
INTS10	3.42311	3.43746	3.21256	3.15509	3.1419	3.17566	3.31249	3.08985	1.75741	3.41078	3.20842	2.93585	3.07507	3.23788	2.94903	3.27643	3.14573	3.36343	3.24708	3.11612	3.45174	3.46998	3.47496	3.32072	3.24211	3.33484	3.14952	3.14775	3.25786	3.49989	3.1639	3.33561	3.15673	3.06951	3.22085	3.13396	3.22149	3.30145	3.26699	3.22923	3.33843	3.00434	3.30553	3.03593	3.13956	3.37378	2.93847	3.19534	3.21136
INTS11	3.10211	2.8304	2.65212	3.53661	3.57125	3.37263	3.29439	2.92762	2.59751	2.7775	2.60584	2.8642	2.77389	2.61855	3.13778	3.32219	2.48421	3.38513	3.39764	3.46304	3.6836	3.30048	3.48603	3.49916	3.78472	2.82706	3.3347	3.36944	3.31164	3.39104	3.56838	3.62977	3.04567	3.33098	3.42487	3.50794	2.71061	3.20802	3.38255	3.57779	2.53735	3.36096	3.48702	3.23985	2.82454	2.78997	2.79145	3.54169	3.0035
INTS12	2.99829	2.82247	2.30008	2.92428	2.88341	3.01841	2.95662	2.61804	2.25888	3.21006	2.81722	2.48825	2.49021	2.36043	2.55297	2.97756	2.54965	2.99816	2.95975	2.80636	2.90944	2.7687	2.84271	3.00341	2.80012	3.12567	2.85135	2.79453	3.06386	3.22952	2.62623	2.60439	2.38172	2.86649	2.67543	3.04763	2.45503	3.33549	3.17146	2.84872	2.46082	2.83125	2.90238	3.20265	2.21743	2.99525	3.04668	2.925	2.59144
INTS2	2.28496	2.20747	1.79532	1.78211	1.26082	1.93298	2.0338	1.8178	1.27393	1.94871	1.79236	1.65658	1.96291	1.69127	2.1589	2.03813	1.7401	1.89327	1.99485	1.52447	1.92457	2.2984	1.88448	2.25944	1.67109	2.3662	1.90924	2.10242	2.23258	1.96888	2.01588	2.15804	1.85036	2.02594	1.96545	2.23474	1.86312	1.98631	1.93006	1.87215	1.73193	1.63705	1.99562	1.57674	1.59412	2.0444	1.82444	1.81366	1.78426
INTS3	3.12396	3.28757	2.83104	3.51128	2.62767	3.26989	3.35608	2.85072	1.67609	2.7016	2.86408	2.9356	2.8631	2.77496	3.00394	3.10755	2.84185	3.15672	3.35352	2.94409	3.49245	3.34553	3.23358	3.43664	2.89997	3.37719	3.20648	3.42792	3.38049	3.34595	3.52999	3.35539	3.07735	3.21383	3.34341	3.57322	3.02576	3.10274	3.26547	3.02083	2.60983	2.77649	3.45238	2.54038	2.79031	3.02168	2.74724	3.28163	2.86431
INTS4	2.70464	2.40691	1.86524	2.38139	2.47236	2.37184	2.39609	2.25288	1.52058	2.48023	2.42472	2.05302	2.28794	2.09086	2.38556	2.56724	2.04847	2.19822	2.60761	2.57446	2.58259	2.54439	2.49961	2.61119	2.46727	2.41637	2.69726	2.50691	2.56663	2.39979	2.49347	2.47898	2.08364	2.37864	2.29589	2.54028	2.0208	2.60586	2.40497	2.67009	2.01013	2.39195	2.67169	2.3882	1.95327	2.46492	2.08783	2.55503	2.19146
INTS5	3.3784	3.18906	2.72051	3.66075	3.83757	3.61318	3.50346	3.3077	2.27317	3.42149	2.99113	3.00433	3.12918	2.66332	3.76669	3.62293	2.58525	3.3923	3.61756	3.4633	3.43609	3.43942	3.61753	3.55424	4.10165	3.05405	3.69656	3.74814	3.53844	3.52302	3.5671	3.8074	3.30988	3.62065	3.65447	3.60145	2.81706	3.71666	4.05391	4.05393	2.48784	3.74046	3.60836	3.69482	2.84625	3.29472	3.39992	3.8167	3.24906
INTS6	1.68716	1.53654	1.23229	1.53859	1.11556	1.57649	1.48467	1.06522	0.783372	1.47132	1.37998	1.09383	1.40865	1.52538	1.56515	1.31339	1.19676	1.86215	1.70901	1.25159	1.39658	1.60562	1.706	1.59531	1.05115	1.58876	1.63891	1.73011	1.62548	1.55869	1.55266	1.57444	1.41355	1.5974	1.72945	1.72679	1.14017	1.55092	1.58028	1.58385	1.04398	1.45854	1.51135	1.14384	1.01948	1.46206	1.51333	1.61888	1.19127
INTS6L	2.77431	2.40495	1.10859	2.08891	1.4513	2.37004	2.16514	1.37661	0.201255	2.00899	2.07095	1.1518	1.49471	1.33253	1.82611	2.42153	0.873867	2.20186	2.42336	1.83517	2.68411	2.89853	1.933	2.76966	1.42135	2.11842	1.92095	1.9714	2.32946	2.21807	2.14425	2.01585	1.36478	1.92841	1.99061	2.24269	0.948399	2.12511	2.25691	1.92426	1.08291	2.29572	2.43909	1.58113	1.0518	1.95256	1.37493	1.96443	1.4099
INTS7	2.61058	2.41696	1.81464	2.44898	2.36786	2.691	2.29227	2.1811	1.7562	2.52688	2.25975	2.0197	2.40903	1.70343	2.4861	2.35762	2.03505	2.34152	2.61448	2.30742	2.33376	2.84624	2.45666	2.63099	2.59478	2.82407	2.53868	2.63851	2.7339	2.33316	2.57316	2.85455	2.17479	2.54392	2.65707	2.6539	2.00988	2.72869	2.70848	2.70242	1.84906	2.3696	2.67071	2.37824	1.93159	2.54703	2.26869	2.70772	1.98355
INTS8	2.54462	2.46056	2.04258	2.84983	2.15008	2.45957	2.54738	2.21589	1.63245	2.59946	2.3483	2.16336	2.53369	2.3919	2.49345	2.34442	2.14214	2.46933	2.382	2.15478	2.48562	2.7618	2.47379	2.76896	2.15236	2.75232	2.42895	2.53073	2.62006	2.56096	2.50012	2.44558	2.09875	2.52796	2.42843	2.80743	2.04306	2.56557	2.46008	2.48036	2.06972	2.29148	2.47694	2.57991	2.10068	2.4509	2.48404	2.45809	2.14142
INTS9	2.31535	2.12707	1.95293	2.09861	2.50729	2.21092	2.23465	1.96063	1.4349	2.55386	2.32866	2.09832	2.60552	1.83461	2.4821	2.27831	1.94677	2.22683	2.51258	2.46703	2.42227	2.66498	2.39024	2.45243	2.63071	2.25809	2.42176	2.39588	2.43613	2.2606	2.2271	2.39113	2.13048	2.28393	2.19585	2.55628	2.13952	2.51054	2.55577	2.59077	2.11418	2.25828	2.42806	2.3989	2.08311	2.36406	2.27417	2.48145	2.12069
IPO11	2.77436	2.5716	2.31284	2.5681	2.12831	2.63923	2.45156	2.52946	2.09028	2.80428	2.54853	2.31672	2.65633	2.4394	2.68443	2.5075	2.28163	2.56831	2.68026	2.29596	2.36206	2.50784	2.55941	2.72238	2.14475	2.82784	2.65404	2.732	2.71956	2.60123	2.39238	2.78116	2.45509	2.67456	2.56324	2.68827	2.46334	2.62254	2.43581	2.86385	2.27617	2.45145	2.61457	2.41513	2.49963	2.78696	2.68274	2.71132	2.47905
IPO13	3.03685	2.96249	2.7463	3.19741	3.23808	3.08535	2.93512	2.80233	5.01404	3.057	2.93821	3.08202	2.87362	2.55348	3.19868	2.88269	2.75211	2.91736	2.81285	3.1549	3.10979	3.26	2.99967	3.08186	3.44533	3.0469	3.04344	3.11456	3.02176	2.79822	3.32308	3.34688	2.95741	3.30183	3.28835	3.14077	3.01997	3.11617	3.40621	3.26074	2.77649	3.19607	3.2843	3.00003	2.99471	3.06553	2.87922	3.35117	2.91633
IPO4	0.965164	0.849114	0.452782	1.02301	1.64847	1.06292	0.884285	0.935217	0.392127	1.32624	0.952848	0.48414	0.692105	0.45431	0.872623	1.04691	0.383279	0.666895	1.34066	1.21056	1.41178	1.06895	1.06168	1.05488	1.75042	0.767615	0.939308	1.07291	1.02476	1.12464	0.833636	1.53522	0.80458	0.799557	0.972278	0.899722	0.406577	1.15333	1.35966	1.27647	0.320323	1.14919	1.06527	1.48987	0.535554	0.905676	0.746621	1.24954	0.726107
IPO5	4.56958	4.70586	4.79183	4.48058	4.30059	4.36565	4.6258	4.44255	4.73928	4.64943	4.8135	4.58397	4.90966	4.97976	4.52914	4.52136	4.86402	4.11643	4.60792	4.04621	4.66072	4.31386	4.43165	4.42325	4.27079	4.61947	4.45873	4.48098	4.71449	4.61307	4.37361	4.71761	4.44695	4.27374	4.23142	4.13424	4.64099	4.60061	4.37598	4.35904	4.6897	4.28212	4.49322	4.31318	4.60996	4.38156	4.20669	4.14986	4.4998
IPO7	5.01422	5.02811	4.66359	4.85555	4.37658	4.68354	4.79555	4.80699	5.4688	4.71759	4.92618	4.44052	5.02072	4.70481	4.93698	4.84585	4.54528	4.59341	5.04784	4.20464	4.95662	4.82623	4.7366	4.77859	4.31103	5.10107	4.92871	4.97144	5.27277	5.11956	4.96975	5.34695	4.58872	4.5572	4.71937	4.93422	4.31779	4.84278	4.86549	4.80065	4.31652	4.53689	4.95073	4.24053	4.5192	4.97784	4.58907	4.65315	4.52935
IPO8	3.82289	3.81449	3.51678	3.61475	3.18558	3.67779	3.70465	3.37992	2.26474	3.86212	3.67233	3.34726	3.75423	3.33094	3.73395	3.66715	3.38833	3.49372	3.63148	3.35162	3.71135	3.77634	3.42208	3.82618	3.05608	3.7941	3.77033	3.56736	3.9041	3.74389	3.74011	3.66604	3.17062	3.58015	3.6087	3.68269	3.24408	3.65129	3.78433	3.72826	3.32035	3.48804	3.84771	3.27486	3.32241	3.91788	3.50617	3.47013	3.58034
IPO9	3.17478	3.04524	2.81656	3.06841	2.85454	3.26707	3.20591	3.0386	2.14256	3.17032	3.1916	2.97407	3.18377	2.82088	3.3336	3.19521	2.78987	2.88327	3.38388	2.99297	3.30223	3.30783	3.01883	3.3923	2.95701	3.46197	3.20854	3.07145	3.34759	3.24676	3.26845	3.44327	2.85651	3.31043	3.01744	3.22041	2.90431	3.31981	3.1311	3.05373	2.84951	3.03399	3.31813	3.28974	2.85779	3.19713	2.90354	3.07612	2.96779
IREB2	3.27815	3.4199	2.92065	2.94864	2.39828	3.04953	3.41731	3.05462	2.60447	3.10571	3.14796	2.82057	3.25995	3.37266	3.22587	3.28398	3.34641	2.9935	3.30775	2.50478	3.062	3.35639	2.79957	3.42303	2.34617	3.57708	3.17982	3.2932	3.56451	3.32886	3.36323	3.39546	2.98842	3.01875	3.04777	3.34213	2.89449	3.08566	2.88544	2.82131	2.83829	2.65372	3.06696	2.63568	2.86976	3.28692	2.87892	2.82834	2.86349
ISG20	0.774631	0.900793	0.555635	1.44684	2.12088	1.49276	1.18437	1.00723	0.0796276	0.976115	1.23681	0.794548	1.08965	0.567061	1.69822	1.31132	0.484881	1.79508	1.40971	1.87074	1.35515	2.81654	1.67841	1.0267	2.07871	1.00657	1.30028	1.76143	1.80119	1.87884	1.24535	2.19437	1.18029	1.4081	1.39928	1.30195	0.491442	1.59616	1.19018	1.74422	0.603878	1.74621	1.3349	1.39074	0.537538	1.58298	0.801673	2.08	1.20949
ISG20L2	3.30437	3.04798	2.52188	3.49365	3.25319	3.67126	3.26866	3.01404	1.57666	3.42756	3.04514	2.87574	3.25419	2.63462	3.31491	3.37754	2.67429	3.52605	3.44148	3.45379	3.31933	3.59843	3.53659	3.36825	3.45987	3.37623	3.35932	3.58722	3.49394	3.6087	3.29331	3.61051	3.08431	3.61103	3.16477	3.53322	2.54995	3.6652	3.67357	3.58455	2.41379	3.43314	3.60874	3.58864	2.54942	3.22851	3.21467	3.37917	2.96475
ISY1	2.43713	2.16514	2.04127	2.45628	2.47369	2.62587	2.47455	2.10297	1.51582	2.88141	2.28055	2.27819	2.30881	2.01776	2.37256	2.50909	2.17651	2.637	2.33968	2.70242	2.46775	2.68482	2.58485	2.54893	2.78411	2.44255	2.46383	2.42715	2.53521	2.52607	2.40722	2.45667	2.32225	2.60641	2.28857	2.57458	2.20973	2.63821	2.67562	2.73315	2.1095	2.62264	2.48638	2.82989	2.38772	2.43836	2.42835	2.7124	2.53683
JAKMIP1	0.0449705	0.0746078	0.0479386	0.232813	0.0228466	0.23226	0.127508	0.00791608	0.00468128	0.106006	0.0717914	0.0583638	0.141598	0.077028	0.13554	0.160196	0.0308911	0.139007	0.226909	0.1005	0.0870055	0.828668	0.159857	0.140754	0.116676	0.0736056	0.113246	0.0716723	0.0728017	0.0566249	0.0432945	0.0757549	0.0613519	0.0882716	0.220444	0.0692509	0.0651945	0.0886525	0.0744784	0.0195674	0.0360338	0.0731954	0.258053	0.171448	0.00808753	0.273514	0.160412	0.348973	0.28735
KARS	5.0509	5.01469	4.99093	4.97509	5.70454	5.15716	5.04899	4.84928	5.18686	5.57252	5.44475	4.87469	5.20569	5.45465	5.14388	5.42356	5.05121	4.94681	5.30381	5.28598	5.55293	5.23911	5.22151	5.04223	5.4132	5.03927	5.1372	5.04191	5.3247	5.5392	4.9943	5.31117	4.94928	4.7819	4.87157	5.03468	4.70266	5.48951	5.36515	5.46227	4.93085	5.38784	5.09971	5.64708	5.15489	5.20242	4.90057	5.24673	5.10141
KAT8	3.45176	3.14857	2.83124	3.78815	3.15383	3.61415	3.49604	3.2663	2.68272	3.34091	3.17141	2.91396	3.12551	2.87297	3.31291	3.47276	2.70576	3.4493	3.51859	3.63892	3.59779	3.41522	3.47434	3.56584	3.39024	3.07358	3.40736	3.19457	3.41574	3.56133	3.396	3.15574	3.1026	3.49276	3.42357	3.50929	2.90071	3.39632	3.38811	3.44454	2.69375	3.52545	3.60729	3.44031	2.63838	3.2119	3.16949	3.62807	3.15512
KHDC1	0.343738	0.661677	0.337929	0.419723	0.482014	0.516932	0.407047	0.254646	0.14653	0.454399	0.365477	0.397094	0.374421	0.338652	0.872051	0.578782	0.176978	0.395012	0.299036	0.534301	0.674798	0.690499	0.366327	0.67741	0.595535	0.61036	0.521509	0.570874	0.785367	0.493823	0.303121	0.427404	0.316103	0.345315	0.456662	0.683938	0.204202	0.436403	0.697371	0.554959	0.194333	0.570492	0.713494	0.451196	0.191263	0.522618	0.323948	0.372011	0.303589
KHDC1L	0	0.0483658	0	0.128421	0.0861318	0	0	0	0	0.0200481	0	0	0.0196387	0.0597352	0	0.026955	0.0395666	0.0443056	0	0.0864994	0.0285204	0	0	0.0467213	0	0.083159	0	0.0216227	0	0	0.0334868	0.0491163	0	0.0315467	0.0259922	0.109648	0	0.0290714	0.0577466	0.0497518	0	0	0	0	0	0	0	0	0.0372228
KHDRBS1	5.84148	5.70181	5.28997	5.61767	5.6014	5.7839	5.67333	5.58994	4.06842	6.08014	5.75727	5.15204	5.58453	5.62349	5.71155	6.03041	5.05502	5.74159	6.02897	5.77952	5.84823	5.965	5.84888	5.87862	5.79194	5.85123	5.9375	5.80602	5.97939	6.06334	5.61604	5.85458	5.4113	5.68051	5.42755	5.80933	4.83973	5.8824	5.86058	5.93432	4.94485	6.01708	5.9006	5.81667	5.17685	5.74342	5.5954	5.90038	5.46746
KHDRBS2	0.0178753	0.0298398	0.0564609	0	0	0.0141062	0.0885204	0.0370281	0.0507917	0.118729	0.103234	0	0.0554827	0.0610018	0.0548999	0.0220685	0.064126	0.036313	0.075401	0.0968578	0	0.232188	0.0393962	0.0192764	0	0.0816057	0.0167708	0.0264646	0.0194694	0.00906744	0	0.0402679	0.0416984	0.11278	0.0422484	0.0637484	0.0915673	0	0.0119888	0.0407905	0.0452582	0	0.00924245	0	0.15718	0.0432652	0.0744018	0.0361219	0.0529495
KHDRBS3	1.59352	1.39154	1.45351	1.45798	1.57326	1.13446	1.26696	1.33045	1.7766	1.60373	1.80442	1.64939	1.12632	1.6546	0.951446	0.89101	1.76619	1.37585	1.96951	1.19263	0.967322	1.38325	1.31242	1.14647	1.31268	1.53319	1.17937	0.897075	0.961553	1.18298	1.40826	1.01658	1.35967	1.14006	1.32484	1.28778	1.47171	1.12897	1.3561	1.13306	1.63411	1.81136	1.03239	1.05551	1.78682	1.37836	1.33775	1.51845	1.31089
KHNYN	3.65083	3.52726	3.05284	3.88652	3.21457	3.8099	3.74099	3.29126	1.97604	3.35087	3.12244	3.19144	3.44712	3.37426	3.46518	3.76127	3.03544	3.66182	3.45756	3.26492	3.77866	3.79879	3.61594	3.84999	3.13962	3.4679	3.80286	3.65728	3.99411	3.82582	4.01572	3.28603	3.42581	3.66436	3.43565	3.63185	3.25098	3.74015	3.58448	3.55035	3.00508	3.43773	4.0385	3.32817	3.35553	3.3691	3.23855	3.36074	3.62636
KHSRP	4.56733	4.49733	4.34216	5.05179	5.05827	5.01164	4.8356	4.91139	3.73008	4.38984	4.38628	4.85207	4.60665	4.28976	4.98756	5.04144	4.39152	5.07108	5.09446	4.91592	4.89892	5.18716	5.21377	4.96487	5.32522	4.54034	5.18408	5.33258	4.88487	5.07904	5.05216	5.63429	5.05667	5.00457	4.99459	5.15502	4.40176	5.22428	4.81784	5.10592	4.52733	5.37118	5.29519	5.0703	4.68587	4.61469	4.74703	5.16847	4.69336
KIAA0391	0.956864	0.956058	0.723319	0.863631	0.956412	1.02415	0.970518	0.770829	0.513431	0.969984	0.79323	0.71748	0.810571	0.608893	0.847971	0.909045	0.535787	0.945498	1.19364	0.911775	0.937839	1.02311	0.897625	1.08927	0.73269	1.02045	1.04558	0.992294	1.09082	1.0362	1.01154	1.01845	0.739239	0.838	0.863039	1.09347	0.687402	0.930355	0.967893	0.889447	0.562001	0.754637	1.06531	0.7234	0.659593	0.961749	0.697449	0.847064	0.760328
KIN	1.93865	1.739	1.34426	1.6914	1.67621	1.76999	1.74146	1.26104	0.884368	1.98044	1.49453	1.45573	1.49408	1.40503	1.53925	1.66291	1.46451	1.78355	1.71599	1.75753	1.85554	1.86107	1.69683	1.89003	1.51423	1.81962	1.80242	1.74451	1.92543	1.71246	1.65608	1.63791	1.31546	1.70738	1.61501	1.98149	1.37583	1.86683	1.91759	1.73255	1.28132	1.81874	1.8301	1.58641	1.25203	1.78925	1.5132	1.77232	1.48057
KPNB1	5.11312	5.05195	4.98831	4.9569	4.96771	4.89774	5.11332	5.003	4.28887	5.08453	5.08294	4.73364	5.12546	5.21101	4.8763	5.13346	4.95634	4.77201	5.25534	5.16167	5.23824	5.49255	5.13286	5.04863	5.59055	5.11874	5.21682	5.168	5.29012	5.33402	5.13874	5.52424	4.90318	4.96969	4.99468	5.10936	4.58631	5.37125	4.929	4.99237	4.78675	5.10368	5.31535	5.16771	5.04848	5.10464	4.65459	5.0291	5.03564
KRR1	2.91925	2.79829	2.28663	2.71348	2.19531	2.76333	2.84905	2.49475	2.5506	2.72279	2.65043	2.08163	2.51897	2.36379	2.5162	2.97155	2.14298	2.61632	2.74579	2.31535	2.77206	2.63213	2.61897	3.1421	2.19554	2.97759	2.65341	2.63785	3.04537	3.06073	2.69825	2.64393	2.33096	2.52088	2.39903	2.88046	1.94705	2.86221	2.65054	2.59998	2.00394	2.61771	2.82218	2.78084	1.87733	2.76166	2.4143	2.59287	2.41596
L1TD1	0.0846476	0.0596411	0.180144	1.38282	0.761799	0.453218	0.427661	0.164479	0.035359	0.952682	0.0320604	0.235462	0.0434022	0.116013	0	0.0332964	0.150756	0.0492792	0.583467	0.2385	0.0627995	0.988329	0.130991	1.20155	0.125783	0.351848	0.624744	0.560553	1.26267	0.0855865	0.0331685	0.647009	0.130612	0.479341	0.0447558	0.0822314	0.212637	0.668724	0.55103	0.182253	0.207221	0.168849	0.279964	0.332693	0.0531833	0.221571	0.874757	0.036471	0.0414127
LARP1	4.64148	4.85659	4.76439	4.69586	3.95961	4.56156	4.86315	4.83618	4.00575	4.59398	4.41788	4.56835	4.66099	4.54812	4.67187	4.73626	4.89184	4.4888	4.88134	4.04773	4.9286	5.04776	4.86611	4.71277	4.329	4.61134	4.7579	4.87385	4.74748	4.8911	4.69919	5.36542	4.87893	4.77256	4.62303	4.61634	4.93466	4.82086	4.36918	4.394	4.98539	4.37915	4.84415	4.36636	4.59512	4.78887	4.3237	4.57118	4.70348
LARP1B	2.12425	1.81646	1.29296	1.92898	1.38244	1.96179	1.73392	1.6924	1.47087	1.74264	1.54352	1.44762	1.53905	1.56731	1.61966	1.7089	1.53543	1.98904	1.93631	1.63682	1.7065	2.06494	2.01521	1.84907	1.55243	2.0736	2.06097	1.88206	1.79658	2.18119	1.63224	1.99567	1.64074	1.67149	2.04451	2.0423	1.34324	1.81454	1.83401	1.76384	1.3499	1.74898	1.85059	1.62402	1.41926	1.70743	1.72954	1.92337	1.55195
LARP4	3.55617	3.26833	2.8325	2.92765	2.03497	2.97627	2.86638	3.08978	2.80517	2.98418	2.71065	2.48663	3.05457	2.53668	3.29448	2.88986	2.48061	2.99433	2.85836	2.70018	2.80153	3.35244	2.90625	3.10795	2.24728	3.41659	3.2663	3.09925	3.20229	2.66933	3.13372	3.21022	2.75716	3.21248	2.99979	3.21477	2.44732	2.81519	3.18336	2.7707	2.16095	2.62034	3.15654	2.52053	2.51129	3.3806	3.02604	2.86929	2.948
LARP4B	2.90395	2.80374	2.32927	2.62206	2.41866	2.81096	2.75425	2.68238	2.43392	2.7572	2.67164	2.44253	2.64682	2.32379	2.87132	2.87195	2.23214	2.69717	2.83186	2.5468	2.98081	3.23685	2.7333	2.89871	2.62362	2.88236	2.94643	2.97168	2.96103	2.70713	2.92779	2.92065	2.56627	2.76773	2.74792	2.86837	2.34352	2.90076	2.66573	2.57466	2.28746	2.55368	2.92943	2.8328	2.26144	2.78063	2.55259	2.65716	2.49835
LARP6	2.70198	2.74307	3.53876	2.54602	2.05651	2.13055	3.22755	2.12262	1.27031	2.25897	2.42305	3.11787	3.23091	3.71262	3.02743	2.54944	3.64392	2.91288	2.37475	2.10168	2.24415	1.73139	2.93961	2.79759	1.92182	2.28418	2.07576	2.23427	1.91224	2.61411	2.37364	1.82267	2.94375	2.74119	2.6496	2.22065	3.27713	2.49794	2.01479	2.43402	3.04069	2.15115	2.31624	2.48859	2.71651	2.18374	2.40092	2.04854	2.51266
LARP7	3.92181	3.80557	3.49239	3.88894	3.57794	3.88146	3.93763	3.37084	3.002	4.13818	3.6668	3.64178	3.62307	3.63014	3.09102	3.8563	3.64274	3.99989	3.7332	3.92896	3.13384	3.92379	3.70405	3.97979	3.40849	4.05549	3.64498	3.63209	4.10912	4.21988	3.87584	3.63664	3.4505	3.82407	3.51367	4.16554	3.50254	3.89693	3.79619	3.60968	3.59618	3.56597	3.72824	3.74458	3.28147	4.09513	3.65793	3.772	3.65256
LARS	4.26577	4.47756	3.72255	4.37722	4.38919	4.42741	4.3228	4.07916	3.78898	4.45115	4.39208	3.65781	4.20673	3.73149	4.33513	4.54125	3.64531	4.28795	4.7629	4.07557	4.58256	4.37194	4.54955	4.48622	4.26758	4.48567	4.60518	4.55225	4.71124	4.94438	4.35413	4.83159	4.05004	4.09732	4.32458	4.48845	3.6199	4.67581	4.46295	4.64357	3.72153	4.36991	4.58253	4.27665	3.72897	4.48743	4.17335	4.41727	3.80485
LARS2	2.28095	2.33327	1.93748	2.58029	2.50361	2.42772	2.39216	2.31712	1.93859	2.30281	2.15407	2.16711	2.0735	1.8672	2.34715	2.5183	2.17412	2.17153	2.8438	2.33734	2.28924	2.71971	2.57818	2.73664	2.58925	2.30888	2.49992	2.58704	2.62253	2.54375	2.59399	3.0848	2.18737	2.51383	2.77679	2.86655	2.14065	2.74287	2.40138	2.90528	2.00022	2.4552	2.41032	2.61358	2.08505	2.62793	2.03863	2.85489	2.05868
LAS1L	2.99469	2.83745	2.73054	3.26362	3.59508	3.27793	3.16103	3.15099	1.18052	2.79569	2.84136	2.86142	3.00114	2.48979	3.03665	3.24929	2.58028	3.02628	3.15483	3.45304	3.34693	3.26042	3.33274	3.24238	3.62881	2.7731	3.2933	3.07262	3.38233	3.49411	3.30585	3.33624	3.01443	3.12871	3.34088	3.46842	2.79095	3.35996	3.38969	3.54292	2.83655	3.37456	3.44064	3.63444	2.685	2.8324	2.73324	3.43713	3.03086
LCMT2	1.76502	1.56176	1.28844	1.74129	1.91555	1.89677	1.6013	1.72909	0.935734	1.86451	1.43469	1.39367	1.55553	1.38078	1.71447	1.83614	1.20805	1.51087	1.7849	1.95684	1.58855	1.78272	1.45495	1.76402	1.91989	1.72823	1.78642	1.77931	1.69833	1.54023	1.6205	1.57444	1.55569	1.70851	1.67648	1.47869	1.30832	2.0466	2.14068	1.77602	1.27703	1.90177	1.74432	1.79499	1.68175	1.7508	1.52334	1.62924	1.65123
LENG9	1.04418	1.06609	1.01444	1.98679	1.86059	1.5128	1.30961	1.4599	0.328204	1.10328	1.08476	1.30878	1.19864	0.760338	1.34828	1.69268	0.877125	1.97233	1.19861	2.20756	1.36123	1.85787	1.69879	1.22803	2.899	1.02357	1.71862	2.10594	1.34363	1.54899	1.7075	2.36492	1.39502	1.67771	2.25965	1.21393	1.34088	1.78241	1.53568	1.8551	1.10696	1.94987	1.49703	1.70937	1.23087	1.33295	1.82117	1.7815	1.41712
LIN28A	0.02078	0.0403629	0.148439	0.00796189	0.00701745	0.00822428	0.0105845	0.0072561	0.00429059	0.00479223	0.00517956	0	0	0.0358061	0	0.00645501	0	0	0	0.0158104	0	0.0218202	0.00772528	0.0168378	0	0.371229	0.0243307	0	0.0113599	0.0052827	0.0239661	0	0.00818198	0	0	0.021509	0	0	0.0277497	0	0.0133135	0	0.0107496	0	0	0.00510187	0	0.028101	0.0953989
LIN28B	0	0.00848977	0	0	0	0.169757	0	0	0	0	0	0	0	0	0	0	0	0	0	0	0.00497784	0.00532593	0	0	0	0	0.0035685	0.00376649	0	0	0	0	0	0	0	0	0	0	0	0	0	0	0	0	0	0	0	0	0
LONP1	2.82795	3.01199	3.65796	3.98583	4.23458	3.61438	3.42753	3.74968	3.80819	2.39982	2.43818	4.03669	3.28749	2.9762	3.71689	3.53606	3.50153	3.70232	3.26176	4.08733	3.12855	3.72509	3.81263	3.51686	4.53957	2.72493	3.91698	3.78841	3.42978	3.51942	3.99311	4.14353	3.98329	4.00061	4.31637	3.49524	3.81956	3.70947	3.51405	4.01351	3.66166	3.85606	3.88866	3.88942	3.60437	3.03487	3.2973	4.04264	3.50527
LRPPRC	4.53985	4.48458	4.36792	4.41423	4.09448	4.14023	4.50584	4.46066	4.79801	4.3949	4.38284	4.10037	4.51394	4.76856	4.37884	4.59106	4.29819	3.94919	4.77735	4.09034	4.80366	4.3424	4.25298	4.57315	4.15815	4.70889	4.6351	4.3319	4.90639	4.90511	4.58444	4.62194	4.20035	4.13395	4.27237	4.4368	3.89012	4.49601	4.36647	4.40539	3.72434	4.17561	4.44889	4.53475	3.99288	4.46428	4.02222	4.20356	4.12405
LRRC47	3.63619	3.56893	3.46741	3.78087	4.11175	3.59833	3.83457	3.49272	4.23555	3.77307	3.61608	3.4986	3.70716	3.42756	3.92034	3.852	3.49082	3.70637	3.73902	3.86082	3.7373	3.69559	3.82146	3.88531	4.32883	3.3385	3.79354	3.82058	3.71293	4.00842	3.8204	4.01669	3.61009	3.75519	3.73829	3.7874	3.39603	3.69585	3.87717	4.10376	3.37745	3.91606	3.93301	4.05484	3.31769	3.58019	3.51829	4.05251	3.7107
LRRFIP1	4.04957	3.60138	3.29827	3.85974	3.92968	3.92959	3.64664	3.56899	3.72907	3.97551	3.50405	3.68651	3.56695	2.9016	3.61184	3.61306	2.9187	4.12433	3.84266	4.06616	3.65873	4.00863	3.86104	3.94168	3.49271	4.05985	4.30843	3.81459	4.11613	3.83315	3.69741	3.4547	3.53365	3.94681	3.76195	4.32203	3.58629	3.93806	4.0873	3.83931	3.35465	3.45654	3.92605	3.81999	3.58452	3.94646	3.95514	3.93138	3.82859
LRRFIP2	2.60225	2.45123	2.21384	2.50967	3.02217	2.78581	2.44045	2.57835	3.30275	2.6865	2.40783	2.24982	2.53251	2.19494	2.31343	2.64106	2.31743	2.64824	2.78681	3.02372	2.52705	2.65238	2.60326	2.81434	2.42277	2.81716	2.97364	2.49088	2.74904	2.58341	2.60499	2.56124	2.47328	2.56625	2.57364	2.74899	2.25813	2.60173	2.54444	2.76901	2.31657	2.48758	2.5266	2.55919	2.25433	2.64243	2.3901	2.74718	2.34216
LSG1	3.68319	3.2673	2.72927	3.49038	3.14944	3.49352	3.25756	3.19178	2.5748	3.43605	3.10277	2.80645	3.22493	2.54635	3.17179	3.47758	2.80742	3.22249	3.68037	3.39018	3.48195	3.63831	3.53592	3.57115	3.45893	3.31847	3.41421	3.29752	3.42129	3.58768	3.27381	3.47298	3.02242	3.38478	3.63884	3.52972	2.85269	3.82311	3.56024	3.66964	2.75972	3.28284	3.60571	3.74879	2.79045	3.3684	2.82801	3.71778	3.21444
LSM1	3.16156	3.10493	3.25205	3.34122	3.90392	3.29467	2.94107	3.57649	2.53862	3.53672	3.00054	3.21949	3.45142	2.96678	2.85771	3.12976	3.24647	3.34892	3.28884	3.74371	3.0795	3.32184	3.30752	3.11993	3.60639	3.29571	3.13897	3.15692	3.18126	3.09912	3.09334	3.05375	3.24961	3.32024	3.24615	3.05513	3.37203	3.29505	3.57202	3.53299	3.48568	3.17668	3.18818	4.07682	3.25772	3.49401	3.19838	3.31391	3.62111
LSM10	3.31039	3.19801	3.43143	3.67326	4.13673	3.45361	3.26029	3.50948	4.7106	3.74316	3.23601	3.65989	3.57031	3.13689	3.69895	3.34749	3.52291	3.66355	3.46238	4.13356	3.26653	3.80004	3.54693	3.31669	4.22201	3.19724	3.41291	3.24556	3.02831	3.29512	3.47605	3.49575	3.56484	3.71894	3.52551	3.20312	3.79746	3.39475	3.76326	3.71186	3.82418	3.61408	3.42195	3.71748	3.97009	3.4992	3.519	3.69182	3.71747
LSM11	1.74952	1.54944	1.0212	1.49182	1.09948	1.26663	1.57594	1.43812	0.624917	1.80042	1.60953	1.08985	1.40736	1.1825	1.33231	1.83321	0.63915	1.2613	1.58275	1.25207	1.8917	1.55983	1.30498	1.72816	1.11462	1.45599	1.65886	1.58283	1.88082	1.66476	1.57938	1.77658	1.20709	1.39789	1.1288	1.691	0.853727	1.65976	1.56682	1.51412	0.714185	1.43215	1.79298	1.18259	1.02051	1.47241	1.32711	1.49721	1.26516
LSM12	2.0511	1.99142	1.7326	1.92043	1.7471	2.05753	1.94309	2.02752	1.38143	2.31485	1.95491	1.613	1.83949	2.02906	2.09289	2.00414	1.94544	2.07888	1.98008	2.00409	1.94473	2.38878	2.10417	1.80489	1.69509	2.28164	2.0523	2.03467	2.17886	2.17135	1.94192	1.98929	2.06869	2.05758	1.75662	2.05623	1.62755	1.94747	2.2632	1.96438	1.35976	1.78012	1.97739	1.89553	1.47002	2.24577	2.0106	1.91702	1.81596
LSM14A	5.14272	5.13559	4.64839	5.04623	4.73746	5.24775	5.16414	4.96735	4.1483	5.2361	5.02288	4.61754	5.01015	4.7416	4.96456	5.24341	4.63145	5.15635	5.0718	4.98651	5.12692	5.11349	5.04985	5.32187	4.80012	5.25318	5.17313	5.13095	5.36582	5.52901	5.01815	5.13089	4.74239	5.07632	4.80747	5.38684	4.48558	5.18448	5.17979	5.23684	4.47583	5.13922	5.20098	5.08182	4.51786	5.11324	5.06203	5.07542	4.91231
LSM14B	3.39142	3.30302	2.96169	3.70539	3.71127	3.7868	3.65348	3.56083	3.74303	3.21643	3.16079	3.4359	3.34258	2.93303	3.60597	3.66981	3.13012	3.74832	3.41063	3.88781	3.67821	3.77232	3.5817	3.82332	4.05886	3.43885	3.96619	3.89325	3.78769	3.84739	3.79294	3.99324	3.39782	3.7178	3.64255	3.87355	3.00098	3.8379	3.71826	3.936	2.89002	3.88709	3.96816	4.52602	3.21051	3.45491	3.33478	3.84637	3.35487
LSM2	4.51002	4.50498	4.26886	4.58768	5.61457	4.67534	4.50048	4.34268	3.39067	5.60243	5.04511	4.25136	4.43328	4.17603	4.41158	4.90708	4.01069	4.54296	4.909	5.32481	4.99065	4.78256	4.49948	4.70308	5.45926	4.64291	4.78969	4.66214	4.68436	4.51453	4.46265	4.87507	4.23916	4.57819	4.26861	4.5101	4.04688	5.09649	5.07407	5.16142	4.17342	5.33259	4.88197	5.3974	4.59453	4.66242	4.70155	4.87147	4.4303
LSM3	3.26592	3.29618	3.35418	3.29399	4.00177	3.36758	3.22694	3.40365	3.16357	3.7631	3.55275	3.12394	3.37015	3.22546	3.06789	3.54541	3.39257	3.24962	3.29447	3.92019	3.33587	3.0109	3.1172	3.29488	3.84937	3.44994	3.49678	3.27778	3.34136	3.37849	3.12332	3.16749	3.06168	3.21642	3.14155	3.1535	3.1458	3.57926	3.62815	3.53291	3.54955	3.46224	3.36608	3.93709	3.32982	3.58874	3.12362	3.35206	3.19863
LSM4	3.39924	3.26101	3.30081	3.76966	4.91624	3.86428	3.40763	4.04312	3.90145	3.7693	3.36314	3.6339	3.67687	2.81663	3.8413	3.77214	3.15232	3.57364	3.97699	4.61094	3.65776	3.88881	3.5675	3.51454	5.01179	3.45878	4.1978	3.84445	3.4893	3.34959	3.5038	4.07029	3.70748	3.76737	3.88491	3.46818	3.55817	3.94095	4.14544	4.16641	3.74177	4.17561	3.90098	4.36319	3.62644	3.56075	3.48018	4.18407	3.38749
LSM5	2.85604	2.95143	2.53799	2.61336	2.90244	2.71186	2.84666	2.75254	2.23106	3.38885	2.99181	2.4678	2.66072	2.59127	2.57864	3.12986	2.48894	2.77703	2.73942	3.06715	2.89128	2.80793	2.74792	2.98114	3.05556	3.02036	2.7705	2.64032	3.04063	2.88124	2.50457	2.9444	2.4771	2.53602	2.55931	2.76377	2.0441	2.62248	3.12023	3.10555	2.02951	3.12667	2.82697	2.9017	2.27204	2.95373	2.60306	2.80202	2.58857
LSM6	2.45592	2.70741	2.7336	2.70053	2.68684	2.23899	2.65974	2.25174	1.38067	2.70907	2.4606	2.49503	2.69494	3.3453	2.51658	2.38473	3.04486	3.04549	2.14868	2.50858	2.33944	2.69225	2.49	2.49774	2.39066	2.61726	2.37486	2.40091	2.49728	2.42302	2.21223	2.21684	2.35163	2.34374	2.0837	2.26006	2.37418	2.41319	2.49733	2.69621	2.70964	2.79575	2.59455	2.60676	2.68471	2.81207	2.38094	2.57055	2.67429
LSM7	2.98191	2.78723	2.78694	3.81915	4.38541	3.59602	3.10214	2.93155	2.36004	3.18417	2.81999	3.17113	2.80893	2.17361	3.32613	3.43034	2.38871	3.6408	3.45095	4.09667	3.62003	3.88647	3.3542	3.33338	4.55513	2.79791	3.47465	3.64297	3.28284	3.3376	3.32217	4.01614	3.13967	3.44971	3.29509	3.35683	2.59923	3.69613	3.7092	3.90796	2.68661	4.11844	3.74146	4.02276	2.87728	3.08475	2.96275	3.91891	3.1726
LUC7L	2.98036	2.77277	2.18158	3.06018	2.61946	2.90476	2.76176	2.50985	0.948394	2.49521	2.11462	2.0704	2.24718	2.00377	2.26759	2.59394	2.08384	3.10573	2.69527	3.1452	3.23854	3.35156	2.85678	3.0942	2.82612	2.5382	2.85566	2.71874	2.85156	2.81014	3.24199	2.77978	2.36831	2.9645	2.84341	3.23344	2.08262	2.57597	2.58051	2.49498	2.21972	2.77999	2.92799	2.27383	2.23297	2.50901	1.80239	2.93972	2.4405
LUC7L2	3.46341	3.39602	2.52232	3.18947	2.66813	3.2111	3.14038	2.94248	2.11823	3.39742	3.22197	2.46508	2.72881	2.66496	2.96658	3.37087	2.37549	3.2199	3.2577	3.2705	3.36411	3.29899	3.08789	3.61926	2.99793	3.25415	3.39377	3.22682	3.3664	3.13036	3.3331	2.99753	2.5976	3.09119	3.06392	3.40351	2.19133	2.99992	3.30443	3.23659	2.12311	3.23988	3.44406	2.9134	2.34202	3.09879	2.68022	3.32766	2.86595
LUC7L3	4.71366	4.41677	3.81987	4.37771	4.13188	4.46819	4.53172	3.72635	2.14013	4.24582	4.05713	3.41054	4.16299	3.4885	3.7101	4.36367	3.10961	4.34456	3.96567	4.25679	4.9298	4.76726	4.01147	4.68535	3.7249	4.08843	4.51228	4.1418	4.60493	4.74105	4.80466	4.06997	3.57371	4.25029	3.96625	4.61939	3.30085	4.17427	4.14683	3.86862	3.43646	4.16714	4.46355	4.09803	3.50728	4.20003	3.02624	4.06173	3.78462
LUZP4	0	0	0	0	0	0	0	0	0	0.0969317	0	0	0	0	0	0	0	0	0	0	0	0	0	0	0	0	0	0	0	0	0	0	0	0	0	0	0	0	0	0	0	0	0	0	0.0171466	0	0	0	0
MAEL	0.013263	0.036753	0.00709167	0.0400977	0.0613702	0.139996	0.0134627	0.0545264	0.0324573	0.0657079	0.00659134	0.0456006	0.0296234	0.0543532	0	0.0565357	0.0359791	0.0269876	0.03773	0.0267378	0.0513932	0.142063	0.0292871	0.0701446	0.0280829	0.100104	0.0370096	0.0326047	0.0569431	0.0134139	0.136881	0.0446763	0.0310048	0.102481	0.0236254	0.0739453	0.0154791	0.0862697	0.0949083	0.110583	0.0169293	0.0346236	0.0472969	0.0323142	0.0188025	0.0321743	0.0554813	0.0179522	0.00569632
MAGOH	3.77596	3.68721	3.42407	4.13635	4.38106	3.94129	3.63788	3.49887	2.71477	4.14932	3.69949	3.23461	3.68939	3.36179	3.45948	3.87028	3.45916	4.36699	3.66704	4.35339	3.80659	4.03368	3.75046	3.94362	4.3243	3.84919	3.82546	3.66403	4.01531	4.19898	3.56065	3.56415	3.60914	3.80924	3.52259	3.87399	3.01216	4.07878	4.07625	4.18305	3.37286	4.30474	3.91906	4.35897	3.60954	3.8628	3.66173	4.11047	3.57347
MAGOHB	1.93807	1.8664	1.44118	1.95686	1.80038	2.18085	1.79392	1.73756	0.572158	2.04061	1.7084	1.44778	1.66477	1.40879	1.64529	2.0006	1.51778	1.88718	1.90296	1.93679	1.75131	2.0585	1.82705	2.15571	1.74368	2.06877	1.73198	1.81638	2.00167	1.97375	1.67104	1.91309	1.53196	1.65426	1.93572	1.9314	1.34394	1.60848	1.91114	1.88858	1.41376	1.86294	1.81497	1.96487	1.48472	1.98941	1.42996	1.94605	1.70805
MAK16	2.79359	2.60457	2.04413	2.78942	2.29032	2.68333	2.46041	2.34796	1.65108	2.82352	2.44314	2.15629	2.5991	2.13486	2.26954	2.74027	2.01639	2.79044	2.7051	2.55479	2.54917	2.78459	2.78043	2.5456	2.29116	2.77378	2.46788	2.6343	2.70158	2.70194	2.35595	2.64562	2.38649	2.59427	2.28977	2.60359	2.14048	2.83604	2.80224	2.37335	2.10466	2.48428	2.52369	2.352	2.04377	2.7819	2.43457	2.49475	2.41772
MARF1	4.32659	4.34571	3.75479	4.05812	3.24953	3.94327	4.28782	3.91591	2.848	4.00046	4.12241	3.77806	4.27167	3.93034	4.28171	4.20681	3.59811	3.47705	3.72872	3.43176	4.47544	3.92381	3.63378	4.25961	3.12439	4.0526	4.37306	3.94844	4.50069	4.25186	4.42376	3.68182	3.69136	4.1281	3.74332	4.33221	3.82373	3.87313	4.03106	3.75478	3.76551	3.80634	4.45653	3.34468	3.56966	4.13904	3.70693	3.58229	3.71168
MARS	3.42745	3.08604	2.83066	3.57184	3.60594	3.58421	3.12269	3.45049	2.78464	3.18051	3.0012	3.25733	3.13508	2.37744	3.48122	3.24102	2.85222	3.30153	3.75275	3.81272	3.32493	3.91755	3.53459	3.4094	3.72184	2.91049	3.44255	3.27287	3.17999	3.45504	3.2429	3.52064	3.3164	3.3636	3.70268	3.30683	3.08358	3.45582	3.65363	3.43437	2.94116	3.43296	3.42885	3.53227	3.18447	3.66419	3.20867	3.70131	3.31839
MARS2	2.30977	2.13777	1.21445	2.3483	1.88728	2.29534	2.07597	2.04009	1.72477	2.23857	1.85274	1.345	1.80406	1.28366	2.20485	2.26071	0.942308	2.22406	2.66592	1.82795	1.99999	2.73659	2.60461	2.1704	2.2461	2.07522	1.98144	2.48172	2.39532	2.25383	2.0939	2.80317	2.31809	1.8492	2.16644	1.97503	1.07967	2.56919	2.56827	2.3562	1.13752	2.0933	2.28459	2.22428	1.23942	2.16663	1.7148	1.9605	1.70515
MATR3	1.07819	1.04639	0.701258	0.707594	0.377203	0.779291	0.758691	0.71248	0.209349	0.648506	0.771095	0.405094	0.729404	0.650595	0.675726	0.724151	0.385298	0.61965	0.871084	0.559701	0.975667	1.04036	0.732697	1.10151	0.340645	0.777193	1.04323	0.823874	0.935392	0.695542	0.946886	0.829105	0.454019	0.745456	0.763497	1.11674	0.301249	0.582701	0.858617	0.754792	0.360737	0.558305	1.00601	0.440823	0.46348	0.742464	0.379118	0.853559	0.590431
MAZ	3.02279	2.81197	2.82881	3.73875	4.13643	3.45751	3.3907	3.42509	2.53017	3.1521	3.01438	3.45614	3.42895	2.77173	3.48663	3.48703	2.64954	3.31694	3.51659	3.63256	3.57662	3.63297	3.2291	3.31629	4.42405	2.85575	3.84877	3.74538	3.66991	3.36435	3.47215	4.25998	3.20421	3.59614	3.30814	3.46161	3.05687	3.61333	3.75796	3.44949	2.80997	3.59975	3.55759	4.19957	3.2942	2.98422	3.23635	3.74257	3.09699
MBNL1	5.18407	5.0851	5.0571	4.46388	3.13145	4.68423	4.71335	4.72713	5.16969	4.75487	4.68761	5.03797	4.95717	5.14111	4.73009	4.57945	5.0507	4.67431	4.88837	4.05644	4.32388	5.21491	4.68486	4.89849	3.37669	5.09864	4.18941	4.21146	4.54039	4.44213	4.59273	4.12273	4.92997	4.75689	4.55282	4.58606	4.97012	4.21996	4.20442	4.286	4.94259	4.28764	4.42154	3.85074	4.7316	5.12979	4.9088	4.53472	4.85867
MBNL2	5.67182	5.77811	5.00424	4.97646	3.75903	5.18353	5.12777	5.09141	4.24599	4.87223	5.2359	4.6771	5.18587	5.34901	5.15385	5.1663	4.81265	4.92024	5.31056	4.46979	4.99222	4.94124	5.02484	5.42571	3.73344	5.3551	4.99537	5.08439	5.23946	5.00873	5.14003	4.9141	5.17238	5.00316	4.82673	5.1358	5.10857	4.83654	4.93049	4.97531	4.9743	5.08883	5.23402	4.19662	4.67894	5.28259	5.25662	4.87765	4.92778
MBNL3	2.09097	2.12384	2.02491	1.65078	0.946778	1.83725	1.98816	1.77693	0.42387	1.60452	1.88251	1.843	2.3136	2.34584	2.35373	1.98332	1.91229	1.59616	1.93314	1.13721	1.76107	2.44437	1.63927	2.23508	1.05805	2.29283	1.76483	1.59267	2.12375	1.65157	1.87691	1.97848	1.85888	1.82254	2.01865	1.73844	2.10947	1.53222	1.5502	1.81348	2.16204	1.70262	1.96328	1.42014	2.16077	2.15716	1.59458	1.49856	1.62465
MCTS1	3.29022	3.35321	3.15309	3.16961	3.63874	3.14707	2.90925	3.13168	2.1361	3.71246	3.45139	3.00995	3.28504	3.04554	3.08753	3.22201	3.23862	3.1789	3.39794	3.74494	3.34122	3.47123	3.12463	3.06606	3.75775	3.29364	3.34816	3.1244	3.32134	3.22483	3.06754	3.33421	3.14046	3.07107	3.39012	2.97639	3.05751	3.29882	3.58193	3.35039	3.17558	3.42897	3.23182	3.35127	3.45659	3.43757	3.13777	3.24944	3.05927
MECP2	3.03087	2.82366	2.37984	2.7518	2.22875	2.93705	3.01098	2.62515	1.64566	2.45052	2.74346	2.67093	2.79549	2.44676	3.00696	2.94644	2.25519	2.58583	2.75601	2.46981	2.88393	2.7588	2.65153	3.18699	2.19257	2.67969	2.84349	2.63532	2.98677	2.65675	3.09321	2.49384	2.63372	2.99655	2.69346	2.83901	2.49032	2.75274	2.77512	2.60226	2.29659	2.76744	3.13865	2.45187	2.33159	2.71794	2.58324	2.65982	2.71939
MEPCE	4.09242	3.93704	3.41675	4.79624	4.86846	4.70732	4.34648	3.83092	3.22863	4.61959	3.91035	3.99409	4.0382	3.70347	4.29322	4.61449	3.87226	4.64977	4.21797	4.51657	4.26499	4.35733	4.60588	4.56796	4.78074	4.0495	4.56551	4.49952	4.32701	4.44563	4.46575	4.4757	4.1257	4.91882	4.5742	4.44409	3.87601	4.82329	4.70211	4.60049	3.84709	4.84079	4.64928	4.7778	3.86096	3.97318	4.42045	4.39248	4.30699
METTL1	2.50335	2.24223	1.71828	3.15309	2.94685	2.72711	2.2427	2.70673	1.39036	2.83822	2.38058	1.75362	1.91104	1.43626	2.47388	2.6973	1.78729	2.71912	2.91306	3.07859	2.59756	2.87094	2.83951	2.39029	3.34261	2.39945	2.5402	2.74045	2.36525	2.84998	2.19458	2.94229	2.347	2.32975	2.56026	2.30931	1.84186	2.82753	2.94984	3.1124	1.94204	2.89813	2.61707	3.1141	1.93369	2.71567	1.9879	3.03096	2.23895
METTL14	3.06707	2.90889	2.37606	2.78098	2.42537	2.83067	2.87993	2.57876	1.34262	3.00701	2.70225	2.29828	2.64511	2.44322	2.67832	3.00587	2.26934	2.6924	2.79519	2.70679	2.80801	2.67876	2.65748	3.04239	2.38825	2.89737	2.88471	2.72281	3.07659	2.82262	2.76247	2.42673	2.40108	2.75174	2.57194	2.92886	2.21558	2.99685	2.94878	2.9004	2.31773	2.90512	3.05263	2.98421	2.23946	2.88308	2.63039	2.64854	2.49868
METTL2A	2.59058	2.40575	2.13577	2.47348	2.28841	2.48157	2.44637	2.29799	1.67494	2.44682	2.0831	2.01842	2.28125	2.35761	2.22577	2.36542	2.34636	2.26802	2.18032	2.46675	2.38222	2.47274	2.55378	2.58188	2.71142	2.66074	2.52629	2.51465	2.12012	2.37343	2.50343	2.45041	2.17171	2.42475	2.30852	2.38673	2.03616	2.41849	2.61577	2.37801	2.05216	2.15931	2.56793	2.25297	2.12369	2.5062	2.17183	2.344	2.27315
METTL2B	2.37137	2.31093	2.02692	2.13476	1.99474	2.08831	2.26439	1.94735	1.71135	2.14674	1.77039	2.0424	2.08199	2.1087	1.95411	2.08529	2.33794	2.53498	2.36621	2.14627	2.17402	2.39083	2.23715	2.45857	1.92811	2.48321	2.14733	2.3494	2.31645	1.97138	2.19989	2.09968	2.10316	2.29156	1.95997	2.28829	2.42218	2.24471	2.06162	2.16526	2.32665	1.86498	2.32115	1.92894	2.15612	2.16883	2.02474	2.23263	2.13296
METTL3	3.35184	3.0199	2.33039	3.11781	2.92189	3.06805	3.17421	2.59789	1.48258	2.85467	2.529	2.3933	2.64433	2.34406	2.86935	2.84052	2.20199	3.05121	3.09895	3.16756	3.73715	3.21307	2.91159	3.36012	2.62334	2.84252	3.15593	2.92501	3.35927	3.33417	3.38131	3.19598	2.64523	3.06965	3.09816	3.47737	2.41639	3.107	3.13616	2.94114	2.29441	2.84953	3.34546	3.0182	2.32314	2.89002	2.48267	3.13878	2.62391
METTL5	3.13978	3.59315	3.39709	3.2243	3.53608	3.23842	3.24223	3.50705	3.13478	3.49418	3.40396	3.23097	3.49342	3.99147	3.05737	3.26691	3.55425	3.41807	3.05447	3.43351	3.2611	2.99998	3.25628	3.14392	3.49669	3.3557	3.11301	3.13926	3.327	3.40344	3.03459	3.04365	3.32404	3.14268	3.27106	2.96597	3.51404	3.11964	3.35673	3.32254	3.48801	3.50019	3.21593	3.38735	3.38918	3.5219	3.17996	3.11834	3.38368
MEX3A	1.1751	1.72127	0.546969	2.00222	2.21051	2.1694	1.39447	1.41495	0.0605798	2.4056	1.61781	1.78543	1.92129	0.466299	1.60324	2.15045	0.50999	1.92611	2.28846	1.8339	2.02602	3.65379	1.68112	1.62513	2.50202	2.82663	1.95219	2.70122	2.24508	2.16854	1.68788	3.42396	1.6947	1.58604	1.09769	1.8142	0.218568	2.95423	2.19171	2.08426	0.184624	2.30795	1.95079	1.94805	0.17823	1.50046	1.4994	2.02052	0.792535
MEX3B	0.868774	1.34548	0.810301	0.948684	1.02782	0.755163	1.32856	0.539855	0.588158	2.08794	1.17328	0.705969	1.29196	0.723201	1.38201	1.16063	0.473639	1.46493	0.830985	0.803663	1.36644	1.50022	0.643531	0.954581	1.15936	1.26423	1.76656	1.69265	1.03244	1.04118	1.44522	1.93675	0.683402	1.50802	0.723415	1.78315	0.759187	1.68422	1.21684	0.526645	0.520293	1.50131	1.75116	0.71127	1.20532	1.04312	1.21106	0.682719	0.912138
MEX3C	3.48113	3.63939	2.48093	3.13761	3.05155	3.6082	3.22555	3.01056	1.77833	3.85386	3.10528	2.63678	3.08014	2.92134	3.26796	3.50583	2.67844	3.94016	3.88354	3.16319	3.40027	3.71988	3.21526	3.43255	3.34392	3.54881	3.34319	3.98717	3.65127	3.82736	3.2973	3.50738	3.16431	3.45023	2.78388	3.59037	2.81405	3.84313	3.71445	3.32479	2.47048	3.4549	3.53632	2.86184	2.55509	3.40547	3.71917	3.43017	2.82063
MEX3D	2.31276	2.31576	1.87675	2.98527	3.24836	2.56764	2.35073	2.73368	0.714451	2.67167	2.03404	2.04933	2.15561	1.95219	2.6806	2.8055	1.89873	3.09859	3.24161	3.10494	2.39307	2.59028	2.54783	2.61304	3.76553	2.51254	3.44084	3.60458	2.54772	2.73314	2.45927	3.14778	2.78215	2.7037	2.90191	2.80172	1.69068	3.06782	2.76778	2.66009	1.86916	3.06546	3.08015	3.01222	2.1557	2.13349	2.70199	3.21482	1.9881
MIF4GD	3.07458	2.91853	3.07379	3.26276	3.68627	3.4364	3.05493	3.12708	2.8763	3.52901	3.17601	3.39964	3.16504	3.03405	3.41644	3.59133	3.0881	3.23318	3.43432	3.7428	3.4683	3.45085	3.31674	3.18906	3.70622	3.1174	3.26023	3.03426	3.3546	3.28573	3.14597	3.13617	3.04421	3.28381	3.19143	3.16198	3.18098	3.48823	3.69111	3.56629	3.19316	3.17068	3.32578	3.90618	3.21343	3.28089	3.29452	3.46125	3.29907
MKRN1	4.60304	4.57657	4.17419	4.47651	4.73533	4.43362	4.57366	4.3991	3.41048	4.72203	4.55933	4.18815	4.73142	4.33824	4.43461	4.7792	4.1801	4.2491	4.38527	4.63209	4.84653	4.64761	4.44825	4.55465	4.64648	4.5622	5.00345	4.64811	4.89586	4.9159	4.76855	4.43847	4.16995	4.46061	4.34886	4.75205	3.9869	4.83321	4.85769	4.67894	4.22342	4.72933	4.85601	4.88753	4.27537	4.49357	4.37673	4.54542	4.31936
MKRN2	3.89663	3.84617	3.55816	3.68058	3.22935	3.9068	4.01674	3.86818	3.43014	3.72682	3.77712	3.5939	3.78035	3.78607	3.84905	3.76313	3.75092	3.68074	3.61433	3.50969	3.92507	3.73603	3.76429	4.06467	3.57285	3.80335	3.87591	3.80279	3.94446	3.96201	3.84223	3.86721	3.68502	3.86684	3.65336	3.77989	3.72675	3.91185	3.75019	3.75719	3.58793	3.8457	3.93728	3.54654	3.4724	3.78689	3.54624	3.62955	3.71821
MKRN3	0	0.00815592	0.0536596	0	0.0195456	0.0228899	0.0184553	0.0202073	0.15648	0.00669851	0.196468	0.184858	0.0861524	0.11684	0.104294	0.00451737	0.00333141	0.0478301	0	0.0147482	0.0746706	0.287192	0.0215077	0.00394281	0.0154934	0.00284413	0.121704	0.0180007	0	0.0110612	0.703713	0.127158	0.00572698	0.23895	0.0723009	0.0113218	0	0.014576	0	0.385501	0	0.0566199	0	0.177143	0.00518851	0.00356991	0.0307393	0.0245957	0.0217807
MOV10	3.14389	2.8786	2.3489	3.312	3.04035	3.22986	3.01277	2.64677	1.02978	2.92234	2.67744	2.50753	2.26021	2.20235	2.85519	2.97231	1.83544	2.91082	3.25854	3.31071	3.52541	3.33395	3.07193	3.37881	3.4225	2.92745	3.25834	3.02604	3.1578	2.66087	3.30463	3.43582	2.71553	3.19074	3.39155	3.22598	2.36315	3.20656	3.43217	3.15313	2.00921	2.89597	3.4314	2.79671	2.47634	3.2132	2.58939	3.56372	2.83476
MOV10L1	0.0944956	0.0828382	0.225644	0.124823	0.0324546	0.0379789	0.185779	0.238039	0.00250398	0.168894	0.110647	0.220942	0.0458784	0.182488	0.0919524	0.0555164	0.277483	0.0399975	0.0217253	0.160694	0.0471551	0.0991016	0.0619013	0.0924599	0.116419	0.0695249	0.0367366	0.149122	0.13333	0.141038	0.180808	0.0676743	0.141211	0.114736	0.105187	0.152764	0.0352118	0.0282294	0.0794766	0.051711	0.0610948	0.0666596	0.0433915	0.0729723	0.116539	0.0783185	0.104112	0.0205408	0.438516
MPHOSPH10	3.53239	3.43574	2.86538	3.4024	3.01216	3.5264	3.52394	3.71725	2.49416	3.68804	3.25986	2.91739	3.08258	2.87513	2.68469	3.54416	2.96275	3.62677	3.49534	3.89168	3.5298	3.4792	3.4567	3.54593	3.21762	3.69468	3.41687	3.3442	3.57115	3.95024	3.26607	3.37364	2.86259	3.28021	3.2749	3.57239	2.63128	3.62539	3.48789	3.22449	2.52384	3.4559	3.49233	3.67151	2.60963	3.52939	3.13174	3.41844	3.27346
MPHOSPH6	3.76961	3.2023	2.37468	3.85804	4.06996	3.36769	3.16206	2.90621	1.77639	3.67063	3.33206	2.26204	3.00785	2.24038	3.04774	3.70754	2.45971	3.7446	3.82855	4.18337	3.57544	3.36022	3.27888	3.62825	4.25636	3.76939	3.63499	3.4379	3.75952	3.91314	4.04098	3.6367	3.33738	2.80996	4.60886	3.86727	1.89579	3.54955	3.78519	3.77966	2.03737	3.32936	3.4155	3.23273	2.49296	3.45057	3.27763	4.0179	2.97003
MRM1	1.52545	1.3496	1.38988	2.05425	2.51734	1.47343	1.54748	1.76769	1.28686	1.21497	1.06128	1.47656	1.3168	1.07481	1.81584	1.67673	1.24914	1.60056	1.72827	2.34561	1.79039	2.06713	1.8463	1.6914	2.32472	0.940806	1.97158	2.10217	1.34716	1.86884	2.1951	2.57064	1.80401	1.77254	2.04128	2.14677	1.44303	1.9611	1.58569	2.53573	1.21452	2.46979	2.20909	2.09216	1.6016	1.38166	1.43608	2.47602	1.54833
MRM2	3.40635	3.26643	3.27353	3.42446	3.45334	3.42871	3.55454	3.4559	2.75184	3.54663	3.21335	3.00408	3.2823	2.90637	3.32247	3.66408	2.78364	3.12092	3.6849	3.67762	3.4425	3.76294	3.43325	3.57901	3.86893	3.36072	3.54531	3.41866	3.66823	3.58994	3.34408	3.66561	3.06221	3.35105	3.34991	3.18162	2.87977	3.73435	3.66338	3.69484	3.0666	3.5785	3.69089	4.01786	3.21744	3.54075	3.03547	3.37372	3.37741
MRM3	2.39285	2.51407	2.66643	3.06495	3.25631	2.75915	2.88251	2.71986	2.83345	2.55952	2.32595	2.60674	2.59784	2.47645	2.79394	2.9288	2.79252	2.83271	2.63479	2.93842	2.53848	2.73326	2.97781	2.83222	3.33763	2.27801	2.83325	2.94954	2.93137	2.92335	3.01184	3.23858	2.83321	2.83012	3.15977	2.77512	2.62183	3.04148	2.87062	3.30475	2.72948	3.09344	2.8864	3.24053	2.61813	2.60275	2.48596	3.06652	2.81374
MRPL1	3.38017	3.46377	3.4055	3.52098	3.54245	3.13669	3.45974	3.0749	3.88864	3.90173	3.71238	3.05485	3.35659	3.53161	2.9948	3.36924	3.52284	3.40371	3.50141	3.6449	3.35398	3.36675	3.11874	3.47957	3.55633	3.6339	3.29778	3.23478	3.52069	3.58437	3.24444	3.4376	3.02795	3.21646	2.90695	3.18625	3.0187	3.43883	3.56028	3.62135	3.19176	3.4524	3.33659	3.64762	3.22211	3.62031	3.24327	3.33897	3.29475
MRPL10	4.04663	4.2588	4.3262	4.03981	4.87438	3.86335	4.23429	4.14027	3.7287	4.55859	4.21374	4.15428	4.24251	4.59025	4.47286	4.32196	4.27314	3.77488	4.21209	4.21126	4.55944	3.96753	4.05602	4.13962	4.89964	3.90428	3.99374	4.02375	4.19043	4.16359	4.29917	4.12251	4.01494	3.94116	3.87303	3.97589	4.02424	4.1431	4.53332	4.42622	4.30993	4.46693	4.28108	4.63107	4.20327	4.1574	3.99289	4.11211	4.28547
MRPL11	3.15584	3.22888	3.38058	3.4825	4.4037	3.40506	3.35056	3.24077	3.60149	3.80459	3.6184	3.58723	3.551	3.40164	3.63847	3.58926	3.30167	3.37278	3.48871	3.93421	3.75327	3.44988	3.51732	3.37016	4.01134	3.23208	3.542	3.47105	3.49124	3.66976	3.36195	3.75954	3.37976	3.25376	3.19981	3.34461	3.17066	3.56391	3.72682	3.93319	3.31776	3.86389	3.66873	4.08815	3.45553	3.47026	3.41374	3.68142	3.4493
MRPL12	1.66798	2.03469	2.79919	3.19128	3.96349	2.7164	2.46513	2.5643	3.84458	1.645	1.67878	3.22251	2.42171	2.09504	3.36831	2.77389	2.93065	3.17128	2.80828	3.78538	2.1454	3.07503	2.97949	2.28997	4.19972	1.69788	3.03352	3.18672	1.99068	2.50511	3.16122	3.73292	3.51373	2.69878	3.05852	2.44646	2.55393	2.83447	2.51914	3.29017	2.71908	3.65361	2.90174	3.60497	2.74509	2.30347	2.3109	3.40406	2.65402
MRPL13	2.68621	2.38899	2.38809	2.95332	3.3633	2.86762	2.29135	2.89505	2.31015	3.04092	2.45231	2.44925	2.59446	2.32083	2.35179	2.52851	2.49001	2.44121	2.75535	3.21342	2.47893	2.63902	2.42529	2.50973	3.13615	2.67338	2.72962	2.48067	2.55068	2.43335	2.46312	2.54159	2.30056	2.58509	2.67074	2.47302	2.22618	2.51471	3.00162	2.82646	2.51568	2.46795	2.58226	3.79446	2.4146	2.70314	2.42205	2.61414	2.70189
MRPL14	3.99788	3.85133	3.88098	4.76824	5.19462	4.82444	4.14154	4.31336	5.62819	4.4016	3.99471	3.98041	4.15987	3.47838	4.44451	4.57566	3.86598	4.78125	4.37465	4.98441	4.23091	4.40677	4.30118	4.25336	5.67684	4.10263	4.51415	4.43018	4.42519	4.59947	4.24199	4.65497	4.43827	4.49516	4.17426	4.09611	3.90561	4.59339	4.8275	4.93475	3.96416	4.90606	4.71969	5.36873	4.26093	4.1685	4.01477	4.75253	4.24689
MRPL15	4.46859	4.46872	4.52511	4.93598	4.94632	4.53495	4.40825	4.81936	5.82983	5.00875	4.53065	4.48612	4.55011	4.52701	4.46434	4.52843	4.74162	4.48453	4.8181	4.81919	4.53047	4.56173	4.47563	4.31257	4.98507	4.71157	4.44621	4.48692	4.41894	4.66078	4.45127	4.78816	4.4453	4.41689	4.33329	4.11284	4.38749	4.75983	4.60284	4.80345	4.57422	4.53989	4.57074	5.70941	4.50938	4.7247	4.24898	4.48732	4.5197
MRPL16	3.74197	3.75303	4.03288	3.76337	4.16751	3.52144	3.81227	3.70881	4.23054	3.94966	3.5911	3.89179	3.61197	3.87292	3.74166	3.80848	3.96695	3.64276	3.7148	4.23272	3.95212	3.7363	3.74252	3.77688	4.1061	3.62866	3.69716	3.64839	3.67684	3.76747	3.81826	3.87244	3.85703	3.82795	3.74875	3.56265	3.73725	3.84135	4.06899	4.09036	4.03604	4.07611	3.86546	4.11497	3.84726	3.90556	3.56474	3.87292	3.9006
MRPL17	3.68705	3.4817	3.46726	3.8741	4.50505	3.67682	3.43512	3.81093	3.17306	3.97814	3.52847	3.39149	3.77367	3.02858	3.70725	3.81931	3.40271	3.83926	3.79802	4.53236	3.66149	3.76314	3.63368	3.56973	4.59962	3.61817	3.89521	3.83317	3.63646	3.48713	3.60873	4.12703	3.51553	3.79933	3.79412	3.45576	3.50802	3.97447	4.21757	4.04563	3.47324	4.00004	3.77221	4.35332	3.88916	3.85675	3.6192	3.97777	3.89234
MRPL18	4.58528	4.76831	4.31855	4.85897	5.27612	4.72591	4.64987	4.36812	4.40381	4.89842	4.56986	4.48508	4.44018	4.03795	4.45194	4.57108	4.48113	4.78477	4.60889	5.12105	4.5882	4.57399	4.45757	4.61791	5.19305	4.43922	4.74413	4.53726	4.67668	4.59972	4.63671	4.66599	4.37583	4.66724	4.77065	4.57424	4.29615	4.96437	5.09361	5.00792	4.47251	5.16795	4.90661	4.95059	4.58079	4.89325	4.45968	4.90741	4.43999
MRPL19	3.4246	3.51163	3.48093	3.1375	2.78478	3.04108	3.10185	3.40801	3.18425	2.75312	3.11652	3.12845	3.37092	3.30434	3.38287	3.08018	3.60081	2.98225	3.364	3.25832	2.97238	3.2016	2.94178	3.20882	3.08517	3.55233	3.34428	3.25664	3.38943	3.12336	3.30403	3.49924	3.24443	3.04095	3.43318	3.25711	3.2672	3.1173	3.29859	3.121	3.13708	2.73164	3.27664	2.86328	2.9806	3.44911	2.90354	3.09984	2.87991
MRPL2	2.89218	3.01488	3.28525	3.34414	3.94281	3.27794	3.15262	3.27558	3.85268	2.82419	2.77686	3.37939	3.00396	3.12162	3.26622	3.21666	3.35709	3.10972	2.86943	3.60425	3.21658	2.9943	3.28116	3.12662	3.69578	2.64421	3.20826	2.99178	3.03678	3.17872	3.46917	3.19992	3.44067	3.29703	3.38647	3.07511	3.21393	3.29413	3.29371	3.49471	3.27478	3.72787	3.43518	3.72964	3.39993	3.02229	2.94182	3.33702	3.25025
MRPL20	4.03492	4.14613	4.42909	4.41189	4.91926	4.35658	4.10403	4.20081	4.25575	4.30798	4.17453	4.15284	4.15949	4.22119	4.08216	4.23703	4.41609	4.31745	4.22127	4.79306	4.18842	4.14639	4.15533	4.12321	5.07498	4.18226	4.2446	3.95797	4.10004	4.25743	3.96356	4.14108	4.21495	4.14571	4.28492	4.04852	3.94455	4.15181	4.56714	4.6123	4.32376	4.44143	4.20721	4.58261	4.20255	4.27118	4.07261	4.4484	4.36435
MRPL21	2.85738	3.00386	2.83462	2.96045	3.44068	2.90785	3.20344	2.93601	3.26546	3.45671	3.13451	2.79126	2.83966	3.10214	2.89291	3.09302	2.88696	3.22225	2.66212	3.67492	3.58481	2.79316	2.95119	2.95335	3.79335	2.86575	3.35299	2.94558	3.2743	3.13179	3.10914	3.04933	2.92303	2.99108	3.47577	2.81371	2.59516	2.92188	3.41286	3.70395	2.46762	2.92296	3.02144	3.47694	2.73175	3.16695	2.51376	3.1225	2.91921
MRPL22	2.00103	2.03446	1.99403	1.92136	2.59071	1.99592	1.87028	1.9552	1.79701	2.27679	1.93424	1.81914	1.89354	1.95743	1.78182	1.93434	1.97011	2.19369	2.00041	2.50207	2.07805	1.89734	2.01719	1.9691	2.22806	2.10873	2.01395	1.95294	1.98538	1.98616	1.9516	2.11971	1.95534	2.03	1.9431	1.89101	1.804	2.2331	2.15884	2.21736	2.1237	2.24987	2.07959	2.43475	2.0067	2.0137	1.78769	2.07912	1.93213
MRPL23	2.11845	1.96735	2.09928	1.92442	3.80466	2.47297	2.27033	2.54177	2.31514	1.96852	1.94454	2.50824	1.91302	1.90652	2.73611	2.0896	2.20532	2.25439	1.77328	3.07935	2.61573	2.47987	2.54218	2.41651	3.36711	1.59386	2.6921	2.56193	2.24433	2.11306	2.19555	2.83037	2.39512	2.50616	2.46748	2.20069	2.41461	2.48296	2.68461	2.81353	2.50685	2.33757	2.39285	3.70996	2.47687	2.2012	2.11295	2.56127	1.81905
MRPL24	4.09356	4.26667	4.65887	4.86141	5.70862	4.66678	4.49767	4.73067	4.48789	4.30769	4.22614	4.87647	4.66657	4.50088	4.49989	4.59887	4.85247	4.57894	4.53571	5.24923	4.58704	4.39477	4.48167	4.32368	5.49815	4.20014	4.50519	4.48676	4.35137	4.60232	4.66895	4.70695	4.81657	4.48648	4.8055	4.27123	4.80352	4.72159	4.76425	5.07965	5.05183	4.66256	4.80712	5.34889	4.72308	4.5033	4.27691	4.68611	4.74993
MRPL27	3.04132	2.90467	3.18701	3.22548	3.83662	3.18339	3.05867	3.03511	3.40263	3.18545	3.03152	3.09411	3.00988	2.82152	3.13735	3.10634	3.14676	3.16238	3.10065	3.82973	3.11372	3.06555	3.02964	3.11835	5.1288	2.88971	3.2995	3.00394	3.05235	2.9123	3.24937	3.07093	3.17315	3.11835	3.21976	2.98119	3.11284	3.09471	3.44202	3.51658	3.07075	3.58051	3.26236	3.53758	3.39728	3.15974	2.80464	3.30082	3.08963
MRPL28	3.03063	2.99038	3.45881	3.96994	4.77031	3.84045	3.44398	3.99823	3.50948	3.06562	2.95568	3.80455	3.3822	2.92495	3.94143	3.76369	3.39327	3.75215	3.51325	4.46134	3.42958	3.66438	3.85073	3.5183	4.8074	3.02107	3.76627	3.66097	3.36433	3.45135	3.63161	3.92425	3.88627	3.93322	3.75684	3.40481	3.73371	3.86037	3.95849	4.39909	3.83643	4.21144	3.68459	4.55129	3.73703	3.3466	3.49304	4.13357	3.78834
MRPL3	4.74917	4.55042	4.2577	4.61734	5.29147	4.78756	4.53961	4.61247	4.23154	4.88136	4.75408	4.29336	4.66979	4.43618	4.56759	4.84353	4.52746	4.54727	5.04029	4.90709	4.76795	4.83437	4.67644	4.5357	5.03234	4.94543	4.84266	4.72969	4.79853	4.92936	4.49747	5.06735	4.50112	4.36849	4.58754	4.5833	4.05228	4.96652	5.00255	5.02556	4.37021	4.87822	4.86451	5.12786	4.34084	4.79877	4.34212	4.71966	4.39011
MRPL30	3.85634	3.78284	3.42088	3.53419	3.32911	3.63702	3.60548	3.44933	3.75289	3.98259	3.64964	3.30163	3.48129	3.78625	3.43822	3.9215	3.46224	3.27522	3.81725	3.58289	4.07799	3.69884	3.51981	3.7294	3.55424	3.77595	3.78027	3.73446	4.04991	3.75229	3.81018	3.88667	3.44145	3.57172	4.08476	3.64126	3.2311	3.80036	3.80111	3.79098	3.14623	3.57572	3.89639	3.86003	3.31351	3.66006	3.46143	3.55566	3.47961
MRPL32	3.51185	3.35221	3.39275	3.38831	4.12803	3.42733	3.33729	3.06936	2.64525	3.61679	3.25114	3.17488	3.30525	3.61089	3.14482	3.30224	3.31073	3.59105	3.27853	3.71348	3.32843	3.46791	3.09809	3.42153	3.4842	3.47783	3.39996	3.18319	3.39893	3.5132	3.50105	3.19862	3.04441	3.28476	3.25844	3.20602	3.02236	3.34657	3.6295	3.40068	2.91958	3.43747	3.4733	3.7752	3.06381	3.44036	3.13648	3.14603	3.46192
MRPL33	4.18066	4.13957	4.23114	4.25236	4.71185	4.07266	4.07137	3.9949	5.41617	4.5801	4.04456	4.20346	4.12427	4.15324	3.77866	4.06745	4.05828	4.22118	4.24338	4.67392	4.07148	3.72797	3.98638	4.25467	4.23765	4.29324	4.23515	3.94137	4.13274	4.27302	4.00452	3.83751	3.82754	3.96537	3.92665	4.12427	4.06074	4.34414	4.31127	4.3893	4.10541	4.2008	4.18032	4.60526	4.16228	4.30357	4.0794	4.25801	4.15902
MRPL34	3.43225	3.62312	4.45372	3.84592	4.77819	3.25935	3.45422	3.7069	5.2995	4.0889	3.791	3.68951	3.87514	3.77236	4.14224	3.49114	3.55461	3.84773	3.90344	4.44213	3.73958	3.63784	3.5064	3.56073	4.53631	3.28594	3.74201	3.69009	3.16327	3.3369	3.79858	3.9853	3.78274	3.49623	3.51865	3.43318	3.86143	3.7519	3.81053	3.86153	4.15509	4.25258	4.10852	4.26595	4.07235	3.64236	3.7813	4.04951	3.686
MRPL35	3.6823	3.74065	3.46507	3.52602	3.48644	3.32713	3.4851	3.60816	3.89801	3.72857	3.44943	3.31853	3.50803	3.5498	3.3473	3.5711	3.70235	3.1993	3.38606	3.3966	3.45461	3.37866	3.07357	3.36889	3.20733	3.66094	3.6111	3.40942	3.76448	3.42516	3.46938	3.48721	3.34935	3.32931	3.34712	3.30558	3.27535	3.56642	3.92355	3.51105	3.30089	3.40128	3.62659	3.09774	3.37391	3.76007	3.16892	3.3451	3.41591
MRPL36	3.07822	3.17463	3.27497	3.36793	4.11307	3.13876	3.08298	3.38574	3.42793	3.40923	3.10964	2.91201	3.40526	3.20059	3.25531	3.11197	3.25896	3.27781	2.9702	3.92539	3.26084	3.0961	3.13934	2.96682	3.72967	2.90814	3.19327	3.02387	3.13498	3.10334	3.23453	3.14734	3.17195	3.02657	3.01066	2.85609	3.28829	3.21626	3.62144	3.46761	3.37797	3.46439	3.23384	3.70698	3.35026	3.22531	3.18604	3.16345	3.16066
MRPL37	4.17225	4.36083	4.47699	4.37885	5.29124	4.36998	4.42313	4.5365	5.00498	4.74993	4.63935	4.63143	4.45025	4.80996	4.57499	4.5645	4.56261	4.09316	4.82981	4.73975	4.71233	4.45149	4.61093	4.24352	5.04418	4.22277	4.42776	4.63404	4.47889	4.56842	4.48459	4.9014	4.47503	4.28646	4.42622	4.26508	4.26886	4.57613	4.64573	4.76605	4.52111	4.61002	4.35861	4.92637	4.45174	4.29887	4.28092	4.4528	4.45072
MRPL38	1.1469	0.909292	0.993464	1.22913	1.65539	1.06674	0.946037	0.921263	1.23817	0.668828	0.607303	1.10119	0.737082	0.702139	1.14805	1.1517	0.645474	1.04752	1.27015	1.38272	1.62674	1.24327	1.20059	1.23189	1.06127	0.570197	1.2937	1.1543	0.798717	0.946516	1.24771	1.30896	1.07993	1.0495	1.47425	1.05131	0.777219	1.11794	1.0481	1.1197	0.928144	0.951689	1.42533	1.29865	0.834739	0.699622	0.529703	1.25914	0.911187
MRPL39	4.07124	4.03131	3.8116	3.9784	4.44504	4.23643	4.09057	3.82242	4.28531	4.45717	4.21921	3.76156	3.89198	4.45063	3.5123	4.12838	4.44601	4.14222	4.15671	4.19764	4.08038	3.93526	4.03713	4.29862	4.16548	4.17043	4.01815	3.89479	4.12841	4.31357	3.96654	4.13734	3.89333	4.05647	4.25701	3.93522	3.78822	4.08342	4.28436	4.30311	3.78651	4.18734	4.0661	4.5079	3.88863	4.12994	3.80602	4.02999	3.89301
MRPL4	2.51106	2.35028	2.62129	3.14884	3.75219	2.8954	2.69968	2.69197	2.79787	2.66093	2.31748	2.91073	2.72528	2.4785	3.20695	3.0102	2.58656	3.03245	3.07805	3.47658	3.02893	3.00513	3.14077	2.78977	3.92696	2.3005	2.76235	3.08918	2.53975	2.83326	3.07434	3.43994	3.15968	2.74957	2.89706	2.68367	2.79677	2.94153	3.15281	3.32197	2.57026	3.25805	3.13983	3.37478	2.65686	2.4912	2.67983	3.26812	2.72375
MRPL40	3.48469	3.68615	3.95877	3.73252	4.5623	3.76857	3.72365	3.93018	4.41791	3.99801	3.85343	3.83262	3.71489	4.10237	3.67627	3.78905	3.88969	3.56064	3.671	4.43064	3.79779	3.45382	3.59488	3.66143	4.24008	3.68437	3.93541	3.63004	3.59615	3.80318	3.67794	3.58913	3.69602	3.59274	3.72371	3.6004	3.62183	3.87604	4.17892	4.17262	3.92971	3.96186	3.8962	4.36617	3.95526	3.7787	3.60147	3.87583	3.86426
MRPL41	3.04962	3.34741	4.33891	3.96234	4.72143	3.12675	3.5698	3.92334	4.98318	2.93483	2.93292	4.1733	3.93773	4.08828	3.7878	3.57054	3.92243	3.72752	3.4416	4.60539	3.40859	3.35902	3.62122	3.51594	4.67055	2.60221	4.15019	4.07472	2.87565	3.41548	4.01451	3.91357	3.89455	3.71003	4.24359	3.30348	3.952	3.52531	3.73556	3.90336	4.31063	3.8256	3.99996	4.23361	4.393	3.19132	3.62769	3.77079	4.12849
MRPL42	2.1152	2.01837	1.43523	1.77937	1.79697	1.99075	1.81615	1.87829	1.09934	2.19643	1.85303	1.44959	1.70929	1.51125	1.91135	2.01758	1.37911	2.01646	1.92063	1.8683	1.85076	1.96442	1.70277	2.01044	1.78965	2.2145	1.96501	1.99988	2.09921	1.84409	1.86781	1.90693	1.47864	1.77075	1.89175	1.93928	1.22666	1.71954	2.09115	1.95838	1.22487	1.94833	2.03733	1.84367	1.36074	2.08032	1.74426	1.86875	1.54888
MRPL43	3.34516	3.45859	3.6589	3.6094	4.26448	3.60845	3.70066	3.52398	3.33404	3.76992	3.56569	3.69452	3.49704	3.71259	3.79287	3.90729	3.49318	3.62062	3.49916	4.25583	4.00586	3.43615	3.67656	3.6414	4.35961	3.35514	3.80932	3.75035	3.59138	3.64212	3.71984	3.73173	3.62118	3.60782	3.50863	3.60289	3.44793	3.60565	4.01604	4.10469	3.50564	4.06246	3.84946	4.21661	3.46667	3.49474	3.60851	3.97421	3.6959
MRPL44	3.91213	4.03967	3.93848	3.85303	4.59286	3.62205	3.85954	3.87776	4.07649	4.41543	3.9048	3.6247	3.81444	4.03729	3.98532	4.11331	3.96611	3.66942	3.9964	4.00829	3.98319	4.02208	3.85358	3.73932	4.3192	3.97502	4.00687	3.94863	4.05603	3.90006	4.08666	3.93832	3.7845	3.66849	3.96801	3.79055	3.59141	4.1956	4.30682	4.12049	3.75822	4.03157	3.91034	4.36321	3.73043	4.01339	3.67708	3.97188	3.86731
MRPL45	4.5872	4.81482	4.66734	4.77791	5.53182	4.59667	4.82966	4.64261	4.12197	5.20649	5.065	4.18894	4.77886	5.06972	4.76168	5.0832	4.72472	4.72568	4.92381	4.70025	5.21816	4.6901	4.78954	4.60673	5.00732	5.84382	4.81859	5.03057	5.24682	5.16414	4.88563	5.04848	4.41426	4.48077	4.57856	4.69007	4.29366	5.20271	5.12882	5.15638	4.54328	5.07054	4.88257	5.3473	4.48925	4.60492	4.53447	4.57607	4.36902
MRPL46	1.41083	1.49622	1.65262	1.57502	1.75921	1.41918	1.50589	1.46769	1.72227	1.56424	1.24314	1.54471	1.3741	1.57952	1.36655	1.41133	1.48666	1.3441	1.23586	1.62853	1.53269	1.45636	1.34237	1.37151	1.71088	1.25643	1.30758	1.27411	1.42343	1.29369	1.74503	1.44031	1.4561	1.41889	1.29862	1.22122	1.44699	1.37262	1.53001	1.65519	1.48817	1.63697	1.47037	1.6184	1.63501	1.44693	1.30889	1.29239	1.59525
MRPL47	4.09295	3.99466	3.79667	4.11837	4.4935	4.25903	3.76351	4.0728	3.99964	4.50382	4.023	3.79454	3.84368	3.67719	3.74549	4.08902	4.11876	4.07354	4.15664	4.68455	3.93069	4.20882	3.95548	4.13842	4.54395	4.31617	3.96059	4.03279	4.05906	3.874	3.811	4.03929	3.94416	4.07905	3.88723	3.73857	3.5841	4.08387	4.34062	4.2627	3.7596	4.13098	3.89874	4.34965	3.96944	4.23546	3.99317	4.22342	3.94736
MRPL48	2.05034	2.12291	1.9946	2.12865	2.73236	2.19655	2.25346	2.43796	2.16561	2.7005	2.27368	1.91517	2.07901	1.75072	2.1996	2.39891	2.05858	2.04756	2.22505	2.47895	2.61228	2.23542	2.04795	2.20193	2.47062	2.36423	2.38524	2.28248	2.47558	2.23601	2.02922	2.32283	1.8201	1.95863	1.95445	2.08851	1.94599	2.29436	2.39973	2.62323	1.97033	2.50391	2.36986	2.67109	1.93887	2.28158	2.11743	2.2224	2.10227
MRPL49	4.43024	4.0665	3.9277	4.36221	4.8756	4.58512	4.3599	4.16682	3.13466	4.22963	4.26948	3.98284	4.18253	3.94622	4.5439	4.5217	3.64217	3.90798	4.33687	4.93596	4.56624	4.16796	4.36444	4.60903	4.8273	4.03009	4.75423	4.23887	4.5251	4.43827	4.60601	4.38828	3.80849	4.49793	4.88193	4.59644	3.76339	4.59296	5.02357	5.05618	3.82948	4.72906	4.79841	5.17982	3.86015	4.17006	4.24071	4.60505	4.27121
MRPL50	3.63379	3.52135	2.85661	3.22972	3.49366	3.17066	3.30447	3.08894	2.70746	3.80275	3.31299	2.77407	3.05499	3.13829	3.17666	3.46516	2.9079	3.31808	3.21899	3.43763	3.23617	3.36459	2.98023	3.53551	3.17255	3.3712	3.26068	3.11468	3.5346	3.28348	3.28562	3.07531	2.93024	3.32796	3.01191	3.3105	2.53228	3.36586	3.55051	3.35792	2.78061	3.61475	3.47867	3.32485	2.81089	3.42911	3.15913	3.11038	3.06729
MRPL51	4.7708	4.94136	5.13566	5.10999	6.49238	5.16034	4.78122	5.05183	5.30879	5.11633	5.04074	4.99744	5.15462	4.66327	4.92078	4.96501	4.93662	5.06194	4.92494	5.87902	4.96418	5.03593	4.90945	4.95103	5.94146	4.82346	5.34338	5.11413	5.01965	5.09022	5.06146	5.15291	4.92083	5.0338	4.92549	4.95575	4.82115	5.34376	5.49669	5.55181	5.21861	5.74423	5.27879	5.70322	5.36613	5.10877	4.7958	5.28281	5.05342
MRPL52	2.82022	2.71519	2.52132	3.08108	3.73057	2.632	2.49302	2.71512	2.53428	2.94777	2.61016	2.43005	2.53123	2.25716	2.56032	2.83521	2.30875	2.84753	2.6365	3.70602	3.03164	2.95395	2.6807	2.76948	3.63613	2.42725	3.08996	2.92977	2.66781	2.54068	2.76743	3.21877	2.69218	2.57782	2.67266	2.64411	2.23562	2.79512	3.35561	3.27337	2.47569	3.29793	3.16767	3.64595	2.7092	2.72323	2.56013	3.08569	2.60813
MRPL53	1.37895	1.3894	1.32219	1.20399	1.41016	1.27205	1.27939	1.47213	0.923792	1.45228	1.20026	1.40858	1.02847	1.03503	0.994708	1.32063	1.15211	0.939394	1.55557	1.84639	1.35461	1.74985	1.12753	1.40349	1.3418	1.18842	1.38003	1.27106	1.35384	1.18206	1.54343	1.49424	1.03672	1.36919	1.52063	1.35421	1.10407	1.44996	1.51263	1.25896	1.38047	1.31813	1.50021	1.38856	1.36872	1.26609	0.962668	1.2938	1.34908
MRPL54	3.78484	3.60209	4.57831	4.73019	5.59187	4.68087	4.17525	4.39008	3.49001	3.57158	3.88867	4.27941	4.26636	3.94485	4.52099	4.53729	4.4013	4.26036	4.23881	4.91407	4.25818	4.16263	4.48897	4.21537	5.62067	3.77688	4.62438	4.38149	4.15041	4.26682	4.51934	4.39724	4.7042	4.55309	4.32198	4.10611	4.43192	4.31438	4.62126	5.05474	4.30075	4.97613	4.47079	4.69192	4.41265	4.10271	4.27004	4.70229	4.53304
MRPL55	3.00254	2.88919	3.16775	3.40713	3.90082	3.43517	3.36501	3.20624	2.7996	2.86232	2.46993	3.46074	3.0828	2.96216	3.47967	3.44265	2.97515	3.37195	2.96348	4.01703	3.63814	3.27654	3.24627	3.4567	4.30101	2.73696	3.31353	3.28683	2.99339	3.36026	3.38477	3.47891	3.39398	3.4385	3.47431	3.3484	3.304	3.35709	3.77734	3.76048	3.0785	3.64198	3.54308	4.08605	3.22718	2.82437	3.22229	3.72648	3.34562
MRPL57	3.5217	3.53469	3.42563	3.85501	4.5536	3.70241	3.5689	3.55599	3.9307	3.81378	3.59965	3.42553	3.47343	3.58767	3.74132	3.86194	3.03713	3.80339	3.77919	4.53974	3.67913	3.59317	3.70845	3.80904	4.48171	3.3953	4.06416	3.84456	3.71345	3.77125	3.83007	3.86276	3.53553	3.491	3.89801	3.57565	3.19603	4.01647	4.2089	4.12523	3.18953	4.26214	4.06365	4.33171	3.58769	3.5612	3.52301	4.0639	3.49078
MRPL58	3.59374	3.53976	3.67041	3.85123	4.7137	3.85426	3.68107	3.56933	4.28851	3.68428	3.44464	3.60604	3.51509	3.69831	3.52232	3.73112	4.00707	3.73758	3.64597	4.43524	3.64648	3.67774	3.60957	3.66748	4.28844	3.61688	3.75372	3.83268	3.74376	3.8798	3.83081	3.9822	3.68603	3.67684	4.02475	3.57711	3.39453	4.0145	4.03276	4.10862	3.78597	4.12161	3.89121	4.59407	3.635	3.70694	3.63214	3.95389	3.6359
MRPL9	4.07627	3.99668	4.11198	4.42402	5.04533	4.21545	4.27716	3.95927	3.82002	4.50624	4.32921	4.10725	4.3801	4.24272	4.3553	4.36108	4.1463	4.35251	4.13712	4.78147	4.45607	4.57483	4.34752	4.25803	4.73831	4.15646	4.28718	4.31195	4.39076	4.43526	4.30273	4.39723	4.06178	4.13588	4.16994	4.29014	3.79145	4.52825	4.52117	4.82048	4.04465	4.98926	4.52626	4.86428	4.0017	4.30274	4.04896	4.48646	4.22536
MRPS10	4.42278	4.05633	4.29981	4.18818	4.40792	4.31594	4.24327	4.42924	4.651	4.53858	4.39071	4.01468	4.10899	4.2649	4.40828	4.24069	4.42468	3.91039	4.30582	4.59019	4.1705	4.21876	4.2151	4.38327	4.43925	4.29347	4.33327	4.22592	4.24426	4.12359	4.22918	4.20967	4.16074	4.09219	4.40089	4.20423	3.8694	4.23045	4.63889	4.2972	3.91283	4.07738	4.21625	4.65903	4.10314	4.22065	4.04018	4.38187	4.35058
MRPS11	1.82917	1.87066	2.15468	2.09253	2.54847	2.16047	1.94055	2.01288	2.12065	1.8941	1.78659	2.38249	2.01419	2.01321	2.25788	2.06764	2.29778	2.04358	2.11778	2.49174	1.93526	2.0678	2.04326	2.02003	2.51952	1.9209	2.16365	1.98924	2.06436	1.85563	2.24603	2.28115	2.21385	2.19083	2.19503	1.99011	2.18098	2.13309	2.19988	2.20795	2.24757	1.94659	2.038	2.51573	2.12877	2.10406	1.83476	2.22076	2.29833
MRPS12	2.34146	2.35455	2.3935	3.11362	4.05356	2.8196	2.56085	2.79263	2.88704	2.74228	2.33944	2.73766	2.5912	2.19228	3.11037	2.93186	2.20635	2.90049	2.98291	3.57253	2.91127	3.05027	2.93821	2.65282	4.12363	2.21073	2.93092	2.92308	2.53492	2.65401	2.82058	3.23339	2.9285	2.62958	2.91715	2.41828	2.44432	2.99236	3.13843	3.25499	2.43352	3.32908	3.09824	3.83156	2.75478	2.49292	2.53294	3.13066	2.5825
MRPS14	4.03265	3.94465	3.77628	3.64885	3.61271	3.83287	3.86527	3.74782	2.58443	3.74194	3.81688	3.71904	3.86044	3.75432	3.75496	3.92965	3.9964	3.53084	3.71402	3.90424	3.82066	3.59674	3.582	3.93369	3.6573	3.94815	3.93058	3.73509	3.98554	3.87883	3.84001	3.61886	3.6911	3.64112	3.46796	3.86274	3.76899	3.94514	4.11157	3.95795	3.81246	3.69767	3.99157	3.74241	3.53935	4.04644	3.51346	3.55934	3.71348
MRPS15	3.62368	3.94079	4.50186	3.91379	4.97731	3.64339	4.04577	4.2282	4.79031	3.88058	3.87031	4.5064	3.95912	4.71418	3.83318	3.76667	4.57232	3.54112	4.06031	4.53659	3.77656	3.72376	3.82881	3.70635	4.34716	3.88555	3.78916	3.77278	3.57267	3.76825	4.19062	3.94453	4.24222	3.92024	4.0895	3.52852	4.24732	3.90913	3.99293	3.98639	4.66472	3.96642	3.71591	4.42326	4.46975	3.9305	3.84617	3.89815	4.11039
MRPS16	4.48036	4.44226	4.39753	4.48456	4.75034	4.4352	4.49599	4.6878	4.75687	4.7738	4.46879	4.3255	4.44738	4.35973	4.55903	4.67437	4.29089	4.28293	4.74587	4.75587	4.52034	4.56099	4.46066	4.50757	4.98855	4.71266	4.53009	4.46914	4.48753	4.48046	4.51212	4.79834	4.51198	4.36284	4.44856	4.30467	4.16823	4.43525	4.85478	4.78431	4.21631	4.53487	4.4884	4.83993	4.25203	4.64219	4.2685	4.45614	4.40516
MRPS17	2.67198	2.61096	2.14171	2.86132	3.00599	2.87915	2.46591	2.4988	2.92426	3.26181	2.69935	2.10075	2.48018	2.22242	2.37851	2.85503	2.31159	2.76312	2.46223	2.84354	2.53462	2.41629	2.51212	2.64604	3.07107	2.70973	2.47815	2.58636	2.75704	2.7544	2.48334	2.7079	2.4081	2.47688	2.27853	2.47123	1.99865	2.76644	3.12356	2.88833	2.03186	2.74268	2.70922	3.17007	2.00796	2.88476	2.37367	2.47144	2.56008
MRPS18A	3.27723	3.37331	3.32026	3.575	4.43555	3.83742	3.51253	3.53708	3.77805	3.59353	3.45395	3.70335	3.45	3.5771	3.82689	3.66858	3.51372	3.647	3.61912	3.9673	3.79312	3.51523	3.62796	3.42757	4.28938	3.29134	3.64131	3.53638	3.49222	3.56887	3.72442	3.78663	3.57939	3.50925	3.63873	3.41871	3.33784	3.85862	4.05399	4.07326	3.37522	3.98443	3.71584	4.46163	3.66207	3.527	3.56824	3.82473	3.58952
MRPS18B	5.11403	4.97702	5.15275	5.17124	5.79975	5.16997	5.16899	4.9016	5.77647	5.46342	5.34599	4.9397	5.08156	5.19223	5.21098	5.27949	4.96428	4.76734	5.07442	5.44644	5.53264	4.85935	4.94833	5.07987	5.68818	4.9197	5.13954	4.84716	5.29508	5.29557	5.35606	5.25809	4.88117	4.97308	5.1125	4.93278	4.7124	5.36005	5.42145	5.54104	4.90215	5.49032	5.33735	5.92904	4.92743	5.40831	4.75233	5.18661	5.38813
MRPS18C	1.8137	1.90982	1.78188	1.74504	2.16157	1.77216	1.84026	1.50158	1.665	2.14412	2.02891	1.56717	1.77788	1.75539	1.63466	1.88897	1.85463	1.90868	1.37768	1.99278	1.88677	1.71017	1.54782	1.79985	1.94746	1.92446	1.67147	1.47221	1.89597	1.67384	1.70812	1.45223	1.65116	1.71637	1.51709	1.37972	1.56267	1.72257	2.03679	1.62714	1.59809	1.93233	1.82041	1.83219	1.78238	2.20187	1.64056	1.48872	1.79593
MRPS2	3.78066	3.69009	3.62213	3.99077	4.51818	3.79778	3.93955	3.5907	3.45748	4.17336	3.83419	3.65775	3.69999	3.92137	4.13388	4.23586	3.51291	3.70465	4.26337	4.1006	4.37739	3.74179	4.02226	3.87379	4.86674	3.52374	3.88261	4.09067	4.01095	4.07149	4.06912	4.48223	3.92343	3.80877	4.03055	3.77728	3.31984	3.97038	4.32147	4.43884	3.21164	4.32357	4.03198	4.29708	3.51935	3.72678	3.6926	4.15356	3.81307
MRPS21	4.73342	4.627	4.65695	4.69321	5.80296	4.88258	4.84508	4.51782	3.80957	5.02265	4.83666	4.41058	4.80234	4.5778	4.78274	4.90594	4.4726	4.98224	4.80297	5.36739	5.12721	4.75318	4.71965	4.70482	5.37015	4.80708	4.9367	4.74841	4.90922	5.02248	4.78052	4.85275	4.57596	4.69742	4.38989	4.93704	4.2599	5.10956	5.06268	5.2469	4.68138	5.12653	5.11275	4.97247	4.65802	4.83758	4.63104	4.86192	4.81608
MRPS22	2.78073	2.75556	2.64686	2.57379	3.14518	2.78141	2.62746	2.5179	2.94417	2.88949	2.7828	2.61316	2.75991	2.81652	2.61986	2.6975	2.80314	2.79879	2.4922	2.80312	2.60497	2.59971	2.59598	2.68722	2.67631	2.7739	2.71041	2.58243	2.76214	2.62561	2.72268	2.66892	2.50809	2.72968	2.68207	2.5796	2.47062	2.7654	2.83508	2.80064	2.65668	2.85042	2.72311	2.84744	2.49625	2.83467	2.60846	2.64835	2.5376
MRPS23	2.52335	2.45407	2.39119	2.47198	2.87491	2.52322	2.39854	2.63494	2.16134	2.82574	2.5377	2.16175	2.43848	2.19863	2.45996	2.55235	2.18902	2.46391	2.57036	2.87389	2.52844	2.62243	2.35301	2.50685	2.95265	2.58698	2.66275	2.34641	2.64444	2.57367	2.42243	2.42402	2.2101	2.4805	2.3462	2.41081	2.1502	2.58042	2.86658	2.73009	2.36222	2.77727	2.6463	3.03443	2.13496	2.59439	2.25192	2.53942	2.49489
MRPS24	0.415539	0.767682	1.35019	1.74106	2.46398	1.15553	0.845016	1.20606	2.25646	0.680072	0.803034	1.49484	1.0633	0.897949	1.71954	1.20164	0.865058	2.03143	1.15124	1.83784	1.16683	1.33309	1.55757	0.851442	2.42574	0.518845	1.3737	1.41914	0.683721	0.993004	1.20812	1.71083	1.57123	1.17492	1.58929	1.17355	1.09567	1.48366	0.965875	1.43059	1.54233	1.81418	1.4379	2.32327	1.44082	0.661227	1.11442	1.60597	0.88998
MRPS25	2.88441	2.96111	2.66772	2.92852	3.2864	2.81996	2.88773	2.62956	2.85121	2.47337	2.55562	2.62506	2.60314	2.58213	2.6927	3.03184	2.61225	2.74728	2.90026	3.06812	3.41369	3.19391	3.06345	3.10363	3.1651	2.53673	2.68313	2.94977	3.11053	2.96872	3.10218	3.23822	2.77034	2.79356	3.65013	2.98754	2.45139	2.91951	2.82089	3.05452	2.53026	2.77659	3.26813	2.78063	2.67306	2.78008	2.00402	2.85647	2.75671
MRPS26	3.99195	3.88279	4.04547	4.75165	5.51808	4.47944	4.15905	4.6517	3.66968	4.07721	3.83562	4.31662	4.16543	3.68574	4.60735	4.51099	3.97116	4.6091	4.20111	5.44876	4.39043	4.37349	4.38782	4.32164	5.77966	3.78811	5.00131	4.79847	4.19075	4.52084	4.45871	5.22272	4.31555	4.36397	4.81341	4.41543	3.96889	4.76083	4.56822	5.23882	3.96403	5.18516	5.07474	5.50613	3.94662	4.0129	3.85317	5.10878	4.28204
MRPS27	3.7355	3.84484	3.57835	3.67735	4.13762	3.64759	3.68611	3.61086	3.53732	3.96095	3.95744	3.32491	3.60142	3.68882	3.74327	4.00671	3.37386	3.37929	3.99844	3.61162	4.04643	3.69505	3.73782	3.78917	3.86912	3.71737	3.78857	3.81627	4.05617	3.86665	3.82906	4.09325	3.44174	3.52196	3.58403	3.69703	3.296	4.02354	4.07538	4.01575	3.45249	3.90194	3.87851	3.97745	3.32878	3.67216	3.51539	3.71468	3.58294
MRPS28	2.62113	2.59942	2.71321	2.84334	2.66574	2.45664	2.54807	3.02315	3.58789	2.63481	2.26071	2.59669	2.44426	2.45095	2.47377	2.73723	2.73675	2.9537	2.80548	2.8181	2.29453	2.32847	2.66749	2.59065	3.07839	2.66738	2.59686	2.38006	2.47732	2.49691	2.43544	2.43178	2.72692	2.58436	2.63148	2.49534	2.55298	2.36242	2.95367	3.00702	2.48312	2.73781	2.74055	3.47826	2.34149	2.81408	2.49609	2.74298	2.62962
MRPS30	3.1785	3.39238	2.63168	3.1416	2.84699	2.80505	2.84954	4.75973	3.48139	3.06761	2.80524	2.43538	2.89901	2.80446	3.09363	3.22123	2.42972	2.67283	3.79367	2.08974	2.86394	2.86134	2.65178	2.92077	2.80177	2.98187	3.35788	3.47977	3.66052	3.54566	3.03412	3.17473	2.6562	3.43029	2.65965	2.99495	2.35077	3.06614	3.45527	3.0333	2.2964	3.09304	3.0282	2.96093	2.47191	2.9519	2.72649	2.88938	2.67302
MRPS31	3.24798	3.38591	2.92365	3.69797	3.60635	3.36596	3.68008	2.7704	3.15325	3.75495	3.3238	2.97336	3.10549	3.41212	3.12762	3.58196	3.22052	3.53948	3.51682	3.60314	3.44491	3.34539	3.4258	3.65118	3.43014	3.56179	3.34294	3.46835	3.57523	3.87359	3.46205	3.25491	3.15014	3.38721	3.19486	3.58551	2.79813	3.65836	3.58426	3.63384	2.99959	3.55409	3.48496	3.57521	2.81495	3.26957	3.42528	3.44388	3.06227
MRPS33	2.62435	2.79235	2.82949	2.7403	3.1465	2.46694	2.7684	2.66237	3.01767	3.10696	2.86265	2.57565	2.66431	2.86509	2.4783	2.87701	2.97152	2.62549	2.61639	2.99695	2.95236	2.67404	2.4612	2.64496	3.21513	2.86438	2.7696	2.87781	3.14105	3.05137	2.86931	2.90163	2.59618	2.55304	2.54271	2.77292	2.55946	2.88821	3.02195	3.11232	2.57121	2.85984	2.85667	3.05617	2.53191	2.80926	2.42083	2.72561	2.60724
MRPS34	3.87012	3.79839	4.55619	4.86217	5.90482	4.71325	4.44514	5.17444	4.78694	3.61122	3.63451	4.75419	4.59799	4.23074	4.8086	4.66929	4.39897	4.6125	4.19217	5.62543	4.42752	4.81331	4.62511	4.41	5.83461	3.70615	5.19008	5.00702	4.41014	4.46485	4.90831	5.25608	4.70722	4.66186	4.94347	4.54363	4.51243	4.97825	4.87514	5.33889	4.70313	5.22033	5.12952	5.81422	4.7261	4.07293	4.39668	4.99472	4.71418
MRPS35	4.91465	4.81152	4.42715	4.79458	5.14306	4.69192	4.67215	4.73562	4.95409	5.09112	4.76637	4.1687	4.56626	4.71332	4.53686	5.02461	4.45515	4.61004	5.02267	4.93473	4.99118	4.72534	4.7802	4.73111	5.10669	4.95402	4.9935	4.83629	5.08937	4.96831	4.90608	5.21225	4.48478	4.54706	5.11087	4.75419	4.0529	4.89718	5.15112	5.09455	4.1557	4.82407	4.93316	4.9329	4.27446	4.91858	4.45234	4.78451	4.47259
MRPS36	3.53647	3.63884	3.54173	3.35333	3.92635	3.32202	3.42251	3.29038	4.05216	4.00552	3.59343	3.27628	3.49877	4.13011	3.26552	3.46516	3.79999	3.59017	3.27329	3.63363	3.44449	3.05641	3.2976	3.38279	3.58665	3.55156	3.36746	3.29334	3.46514	3.41774	3.4113	3.08125	3.39307	3.28043	3.19247	3.17425	3.23446	3.21203	3.64799	3.58148	3.48545	3.65615	3.55169	3.66917	3.44343	3.44898	3.51342	3.28487	3.50202
MRPS5	2.45379	2.45804	2.52622	2.67001	2.79963	2.46963	2.57723	2.36562	2.50268	2.52394	2.35049	2.48159	2.42179	2.50815	2.51307	2.5444	2.67027	2.70056	2.4299	2.71099	2.61553	2.61307	2.70735	2.5434	2.6863	2.40659	2.62672	2.63284	2.66618	2.71185	2.75178	2.69529	2.54713	2.54244	2.58677	2.60893	2.43956	2.76005	2.59025	2.8581	2.59343	2.75728	2.73291	2.78005	2.6033	2.59304	2.24894	2.65476	2.57714
MRPS6	2.93124	3.2052	3.03221	2.952	3.23279	2.96267	2.80456	2.81475	2.98294	3.51815	3.54968	3.24177	3.03039	3.59475	2.72748	2.88195	3.22812	2.98557	2.7124	3.10011	2.84903	2.88813	2.76375	3.01979	3.20757	3.11006	2.9843	2.63507	2.86234	2.57095	2.93893	2.49097	2.64617	2.77642	3.80038	2.8403	3.23396	2.83527	3.20763	3.26341	3.1622	3.41927	3.02996	3.35539	3.12486	3.27645	3.02654	2.94445	3.35878
MRPS7	3.55561	3.61592	3.92875	3.88486	4.32377	3.75168	3.66904	3.65259	4.84026	3.70618	3.55575	3.85754	3.69744	3.95831	3.7222	3.77793	3.9898	3.3638	3.53244	4.31712	3.7751	3.56579	3.67903	3.66855	4.13027	3.53286	3.83765	3.57253	3.57805	3.74352	3.84845	3.90207	3.76092	3.74185	3.93419	3.47447	3.47095	3.80157	4.01563	4.176	3.93047	3.96839	3.82436	4.34883	3.85781	3.65015	3.52143	3.78049	3.82512
MRPS9	3.75596	3.67425	3.54251	3.95323	4.34906	3.71772	3.77359	3.47788	4.50499	3.943	3.79647	3.61246	3.57281	3.71114	3.73381	4.07725	3.6947	3.86285	3.80645	4.25755	4.08634	3.77104	3.84748	3.94084	4.20376	3.72966	3.85283	3.84864	4.01984	3.95165	3.93913	4.01027	3.53236	3.69219	3.66343	3.77783	3.30897	4.19948	4.04321	4.13436	3.37056	4.1992	4.05431	4.44969	3.49098	3.81777	3.64309	3.91446	3.72109
MRRF	2.21877	2.08754	1.57172	1.98518	1.99688	1.98376	2.02929	1.98139	1.57777	2.06524	2.02161	1.53712	1.65945	1.67161	1.8476	2.23269	1.56948	2.09035	2.37814	1.87763	2.44295	2.22331	2.10556	2.25701	1.90397	2.07843	1.94019	2.18271	2.40214	2.24711	2.06637	2.38011	1.86418	1.91629	2.06266	2.26605	1.5448	2.25571	1.99099	2.22873	1.58614	1.77928	1.96129	1.85617	1.64275	2.06892	1.54729	2.27008	1.89645
MRTO4	3.64715	3.31075	3.02512	3.92177	4.27284	3.85584	3.66292	3.73602	2.69274	3.87584	3.34687	3.15652	3.44138	2.80063	3.37396	4.0119	3.09027	3.93667	4.22824	4.24657	3.90208	3.98097	3.95243	3.75184	4.55262	3.54944	3.72073	3.80932	3.91396	4.30196	3.56374	4.2164	3.59582	3.61041	3.44824	3.71457	3.10416	4.14207	3.96713	4.35445	3.09838	4.1674	3.95163	4.37306	3.06741	3.67282	3.36572	4.1063	3.69302
MSI1	0.738152	1.15719	0.239674	1.18303	1.02212	1.23696	0.909747	1.72054	0.0493096	1.11165	0.940384	0.568085	0.723304	0.281108	0.991274	1.08977	0.0366459	1.03111	1.31308	1.05431	1.4327	1.24119	1.13151	0.897527	1.73824	1.0589	1.19708	1.72683	1.55229	1.69438	1.3004	1.4935	0.702261	1.03563	0.747113	1.62284	0.0313656	1.53088	1.75185	1.48632	0.0677775	1.42035	1.40815	1.96416	0.0567131	0.950692	1.34733	1.60455	0.471888
MSI2	2.55208	2.43507	1.41865	2.35214	2.11561	2.58265	2.35888	2.61758	2.51999	1.84832	1.98711	1.30222	2.09724	1.41851	2.34321	2.61792	1.09005	2.13903	2.63498	2.16342	2.40404	2.56851	1.92076	2.60908	2.1392	2.64191	2.92599	2.56669	2.8428	2.6144	2.62428	2.466	1.8679	2.29739	2.0008	2.7923	1.20136	2.31566	2.63109	2.28511	1.13619	2.20469	2.52508	2.12969	0.843217	2.19959	2.10471	2.31067	1.67827
MSL3	2.94738	2.78856	2.17933	2.49838	2.42284	2.73734	2.398	2.16089	2.05176	3.05989	2.71686	2.22784	2.4871	2.01729	2.33186	2.52856	1.93154	2.65912	2.57991	2.48497	2.93471	3.29569	2.56867	2.55865	2.34846	2.72299	2.50114	2.52626	2.77621	2.40117	2.50635	2.6493	2.2138	2.59378	2.32747	2.40541	2.07012	2.63482	2.74689	2.40478	2.22237	2.5563	2.6856	2.24584	2.47541	2.94556	2.2649	2.56807	2.33054
MTERF4	2.0544	2.29816	1.80759	2.18898	2.04774	2.19918	2.38364	2.10106	1.87542	2.03553	1.84424	1.81564	1.97437	2.01956	1.98395	2.29944	1.9152	2.1104	2.13866	2.24771	2.36373	2.34454	2.38473	2.45968	1.95865	1.92492	2.1292	2.23171	2.34824	2.50427	2.24568	2.14314	1.93839	2.19019	2.27725	2.20539	1.77222	2.25965	2.20561	2.39957	1.92263	2.3183	2.36213	2.54941	1.78469	1.91742	1.66411	2.09229	1.94005
MTFMT	2.11975	2.09292	1.75401	2.02954	1.96709	1.99676	2.02198	1.85143	1.74174	2.30339	1.90896	1.7875	1.82467	2.158	2.08015	2.13537	1.81118	2.1386	2.19308	2.08941	2.08329	2.12162	1.98534	2.27735	1.91478	2.19595	2.06964	2.20486	1.9968	1.99184	1.96411	2.1483	1.82533	2.03349	1.99767	2.06481	1.66756	2.24199	1.96041	1.98795	1.63498	2.1993	2.10483	2.16019	2.08911	2.06687	2.10717	1.95281	1.97928
MTG1	1.07071	0.920368	0.717192	1.08488	1.38838	0.988994	1.184	0.93583	0.332793	0.915164	0.850091	0.704434	0.833056	0.646806	0.942747	1.07453	0.586397	1.09236	1.57577	1.2857	1.40571	1.57475	1.11545	1.29371	1.04106	0.930431	1.36816	1.26646	1.13703	0.822411	1.33613	1.37616	0.858158	1.0956	1.44239	1.41808	0.804319	1.01327	1.16674	1.06075	0.693346	0.98572	1.45531	1.05631	0.865436	0.903272	0.553022	1.2193	0.886371
MTHFSD	1.71889	1.81305	1.39115	1.89829	1.89949	2.176	1.88273	1.56328	1.10534	1.7219	1.81321	1.49902	1.57865	1.4153	1.8439	1.94361	1.46197	1.90269	1.86172	1.8718	2.0654	2.04711	1.94729	2.08035	1.96577	1.80251	1.99196	2.05148	2.12768	2.04463	2.10432	2.23353	1.68351	1.84683	1.98224	2.22105	1.55075	2.07026	1.91574	2.15364	1.55099	2.0638	1.89062	1.95241	1.42806	1.76374	1.55248	2.05619	1.62784
MTIF2	3.5519	3.73252	3.51674	3.63293	3.74116	3.38589	3.67956	3.59823	3.73319	3.49118	3.5302	3.50865	3.62784	3.71497	3.46463	3.76138	3.73322	3.25268	3.46271	3.63342	3.88802	3.77763	3.41277	3.60584	3.43616	3.80202	3.77525	3.75686	4.00816	4.08018	3.84716	4.00574	3.45487	3.45166	3.60568	3.81456	3.26607	3.91624	3.6729	3.66723	3.48447	3.37527	3.75394	3.5888	3.34501	3.58198	3.21967	3.52681	3.46129
MTIF3	4.67875	4.87258	5.02746	4.62819	5.08186	4.54924	4.87002	4.77673	4.4726	4.95259	4.72025	4.676	4.56636	5.27422	4.21762	4.67234	5.24082	4.5287	4.293	5.03981	4.8112	4.4091	4.6417	4.61652	4.61671	4.64637	4.61816	4.58282	4.6651	4.71177	4.62756	4.36603	4.86362	4.8373	4.77061	4.52111	5.27413	4.61405	4.88756	4.66292	5.19533	4.59801	4.59897	4.7732	4.66289	4.77774	4.54716	4.53249	4.87567
MTO1	1.81531	1.57907	1.43374	1.53604	1.41114	1.70941	1.665	1.1563	1.29441	1.74599	1.4828	1.33941	1.57277	1.50707	1.51517	1.67635	1.29274	1.45522	1.71387	1.46778	1.5775	1.78833	1.72235	1.93289	1.2709	1.60122	1.69484	1.50202	1.74551	1.63844	1.66324	1.58167	1.25466	1.60506	1.73591	1.92236	1.21373	1.6817	1.58681	1.9533	1.2597	1.4317	1.68651	1.49464	1.24498	1.67578	1.4011	1.60759	1.57226
MTPAP	2.3485	2.21345	1.63852	1.96258	1.76418	2.02499	2.00757	1.84182	1.74902	2.26281	2.03953	1.51009	1.89559	1.74638	1.82758	2.26806	1.62817	1.84122	2.32638	1.96402	2.0518	2.23992	2.12794	2.22783	1.92051	2.10441	1.99092	2.13449	2.21535	2.1402	1.97901	2.28406	1.69033	1.84759	1.88246	2.05916	1.44025	2.10595	2.26387	2.15661	1.43063	2.13012	2.18735	1.98101	1.50221	2.05925	1.64055	1.99839	1.82284
MTREX	3.85384	3.88056	3.57199	3.71872	3.37274	3.7227	3.84051	3.56583	3.38336	3.69137	3.81476	3.37924	3.92574	3.91841	3.73148	3.77981	3.61531	3.63981	3.89306	3.28847	3.8423	3.70113	3.72487	3.87073	3.43781	4.00639	3.87079	3.78481	4.00944	4.06176	3.80344	3.88041	3.54	3.67329	3.54109	3.89145	3.32497	3.84802	3.64816	3.75051	3.39172	3.62553	3.8459	3.48933	3.39642	3.88136	3.51144	3.69871	3.5546
MTRF1	1.64826	1.67967	1.15034	1.58401	1.11446	1.56106	1.4381	1.03723	1.49156	1.67076	1.26971	1.14877	1.17082	1.21185	1.23515	1.5266	1.09413	1.47693	1.58658	1.59814	1.69558	1.94553	1.56603	1.80525	1.1429	1.67782	1.47603	1.6912	1.69213	1.78973	1.95105	1.65448	1.19772	1.57802	1.56443	2.00618	1.21518	1.54804	1.44227	1.5065	1.15927	1.32078	1.72172	1.31334	1.07546	1.45865	1.15816	1.62203	1.16051
MTRF1L	1.83945	1.72085	1.71841	1.96984	1.30608	1.93583	1.72247	1.69046	1.80981	1.8837	1.39846	1.83706	1.46502	2.03465	1.60034	1.80846	2.01387	1.77715	1.98813	1.97524	1.42634	1.83714	1.88138	2.04132	1.27162	1.96376	1.65994	1.66552	1.57341	2.03086	1.68968	1.63625	1.90998	1.73004	1.97358	1.90316	1.86488	1.70724	1.73428	1.74482	2.10729	1.43534	1.56765	1.38885	1.74973	1.90358	1.55109	1.757	1.96025
MVP	3.91909	3.5225	4.08959	4.55093	4.70647	4.57749	3.83435	4.69682	2.78655	3.61635	3.67441	4.51975	3.84604	2.65253	4.64115	4.03721	3.54618	4.82722	4.10245	5.07995	3.80967	4.87155	4.79739	3.99094	5.4263	3.5745	4.1496	4.204	3.80088	3.80569	4.18851	4.05837	4.49231	4.76484	4.19487	4.10064	4.79541	4.47345	4.22675	4.3117	4.41976	4.51484	4.02464	4.62502	4.94708	4.29762	4.15095	5.05572	4.83217
MYEF2	1.22989	1.36792	0.688873	1.19819	1.13407	1.32861	1.15737	1.24172	0.105044	1.04322	0.883958	1.11742	1.08203	0.893564	1.10499	1.47631	1.06331	1.48494	1.63944	1.11423	1.20324	1.62896	1.35722	1.44498	1.09019	1.59816	1.5445	1.74675	1.88995	1.66632	1.45273	1.98239	1.16432	1.18178	0.974059	1.6088	0.733476	1.51128	1.50019	1.30254	0.763288	0.995208	1.27832	1.01536	0.551201	1.12363	0.956241	1.38548	0.789634
N4BP1	3.7027	3.53581	3.01795	3.37452	3.21712	3.41737	3.55353	3.47526	2.2121	3.70968	3.3918	3.08071	3.30148	3.26199	3.43824	3.5673	3.1275	3.3878	3.61158	3.02672	3.61445	3.69691	3.53389	3.76094	3.05795	3.62842	3.52741	3.46802	3.59825	3.52423	3.52751	3.2752	3.23103	3.57105	3.3412	3.54986	3.22592	3.62019	3.62029	3.48612	3.21207	3.48077	3.51928	3.2127	2.85231	3.72158	3.47385	3.45597	3.25535
NAA38	2.97328	3.03834	3.22141	3.68362	4.4436	3.23754	2.92598	3.20914	3.724	3.33935	2.98722	3.33327	3.08096	2.71757	3.56358	3.32465	3.13875	3.51888	3.12023	3.95226	3.48594	2.95192	3.06247	2.9703	4.61175	2.69145	3.29572	3.24383	3.03121	2.98346	3.14651	3.69388	3.33518	3.35592	3.06133	3.13374	3.43473	3.41337	3.6308	3.77344	3.45842	3.54165	3.47212	3.80552	3.53544	3.17957	3.30484	3.73926	3.41319
NAF1	2.33843	2.16355	1.6444	2.10382	1.40392	2.17234	1.98615	2.00796	1.5651	1.84198	1.88338	1.78418	1.93659	1.93185	2.00361	2.22945	1.79569	2.23635	2.20025	1.67599	2.13471	1.96217	2.15697	2.19692	1.83406	2.12241	2.21087	2.44725	2.27655	2.36706	1.99911	2.10491	1.91773	2.0983	2.05415	2.17984	1.5395	2.03229	2.09432	1.92835	1.56706	1.98333	2.22021	1.79927	1.41715	2.13429	2.18482	2.17929	1.62414
NANOS1	1.88173	1.33839	1.1879	1.40351	1.32943	1.35779	0.959106	1.77394	2.64068	1.45918	1.3768	1.17924	1.46759	1.27449	1.7978	1.41382	1.6646	1.02037	2.21868	1.73905	0.968499	1.40726	1.11626	1.68603	2.6073	2.15706	1.08406	1.63363	1.41373	1.9549	1.54972	2.18303	1.89459	1.50636	1.95645	1.33838	1.8713	1.5706	1.38044	1.8535	2.08008	1.49702	1.40552	1.07989	1.39757	1.51385	1.40816	1.39175	1.26757
NANOS2	0.0978589	0.0280147	0	0	0.0826628	0.0393581	0.0127913	0	0	0	0	0	0.0113276	0	0	0	0	0.0128808	0	0	0	0.0176188	0	0.0270557	0	0.01956	0.0118216	0	0	0.0127449	0	0	0	0	0	0.013045	0	0	0	0.0144836	0	0	0	0	0	0	0	0	0
NANOS3	0.338957	0.318044	0.109031	0.489641	0.352672	0.57243	0.237846	0.316674	0.0513689	0.490495	0.448649	0.140542	0.307967	0.0856494	0.474137	0.540805	0.198507	0.63832	0.631128	0.518145	0.509626	0.539395	0.52167	0.326527	0.986372	0.256519	0.499752	0.594355	0.174119	0.487282	0.183842	0.709008	0.59224	0.446268	0.189395	0.278899	0.249792	0.477866	0.739558	0.576025	0.293553	0.746039	0.365383	0.425263	0.223041	0.281631	0.32174	0.504776	0.249846
NARS	5.34759	5.32658	5.13189	5.24441	5.01069	5.29732	5.18584	5.3262	4.79172	5.99135	5.15773	4.99396	5.17554	4.81577	5.13336	5.16167	5.10948	5.11824	5.24714	5.26614	5.29101	5.14696	5.12548	5.19628	5.1015	5.29495	5.38992	5.20877	5.39224	5.25678	5.23928	5.27249	5.09818	5.11029	5.27951	5.19972	4.8817	5.22282	5.32673	5.32276	4.93726	5.25244	5.41483	5.06218	5.00159	5.36008	4.97198	5.18288	5.06903
NARS2	2.9763	2.70446	2.42461	2.70069	2.9782	2.82724	2.69194	2.88938	2.88502	3.01816	2.63507	2.41802	2.4764	2.64569	2.77204	2.43617	2.53155	2.59752	2.66689	2.98372	2.90094	2.58137	2.65293	3.02822	2.75352	2.84688	3.13331	2.99201	2.82775	3.07925	2.66067	3.14916	2.39261	2.71943	2.88674	3.01843	2.32533	2.99359	3.13567	3.28763	2.27908	2.84844	3.2201	2.71816	2.27232	2.68604	2.67995	3.00126	2.98267
NAT10	3.82333	3.52157	3.0501	3.82454	3.59855	3.6353	3.56021	3.56195	2.36052	3.44372	3.52797	3.02677	3.42693	2.95809	3.81064	3.65683	2.91236	3.51613	3.93635	3.4462	3.9407	4.01187	3.85368	3.86864	3.84778	3.39161	3.71023	3.75247	3.92437	3.792	3.69101	3.94061	3.35072	3.34306	3.58209	3.89551	3.04079	3.87552	3.94832	3.97971	3.07895	3.76932	3.83542	3.87086	3.01546	3.69072	3.25972	3.91781	3.55758
NCBP1	3.46885	3.28008	3.09249	3.2375	3.13731	3.18898	3.05378	2.95686	2.37076	3.27603	3.27437	2.86429	3.40256	3.04896	3.33532	2.935	2.86738	2.94115	3.48752	3.1721	3.256	3.54496	3.00858	3.34874	3.16405	3.43089	3.41146	3.3269	3.37059	3.06751	3.27027	3.55084	2.89499	3.16586	3.22309	3.3683	2.80826	3.27579	3.4695	3.24672	2.58167	3.06997	3.45243	2.76343	3.04177	3.32869	2.89821	3.27794	3.02356
NCBP2	4.27311	4.22056	3.91404	4.11624	4.18741	4.14887	4.01802	4.18915	2.90798	4.34225	3.96204	3.85268	3.9728	3.63035	3.98383	4.22244	3.83803	4.07131	4.19166	4.36444	4.03395	4.28694	4.13027	4.12216	4.26893	4.24481	4.22159	4.08248	4.33119	4.17499	4.00993	4.23752	3.89361	4.09174	3.73604	4.0938	3.73955	4.2596	4.43075	4.23349	3.7967	4.26444	4.32929	4.57821	3.83261	4.32067	3.83364	4.14305	4.05801
NCBP2L	0.234139	0.135477	0.0335161	0.304799	0.0420986	0.313851	0.152888	0.545276	0.194967	0.0571534	0.0616835	0.106461	0.187173	0.0433737	0.141152	0.113295	0	0.0321232	0.396117	0.316563	0.2652	0.0863724	0.0911384	0.56098	0.392334	0.548586	0.560817	0.310163	0.565657	0.0317864	0.139761	0	0.312395	0.290957	0.365976	0.650857	0	0.121911	0.40526	0.490884	0.116963	0	0.606249	0.0759019	0	0.355775	0.321158	0.376971	0.202836
NCBP3	2.65534	2.56628	1.95193	2.664	2.08041	2.45104	2.48441	2.28455	1.263	2.14093	2.28559	2.01227	2.21339	2.1557	2.38843	2.48451	2.05241	2.54057	2.60428	2.18519	2.54729	2.63516	2.54008	2.74027	1.84503	2.45472	2.518	2.61413	2.73239	2.61159	2.76441	2.55457	2.25298	2.47376	2.54956	2.77961	2.02453	2.57683	2.48946	2.29136	1.91777	2.26079	2.58275	1.9252	2.04513	2.36437	2.15267	2.49977	2.13499
NCL	6.04969	6.10048	5.93673	6.51794	6.85592	6.38182	6.34881	6.3247	5.26947	6.24518	6.04356	5.86282	6.23942	5.60044	6.03665	6.51338	6.00518	6.6188	6.42571	6.69655	6.2969	6.56797	6.73046	6.28528	6.92201	6.22314	6.47963	6.47278	6.66583	6.99344	6.34487	6.96113	6.32895	6.28315	6.30364	6.54209	5.87907	6.82597	6.2806	6.55522	5.96589	6.62773	6.52334	6.72552	6.00802	6.30923	5.93242	6.45284	6.39795
NELFE	3.95613	3.84992	4.07556	4.62916	5.05717	4.66321	4.26081	4.28648	2.76827	4.15128	3.9248	4.206	4.04581	4.01284	4.49282	4.35522	4.10287	4.49402	4.24738	4.72565	4.36071	4.16796	4.4701	4.28532	4.95394	3.93387	4.39413	4.23626	4.31138	4.61858	4.40697	4.38252	4.27065	4.44144	4.36279	4.21828	4.23433	4.45499	4.42369	4.82811	4.372	4.68753	4.47069	4.78276	4.21804	4.06786	4.09135	4.67936	4.37254
NFX1	3.63964	3.42307	3.06538	3.42515	3.12827	3.61357	3.65414	3.3002	2.91505	3.40905	3.43168	3.1572	3.35177	3.2138	3.34208	3.62134	3.18045	3.32179	3.63496	3.2784	3.74596	3.64555	3.65619	3.75673	3.03266	3.50285	3.60625	3.53397	3.66061	3.85813	3.61109	3.57544	3.22153	3.40975	3.4421	3.78698	3.01001	3.70189	3.46843	3.5033	3.04351	3.39824	3.68539	3.45806	2.96096	3.50722	3.12132	3.47584	3.27548
NGDN	2.81063	2.80238	2.40046	2.99761	2.92461	2.99752	2.89834	2.63276	2.15711	3.00622	2.5615	2.36727	2.558	2.41015	2.67765	2.92378	2.50666	3.07393	2.86966	2.84925	2.9678	2.74234	3.04443	3.04124	2.83555	2.79117	2.82285	2.70544	2.99235	3.23223	2.77754	2.7245	2.65302	2.84474	2.87279	2.94013	2.30133	2.86998	2.99007	3.20185	2.41558	3.25077	2.91837	3.06384	2.26636	2.81822	2.60264	3.0613	2.63898
NHP2	4.05776	3.99879	3.92282	4.67	5.78327	4.54734	4.2346	4.41025	3.38724	4.20632	4.1686	4.06316	4.15926	3.58885	4.59049	4.52854	3.69884	4.63263	4.64876	5.14034	4.65858	4.42864	4.52649	4.28684	5.65945	3.93594	4.69947	4.57615	4.48963	4.62587	4.31871	4.88162	4.30814	4.37551	4.31615	4.34954	3.82675	4.81085	4.96442	5.13803	3.97412	4.86754	4.82603	5.49033	4.01965	4.31472	4.04936	4.85129	4.39124
NIFK	4.22796	3.95413	3.26245	3.98286	4.29576	3.88684	3.91006	3.73216	2.62097	4.64138	4.15247	3.16064	3.83972	3.30245	3.73534	4.32202	2.89171	3.95948	4.35384	4.37596	4.19813	4.10083	4.19571	4.07801	4.30228	4.07369	4.16668	4.18882	4.30936	4.37045	3.97744	4.31438	3.49745	3.78329	3.59207	4.06784	2.87206	4.40378	4.4108	4.55327	3.01369	4.44647	4.26005	4.43407	3.13421	4.18115	3.59648	4.262	3.79404
NIP7	3.20941	3.03645	2.54536	3.27477	3.37206	3.47961	2.8867	3.12363	1.63406	3.5072	2.96721	2.54214	2.91813	2.3637	3.13487	3.26255	2.40204	3.66588	3.58573	3.3968	3.04489	3.52087	3.51655	3.01098	3.30586	3.31269	3.10566	3.38183	3.34891	3.54808	2.76332	3.37361	3.13489	3.09237	2.79108	2.97261	2.48941	3.48351	3.75484	3.4559	2.47866	3.40583	3.05815	3.59978	2.62856	3.32988	2.93137	3.33739	3.0142
NKRF	2.11291	2.14546	1.50995	1.93761	1.84664	1.84722	1.94582	1.71207	1.15983	2.31326	1.97343	1.61243	1.8841	1.60766	2.06336	2.28903	1.70342	2.22016	2.20453	1.99875	2.15534	2.33995	2.1487	2.16675	2.07004	2.05189	2.10299	2.43467	2.34572	2.41396	2.01454	2.34719	1.76176	1.95343	1.86715	2.22302	1.28792	2.31965	2.19746	2.10109	1.25263	2.34131	2.19368	1.82283	1.35175	2.26134	1.93372	2.16666	1.7621
NMD3	4.10432	3.98221	3.58087	3.78238	3.51396	3.95892	3.93537	3.68229	2.88973	4.02868	3.9234	3.51971	3.78897	4.14277	3.99295	3.94968	3.87059	3.85091	4.0049	3.53424	3.81311	3.73041	3.88822	4.00936	3.57747	4.26204	3.84866	4.06943	4.12007	4.21714	3.77942	3.97785	3.72252	3.77289	3.72998	3.9847	3.42111	3.79043	3.97266	3.99894	3.332	3.73551	3.81549	3.67395	3.51984	3.93993	3.93591	3.87949	3.65825
NOA1	3.50277	3.50055	3.15073	3.49257	3.97808	3.42794	3.48125	3.13063	2.84474	3.89704	3.82435	2.98136	3.58954	3.51534	3.69879	4.03233	2.749	3.3098	3.79605	3.51776	4.06857	3.6077	3.59204	3.40331	3.93054	3.44781	3.86962	4.21705	4.08231	4.14678	3.66423	4.34268	3.33791	3.04205	3.25833	3.75477	2.79625	4.08519	3.62189	3.84353	2.76311	3.80596	3.92786	3.82106	2.975	3.41449	3.22473	3.54555	3.08836
NOB1	4.36791	4.40868	4.0908	4.56513	5.39214	4.51231	4.67514	4.20727	2.89842	4.93801	4.67458	4.03645	4.59627	4.16741	4.68694	5.04819	3.65732	4.48023	5.11138	4.90649	5.28109	4.7692	4.95274	4.52989	5.21421	4.12462	4.83118	5.00957	5.17813	5.2965	4.86937	5.27045	4.45723	4.31691	4.2041	4.99212	4.05247	5.35774	4.96537	5.25882	3.81033	5.18869	4.95239	5.20576	4.08084	4.56162	4.39213	4.96432	4.44975
NOC2L	3.06242	2.89429	2.76672	4.06568	4.48671	3.80156	3.45889	3.6007	3.12822	2.76448	2.57289	3.37776	3.23836	2.65255	3.62062	3.47263	3.1018	3.76882	3.58326	3.88123	3.4164	3.83077	4.01674	3.39967	4.62872	2.80413	3.78005	3.80825	3.51629	3.89685	3.91691	4.09538	3.61003	3.81564	3.96846	3.81926	3.23015	3.72302	3.62617	4.04909	3.13561	4.01135	3.78334	3.75662	3.02809	3.04428	3.1152	4.13622	3.55897
NOC3L	3.28108	2.71144	2.41878	2.79444	2.16926	2.83779	2.72388	2.35734	2.23872	3.01063	2.85384	2.1983	2.57235	2.11143	2.67004	2.91737	2.02779	2.66061	3.15976	2.64542	3.02945	2.9294	2.95669	3.06603	2.30624	2.89235	2.93982	2.83422	3.04071	3.08181	2.84727	3.08188	2.38771	2.68638	2.60139	2.95103	2.08555	3.04487	2.71518	2.95679	1.84515	2.66349	3.06978	2.50088	2.20555	3.15034	2.35731	2.88786	2.52875
NOC4L	2.3213	2.33437	2.06102	3.38322	3.39982	2.9143	2.61013	2.95475	2.48868	2.65627	2.34831	2.71266	2.3063	2.10302	3.01977	2.78834	2.04765	3.0674	3.07918	3.26707	3.3754	2.85028	3.20636	2.94375	4.04195	2.34325	2.73647	2.96249	2.44844	2.86876	2.78907	3.25638	3.0339	2.9228	2.9864	2.59552	2.65466	2.86609	3.22847	3.45554	2.47272	3.54177	2.85044	3.61008	2.4455	2.50985	2.69251	3.62247	2.41008
NOCT	1.60574	1.72384	1.43159	2.84634	1.48289	2.5994	1.51716	2.11006	2.31499	2.02229	1.29322	1.96225	1.61373	2.38277	1.74718	1.87017	3.3737	2.75884	2.57011	1.88238	1.32016	2.39747	2.86948	2.0225	1.52923	2.43271	1.31405	2.21527	1.60874	2.39103	1.42235	2.28149	2.46821	2.62829	1.99603	1.99975	2.62295	2.09659	2.079	1.88653	2.10244	1.41372	1.42969	1.28995	1.44542	2.01615	3.18193	2.70081	1.42283
NOL10	3.24216	3.26471	2.99002	3.35203	3.26627	3.14169	3.16429	2.94309	2.35898	3.26719	3.17825	2.9998	3.1649	2.8845	3.26984	3.28493	3.29182	3.08749	3.35585	3.27978	3.20786	3.39431	3.29877	3.27481	3.20142	3.34051	3.31399	3.28647	3.19098	3.38448	3.14819	3.50547	3.14386	3.18483	3.30121	3.33567	2.918	3.43034	3.22665	3.52762	3.21244	3.15272	3.33415	3.35674	3.04091	3.29059	2.9291	3.28177	3.16554
NOL11	3.75534	3.56103	3.07699	3.59323	3.38143	3.49291	3.34459	3.35502	2.88518	4.00758	3.4194	2.96635	3.47666	3.01931	3.37173	3.57508	2.90082	3.37711	3.69697	3.59561	3.62531	3.85324	3.56944	3.70818	3.50798	3.55195	3.63129	3.56221	3.76536	3.52092	3.41389	3.6192	3.09266	3.40567	3.44426	3.5859	2.88997	3.72558	3.70395	3.81222	2.84896	3.60191	3.66126	3.56795	3.02601	3.64726	3.21946	3.66109	3.32236
NOL12	1.3717	0.782156	0.8853	1.22717	1.16797	1.33312	0.923216	1.00571	0.403417	0.858964	0.687522	0.855829	0.73953	0.506854	0.969153	1.30877	0.5691	1.08267	0.930866	1.58184	1.6829	1.30078	1.07262	1.32634	1.37402	0.688235	1.2011	1.09948	1.11457	0.966817	1.69811	1.20526	0.937045	1.25066	1.167	1.16703	0.899744	1.19648	1.12923	1.09534	0.812119	1.35947	1.36187	1.07563	1.02543	0.94542	0.498414	1.33405	1.06562
NOL3	2.7903	3.02789	3.09572	3.36404	3.62821	3.17406	2.9333	3.02492	3.82156	2.16094	2.2342	3.22165	2.62497	2.44809	2.94556	2.97122	2.86728	3.10752	3.02203	3.80933	3.08166	3.00407	3.30907	3.16222	3.56017	2.53427	3.43496	3.24776	2.85755	2.95456	3.57986	3.21302	3.48856	3.16187	3.3108	3.56747	3.33418	3.20493	3.16676	3.34541	3.36744	3.71439	3.4009	3.78513	3.13382	2.53077	2.42559	3.30825	3.00697
NOL6	3.45595	2.88713	2.55326	3.69783	3.51475	3.56983	3.18633	3.30645	2.68462	2.96157	2.94486	2.7134	2.65662	2.27006	3.36994	3.61586	2.28783	3.16206	3.78544	3.39943	3.62002	3.66483	3.67457	3.38046	3.76299	3.12351	3.29748	3.37589	3.2484	3.55424	3.32784	3.68019	3.22413	3.35603	3.52049	3.35404	2.75482	3.59558	3.54092	3.702	2.71477	3.58047	3.46886	3.53161	2.74388	3.1538	2.82611	3.77582	3.09793
NOL7	4.50463	4.32929	3.98689	4.51621	4.54413	4.42332	4.50134	4.34179	3.29201	4.7636	4.45695	4.08203	4.28822	4.15431	4.19203	4.54107	4.16079	4.64615	4.45715	5.02462	4.42259	4.48735	4.44347	4.52142	4.61023	4.48619	4.5658	4.51184	4.62143	4.78821	4.32763	4.37373	4.19531	4.34624	4.19136	4.50002	3.87609	4.60591	4.54985	4.65097	4.09747	4.60336	4.70093	4.80453	4.195	4.51221	4.21746	4.64135	4.33428
NOL8	2.9234	2.74389	2.40173	2.8442	2.54408	2.64266	2.85652	2.41205	1.4296	2.88422	2.64264	2.21968	2.67566	2.38289	2.42277	2.67836	2.33366	2.66034	2.81433	2.73897	2.85175	3.08507	2.62874	2.92523	2.46038	3.00799	2.85962	2.77918	3.0619	3.0224	2.86522	2.9399	2.34571	2.77726	2.56364	3.16811	2.31407	3.00042	2.61717	2.62907	2.2535	2.7839	2.76294	2.542	2.32146	2.9523	2.35934	2.79339	2.62951
NOL9	2.61698	2.42562	1.96708	2.28169	1.83042	2.10503	2.20089	2.08384	1.76468	2.61481	2.18147	2.04949	1.98501	1.96149	2.29295	2.46203	1.81696	2.43385	2.47749	2.38819	2.52379	2.46023	2.23994	2.61414	2.38318	2.25251	2.51983	2.31901	2.49899	2.04223	2.28194	2.4338	2.01591	2.36168	2.06546	2.54939	2.02942	2.35093	2.36134	2.46426	1.70132	2.14423	2.49578	1.99352	1.93139	2.41359	2.10149	2.58806	2.27823
NOLC1	4.90691	4.56846	3.89937	5.23866	4.90828	5.05762	4.78091	4.73253	4.02248	4.75665	4.67318	4.17935	4.54916	3.77666	4.80317	5.0276	3.80068	5.09586	5.31763	5.00754	4.93523	5.16052	5.30385	5.02911	5.13736	4.99791	4.97815	5.04806	5.14053	5.43992	4.75267	5.42565	4.70807	4.91437	4.86878	4.94299	3.70241	5.32007	5.04581	5.13387	3.59979	5.179	5.17973	5.08857	3.86075	4.8994	4.47766	5.12993	4.56048
NOM1	2.28209	2.09237	1.65132	2.43757	1.47984	2.08583	2.10331	1.85633	1.49855	2.07462	1.7228	2.02037	1.96214	1.64914	1.88311	2.10979	1.78079	2.28213	2.15428	1.94719	2.12167	2.3369	2.37313	2.23866	1.83015	2.29931	2.08714	2.2533	2.2709	2.32966	2.19185	2.31592	2.08809	2.2304	2.24746	2.3114	1.72248	2.42529	1.95549	1.99032	1.76347	1.9998	2.34533	1.70756	1.83126	2.07215	1.76703	2.15847	1.98083
NONO	5.83537	5.82053	5.37814	5.871	6.35196	5.95487	5.93646	5.68318	3.93327	6.1682	5.98197	5.34949	5.87153	5.57354	5.96651	6.21024	5.24862	5.78899	6.14582	6.00846	6.37675	6.14932	6.00651	5.87777	6.31975	5.92911	6.13298	6.16583	6.34698	6.23789	6.09091	6.46848	5.68894	5.79654	5.74639	6.11282	5.14713	6.38905	6.24513	6.27833	5.08647	6.27208	6.19939	6.34405	5.43483	5.80922	5.65133	6.05829	5.72524
NOP10	5.74657	5.82192	5.98671	5.89951	6.73198	5.81077	5.78326	5.75108	5.7476	6.86918	6.04381	5.88107	6.06335	5.88785	5.791	5.79702	5.96988	5.86532	5.72027	6.51751	5.94851	5.95606	5.76786	5.72577	6.47173	6.12842	5.89531	5.76366	5.63679	5.75983	5.76454	5.83134	5.88506	5.77741	5.93768	5.45248	5.97377	5.85112	6.19067	6.18037	6.18721	6.10512	5.84857	6.16574	6.60559	6.2013	6.11286	6.05513	6.17383
NOP14	3.76701	3.67347	3.41103	4.11843	3.81955	4.01157	3.82961	3.76076	3.03152	3.79684	3.31078	3.29495	3.58602	3.18075	3.61157	4.02103	3.47245	3.7359	4.19186	3.9512	4.03394	4.31625	4.37585	3.89742	4.09364	3.54077	3.93183	4.22008	4.13409	4.39897	3.90487	4.60245	3.86928	3.803	4.09642	4.08704	3.37801	4.37614	3.80022	4.06366	3.39441	3.8338	4.019	4.0261	3.31253	3.84237	3.4418	4.19656	3.81637
NOP16	2.31382	2.05715	1.82237	2.96286	2.9382	2.58202	1.95113	2.20644	2.00714	2.11178	1.8395	1.66553	1.90588	1.43471	2.11051	2.36837	1.78807	2.87473	2.60546	2.81745	2.33782	2.7801	2.89458	2.12046	3.02283	2.14599	2.33602	2.549	2.38194	2.82741	2.30707	2.96414	2.39756	2.37535	2.29767	2.20399	1.74895	2.76018	2.61351	2.93725	1.88772	2.74359	2.43546	2.85746	1.86986	2.24661	1.69387	2.64958	2.31031
NOP2	2.89386	2.4664	2.02199	3.17182	3.05328	3.06139	2.63035	2.66402	2.12414	2.91043	2.40172	2.20898	2.3691	1.70706	2.70579	2.81234	2.00582	3.0329	3.08467	3.13527	3.0885	3.20117	3.27806	2.81352	3.36562	2.50247	2.82065	2.96193	2.74533	2.98724	2.81851	3.36778	2.64445	2.94273	3.0075	2.7749	2.14866	3.11589	3.02229	3.18147	1.9772	3.26449	3.02171	3.00994	2.43558	2.91928	2.31377	3.21077	2.78803
NOP53	5.33687	5.53034	5.25767	6.36122	6.86927	5.84346	6.08119	5.55155	3.69524	5.71245	5.59387	5.45393	5.53463	5.11822	6.32359	6.69374	4.84142	6.48947	5.99616	6.7732	6.61196	6.09103	6.77622	5.92904	7.02507	5.00493	6.47802	6.7173	6.12954	6.52007	5.91673	6.30006	6.08807	5.87233	6.03842	6.11651	5.14682	6.58193	6.06556	6.81656	5.26335	7.08719	6.87155	7.31454	5.37369	5.18723	5.69002	6.78739	5.89967
NOP56	3.88269	3.59502	3.37091	4.13416	4.22777	3.97617	3.95468	3.8732	2.77271	4.00073	3.05378	3.49048	3.8957	3.22463	3.8976	3.7788	3.48362	4.12825	4.12798	4.25761	4.14487	4.24728	4.1463	3.95297	4.48578	3.93358	3.91485	3.98733	3.9411	4.19689	4.06465	4.38972	3.66262	3.92071	3.74366	3.85469	3.23624	4.15993	4.02931	4.26182	3.37176	4.16209	4.16261	4.37677	3.48021	4.01096	3.4841	4.16018	4.02261
NOP58	4.39992	4.05783	3.32327	4.54691	4.38573	4.51636	4.33265	3.87207	2.84553	4.75598	4.10198	3.59149	3.85768	3.48347	3.71581	4.49416	3.33233	4.66118	4.84643	4.56331	4.45068	4.65917	4.61139	4.52549	4.56806	4.37689	4.26613	4.37366	4.61705	5.06796	3.87669	4.50708	3.90813	4.10717	4.18288	4.60554	3.09855	4.57628	4.49755	4.62065	3.17845	4.30172	4.30837	4.7576	3.14035	4.36067	3.94459	4.47997	3.95316
NOP9	3.38147	3.07633	2.7798	3.3617	3.43369	3.52613	3.35318	3.38169	3.41415	3.18467	2.995	3.07435	3.04714	2.6273	3.36342	3.39442	2.82976	3.1861	3.29944	3.19072	3.33702	3.49132	3.44556	3.41067	3.41991	3.10331	3.42792	3.38059	3.53156	3.3822	3.56593	3.50394	3.2021	3.38589	3.52381	3.34279	2.9912	3.62159	3.35494	3.54601	3.034	3.21256	3.59483	3.30095	2.84076	3.1566	3.00611	3.32286	3.18102
NOVA1	2.82029	2.38064	3.1206	1.85277	1.84368	1.95547	2.72171	2.19115	0.667396	1.68624	2.77887	2.24591	2.69806	2.77336	2.30557	2.37175	2.90141	2.74406	2.0346	2.24437	1.81129	1.3981	2.07269	2.60411	1.22695	2.12296	3.17125	2.3829	3.11503	2.02833	1.56032	2.03027	2.06315	2.09336	1.77746	3.73952	2.59694	2.3596	2.32751	2.59756	2.86037	1.09491	1.90902	1.38277	2.74935	2.62563	2.07823	2.39965	2.38849
NOVA2	1.15186	1.3275	1.40629	1.24274	0.761616	0.903602	1.18661	1.14565	0.478354	1.45493	1.19837	1.529	1.36192	1.36719	1.23834	0.876683	1.38636	1.46512	0.676213	0.767093	0.799566	0.855089	1.07057	1.22657	0.725238	1.06083	0.954017	0.924621	0.845758	0.50061	1.04926	0.560773	1.31823	1.55863	1.09437	0.833214	1.90725	0.845971	0.783715	0.709584	1.39286	0.676941	0.851411	0.624746	1.94519	1.67621	1.62834	1.05993	1.97662
NPM1	6.91707	7.04636	6.59429	7.00487	8.00292	6.96717	7.07283	6.67486	5.13739	7.46009	7.42326	6.0607	7.02684	6.80269	6.59892	7.37265	6.08334	6.91416	7.22974	7.35443	7.4246	7.02397	7.03075	6.9593	7.3964	7.03995	7.23339	7.30257	7.61675	7.71027	6.97516	7.55837	6.53994	6.81484	6.64301	7.23817	5.91868	7.5268	7.34464	7.44405	6.07509	7.54982	7.25612	7.68454	6.37418	6.88095	6.69604	6.98937	6.72736
NPM2	0.420327	0.725602	0.192657	1.16119	1.41022	1.1517	0.843168	0.507139	0.0652857	0.673289	0.716207	0.330283	0.609279	0.315111	0.874244	1.35584	0.115685	1.00609	1.0923	1.47346	1.16679	1.06047	1.0527	0.923791	1.49039	0.776233	1.01744	1.35758	1.27539	1.53395	1.13308	1.60013	0.780915	0.917227	0.791299	1.33197	0.157331	1.36721	0.972425	1.31212	0.112436	1.71752	1.24234	1.38252	0.201799	0.7077	0.43187	1.23669	0.626037
NPM3	3.24645	3.38585	2.76207	4.02863	5.02163	3.84873	3.34473	3.43001	2.50323	4.19844	3.83764	3.23916	3.24168	2.5674	4.15094	4.14367	1.75274	4.07084	3.90902	4.53367	4.16971	4.16843	3.83666	3.62334	5.38339	3.59282	3.87409	4.25177	4.04743	4.16358	3.73584	4.91468	3.54358	3.3433	3.08833	3.83457	2.41085	4.1845	4.31726	4.61004	2.16464	4.46015	4.14696	4.45918	3.28785	3.69313	3.34405	4.37214	3.33614
NR0B1	0.26058	0.198473	0.18115	0.288656	0.3505	0.0588069	0.102568	0.0262292	0.0232644	0.0682265	0.862305	0.200549	0.0668559	0.196985	0.54785	0.0689468	0.0342952	0.0758263	0	0.120183	0.0609945	0.102908	0.348811	0.183032	0.0788505	0.113883	0.176272	0.0463681	0.0509621	0.0380094	0.0574624	0.0214529	0.086898	0.0273337	0.0446844	0.0579581	0.107114	0.387574	0.0500949	0.0850345	0.354232	0.230872	0.11322	0.226423	0.15377	0.0184781	0.103931	0.0507241	0.124926
NSA2	4.37352	4.36968	4.23439	4.19475	5.17172	4.26744	4.4486	4.44732	3.0942	4.79577	4.79611	3.6902	4.50198	4.51558	4.02828	4.56813	4.22271	4.70332	4.35461	4.57328	4.77393	4.12649	4.19989	4.21939	5.30849	4.38382	4.85225	4.47309	5.15957	4.73808	4.68481	4.29304	3.93339	4.05859	3.86026	4.38003	3.83798	4.73393	4.63187	4.6958	4.28459	5.16558	4.51242	5.4193	4.42252	4.18659	4.04693	4.16031	4.19955
NSRP1	3.39116	3.17278	3.06001	3.42588	3.24958	3.51376	3.45021	3.17698	2.27429	3.29057	3.12938	3.25239	3.2168	2.93024	2.79449	3.36728	3.13552	3.65445	3.47322	3.68283	3.31087	3.56932	3.59747	3.45974	2.94956	3.9781	3.32412	3.33412	3.72818	3.985	3.42885	3.21226	3.11042	3.43791	3.11984	3.7697	3.11247	3.70535	3.33718	3.33684	3.28629	3.28665	3.34204	3.64797	2.88531	3.49132	3.2303	3.37667	3.43061
NSUN2	3.67229	3.57848	2.98847	3.97118	4.16492	3.97638	3.59961	3.58012	3.09398	3.78663	3.30231	3.20129	3.55557	3.15893	3.66029	3.71408	3.14792	3.96285	3.87839	4.01556	3.90846	3.98712	3.89365	3.84565	3.99927	3.72187	3.90878	3.80578	3.71894	3.96336	3.82755	3.76485	3.62716	3.82092	5.75097	3.94128	3.05884	4.0325	3.88696	3.92702	3.12886	3.81754	3.80263	4.17181	2.88561	3.62514	3.3862	3.90406	3.45377
NSUN3	1.97285	1.96249	1.23705	1.67644	1.19762	1.68349	1.64331	1.37825	0.535173	1.83692	1.54656	1.23814	1.59845	1.41071	1.75001	1.82199	1.04621	1.67304	1.69552	1.39948	1.72813	1.98783	1.51976	1.75809	1.08161	1.97754	1.86761	1.76579	1.94302	1.56154	1.72049	1.74859	1.34554	1.62761	1.47677	1.98916	1.197	1.81554	1.78738	1.59337	1.14191	1.5775	1.68626	1.46741	1.3994	1.77036	1.66538	1.66059	1.43628
NSUN4	2.36098	2.29847	1.9004	2.37671	2.37475	2.37763	2.2601	2.07051	1.29728	2.25021	2.07869	1.85971	1.88725	2.02118	2.26463	2.29622	1.90229	2.1384	2.66312	2.35719	2.32698	2.32217	2.4245	2.49938	2.04952	2.21267	2.49198	2.47542	2.57066	2.50041	2.38127	2.64741	2.18265	2.25453	2.42112	2.46555	1.80002	2.49599	2.41772	2.61435	1.87755	2.22499	1.926	2.27118	1.6601	2.40942	1.94645	2.31205	2.10493
NSUN5	2.21299	2.07285	2.06215	2.63923	2.89861	2.40475	2.32017	2.30694	2.40623	2.13183	2.09647	2.29096	2.21837	1.69694	2.56592	2.59536	1.91639	2.48342	2.39771	2.89073	2.57671	2.71198	2.67708	2.60974	3.39445	1.88615	2.46897	2.37806	2.28393	2.5193	2.69892	2.81992	2.36169	2.46396	2.48615	2.63684	2.03505	2.4156	2.69801	2.92719	1.97572	2.83527	2.6621	3.00509	2.06811	2.24456	2.07224	2.88116	2.38323
NSUN6	2.42095	2.15851	1.66583	2.5218	1.84715	2.38905	2.14859	1.91797	0.791034	2.19408	2.04827	1.57863	1.91623	1.72146	1.62971	2.29273	1.64029	2.40463	2.53433	2.25553	2.42289	2.34818	2.17793	2.50614	2.06289	2.22428	1.98484	2.31445	2.58057	2.49472	2.25152	2.19106	1.7867	2.25228	2.41784	2.54289	1.55895	2.42341	2.48703	2.3762	1.52617	2.44582	2.38178	1.25777	1.46108	2.19027	2.00812	2.36682	1.74562
NSUN7	2.0547	1.75604	0.472126	1.56606	1.20032	1.74645	1.83791	1.3514	0.0216918	1.35283	1.42549	0.672048	1.20756	0.503381	1.44962	1.88713	0.116455	1.53683	1.54747	1.67026	2.30916	1.4103	1.50759	2.05934	1.3645	1.54279	2.15339	2.34962	2.29481	2.29268	1.68914	2.31985	1.02615	1.42938	1.69062	2.16841	0.220567	2.06341	2.01786	2.08376	0.328171	1.72975	2.15961	1.64107	0.258849	1.44721	1.21033	1.59337	0.850723
NUDT16	3.26168	3.23779	3.4492	3.41231	3.30294	3.31916	3.44636	3.83565	2.65313	3.1685	3.03282	3.47619	3.40163	3.25704	3.28404	3.26444	3.18519	3.1083	3.45215	3.84043	3.3263	3.30211	3.3163	3.44216	3.3083	3.26639	3.53676	3.23773	3.51597	3.35752	3.607	3.35156	3.69566	3.42268	3.20634	3.44299	3.49761	3.57001	3.23089	3.4134	3.57839	3.39262	3.7459	3.60395	3.45395	3.25775	2.93304	3.56591	3.49298
NUDT16L1	2.61624	2.58025	2.84417	3.00261	3.83758	3.20324	2.861	3.42138	2.5165	2.50139	2.54539	2.9328	2.9674	2.55105	3.31232	3.16366	2.52612	2.66101	3.01416	4.0572	3.20706	2.86809	2.91558	3.14065	4.27441	2.44086	3.8006	3.41115	3.12969	3.00568	3.27646	3.47897	2.8905	3.27804	3.36565	3.4915	2.60263	3.13669	3.64807	3.84193	2.36977	3.28048	3.45199	3.86304	2.70961	2.71702	2.79457	3.56741	2.7667
NUDT21	4.95835	4.76286	4.05296	4.3519	3.95187	4.73312	4.68482	4.22869	3.08926	4.75724	4.74518	4.13619	4.5199	4.28662	4.68571	4.78203	3.75147	4.43636	4.72779	4.27012	4.60458	4.7253	4.32897	4.94525	3.98367	4.96686	4.92474	4.47889	4.96664	4.66411	4.50406	4.65636	4.02873	4.64048	4.09176	4.73906	3.66583	4.54335	4.88312	4.6274	3.59611	4.74608	4.74534	4.40401	3.96444	4.74406	4.43049	4.5183	4.32005
NUFIP1	2.36119	2.08651	1.50091	1.9924	1.88873	2.11766	2.13116	1.76872	1.50374	2.41637	2.10656	1.48651	1.90802	1.60231	2.23589	2.4345	1.50982	2.25284	2.51694	2.01872	2.26401	1.96695	2.3621	2.31075	2.01925	2.20611	2.12353	2.35413	2.40125	2.67473	1.9951	2.46158	1.92617	1.98416	1.8137	2.43885	1.21871	2.50241	2.30447	2.42139	1.23025	2.27587	2.1679	2.26092	1.44083	2.12655	1.8867	2.33694	1.89023
NUFIP2	4.2288	4.14742	3.30825	3.81717	2.80693	3.7967	3.77728	3.5713	2.81947	3.78721	3.78727	2.97192	3.78763	3.47052	3.94205	3.84595	3.31905	3.8755	3.87509	3.12932	3.69871	4.3761	3.81865	3.95796	3.94505	5.10453	3.83938	4.0244	4.14394	3.75498	3.81799	3.98918	3.53361	3.85268	3.6919	3.91094	3.22619	3.91777	3.79579	3.33329	3.14558	3.52892	3.89528	3.18664	3.44319	3.94856	3.62538	3.44693	3.49922
NUP153	4.22346	4.02175	3.32841	3.893	3.13447	4.13796	4.07912	3.85961	3.19477	3.81185	3.79649	3.39997	3.95759	3.74131	4.02283	4.11551	3.44371	3.83998	4.52605	3.22377	4.06053	4.31431	4.38636	4.31479	3.22015	4.1116	3.96441	4.11629	4.25898	4.41913	3.9542	4.22034	4.0277	3.81963	4.14324	4.1957	3.47906	4.14537	3.89154	4.09878	3.44374	3.68155	4.04132	3.4151	3.32817	3.99505	3.75659	4.16643	3.57601
NUPL2	2.75847	2.70608	2.05487	2.60413	2.1686	2.69579	2.51219	2.11218	1.33355	2.69387	2.43152	2.03859	2.24019	2.02438	2.27283	2.66431	1.79501	2.67691	2.94329	2.1013	2.55499	2.90253	2.60563	2.81309	2.30175	2.72308	2.48694	2.74039	2.71663	2.84862	2.44059	2.79525	2.22194	2.3847	2.25153	2.6924	1.84085	2.57817	2.75767	2.65355	1.74738	2.54549	2.76511	2.11767	1.97706	2.54013	2.22056	2.6839	2.26461
NUTF2	3.95172	3.85475	3.61529	3.92621	4.94643	4.16104	3.70699	3.95823	3.65716	4.54474	4.30048	3.97713	3.75038	3.47522	3.852	3.88858	3.65761	4.01248	4.27689	4.42631	4.03756	4.13893	3.99351	3.79717	4.61884	4.0117	3.91838	3.85176	3.85426	3.81941	3.69753	4.23349	3.85347	3.81326	3.77743	3.68989	3.5668	4.12475	4.36559	4.21247	3.87158	4.18016	3.77103	4.51842	3.9181	4.19241	3.98453	4.1289	3.88568
NXF1	4.0476	3.85216	3.03257	4.36797	3.60104	4.15698	3.93674	3.53124	2.64606	3.96003	3.54511	3.4325	3.4275	3.21462	3.53492	3.93897	3.05319	4.25382	4.37241	3.93084	4.11623	4.33392	4.32822	4.46035	3.85564	3.7926	3.97621	4.28547	3.99288	4.48324	4.47959	4.28578	3.61908	4.11209	4.33403	4.98482	3.52477	4.28352	4.07789	4.07812	3.22599	3.98451	4.10026	3.42753	3.41106	3.84603	3.93702	4.51792	3.51239
NXF2	0	0	0	0	0	0	0	0	0	0	0	0	0	0	0	0	0	0	0	0	0	0	0	0	0	0	0	0	0	0	0	0	0	0	0	0	0	0	0	0	0	0	0	0	0	0	0	0	0
NXF2B	0	0	0	0	0	0	0	0	0	0	0	0	0	0	0	0.0133453	0	0	0	0.00548048	0	0	0	0	0	0	0	0	0	0.00547354	0	0	0	0	0	0	0	0	0	0	0	0	0	0	0	0	0	0	0.00463769
NXF3	0.114307	0.0263456	0.173234	0.186997	0.00797408	0.0641777	0.0475117	0.171325	0.00973581	0.135317	0.057808	0.109485	0.0931245	0.0565703	0.0365423	0.0218945	0.0215226	0.133477	0.0909295	0.243312	0.0308092	0.0888431	0.0347965	0.0689169	0.0167807	0.0721995	0.00556749	0.0406393	0.0383765	0.0473414	0.0181979	0.0530279	0.0549031	0.0837256	0.0350155	0.0304666	0.132651	0.031404	0.0392711	0	0.0449043	0.0155587	0.0122128	0	0.696645	0.133097	0.0818003	0.00804142	0.0598881
NXF5	0.0940505	0.0428008	0.0509424	0.0293559	0	0	0.0389313	0.0530545	0.00795867	0.00888786	0.0380426	0.0334017	0.0259611	0.0134043	0.0446541	0.0119658	0.0436211	0.0295005	0	0.0388401	0.0500044	0.0534434	0.0143152	0.0815339	0	0.0519767	0.0360046	0.0285774	0.0105522	0.0483285	0	0	0.0301612	0.0140165	0.0456016	0.0298742	0.0113065	0.0257067	0.0385097	0.0111341	0.0488463	0	0.0199016	0.0118687	0.0408286	0.0558587	0	0.0517631	0.0491104
NXT1	3.51845	3.31534	2.68451	3.95577	4.10009	4.04321	3.47143	3.42192	2.17246	4.37656	3.42359	3.06722	3.21972	2.92619	3.67577	3.95122	3.03505	4.20173	3.85057	3.95774	3.65216	3.58991	4.02945	3.7338	4.35147	3.57976	3.63927	3.84584	3.38565	4.12251	3.00622	3.48136	3.48412	3.80941	3.55307	3.2352	2.88663	3.75186	4.33255	4.23424	2.63491	4.34484	3.62107	4.27192	2.82121	3.69327	4.04885	3.93409	3.3082
NXT2	3.14832	3.07973	2.52962	2.6992	2.69433	2.71946	2.9573	2.90372	0.952377	3.238	2.92525	2.24632	3.06458	2.68491	3.15328	3.21908	2.66455	2.72285	2.83984	2.51435	2.90484	2.93701	2.62507	3.15767	2.43364	3.36734	3.28442	2.95405	3.45052	2.91282	2.82756	3.09967	2.532	2.55293	2.47002	3.02889	2.20049	2.70643	3.31726	3.20011	2.44805	3.07241	3.098	2.61213	2.61232	3.03586	2.58532	2.82081	2.611
NYNRIN	2.69566	2.93184	2.84429	2.88461	2.29242	3.03883	3.19772	2.43297	1.31535	2.89835	3.01919	3.179	2.74714	2.81076	3.09831	2.83473	2.53065	3.13798	2.41075	2.29583	2.85271	2.55413	2.78148	3.29961	2.23504	2.8562	2.80348	3.28999	3.0093	2.9875	2.7835	3.16574	2.89118	3.37878	2.9496	3.01836	3.44473	3.17785	2.60194	2.82763	2.71028	2.57526	2.93524	3.00495	3.31991	2.77816	3.21969	2.85861	3.16213
OAS1	2.25314	2.5041	2.46675	3.14507	1.88835	2.68551	2.47068	2.1949	0.546858	3.37924	2.28643	2.97939	2.3625	2.14684	2.94335	1.98056	2.07422	2.63641	2.85069	3.43608	2.60244	2.96862	2.82844	1.94493	2.49049	3.2081	2.35305	2.21477	1.89359	2.44211	2.83017	3.50513	2.3919	3.02538	2.24178	2.09853	2.63698	2.74026	1.99195	2.32234	2.3055	2.00644	3.67676	3.15479	3.39228	5.39863	2.13247	3.28048	2.8046
OAS2	2.22097	2.49627	2.9772	2.8803	1.76254	2.94854	2.49653	2.88139	1.15282	3.51094	2.51194	3.16354	2.6871	2.14562	2.98424	2.00458	2.40715	2.67206	3.31932	3.60643	2.22228	3.85104	2.26909	2.43208	2.27384	2.94079	2.538	2.157	1.6656	1.99821	2.80188	3.82334	2.64245	3.69564	2.20459	2.37249	2.90426	2.09641	1.93034	2.20848	2.62104	2.06767	3.80605	2.56433	2.81128	6.07902	2.81132	3.78749	2.90907
OAS3	2.39316	2.59228	2.72672	2.98931	1.85961	3.17492	2.90916	2.88705	1.04401	3.1282	2.52629	3.10319	2.86516	2.27872	2.8729	2.38146	2.236	2.78439	3.57419	3.27398	2.76008	3.51575	2.89569	2.49131	2.22411	2.9288	2.4139	2.59301	2.54605	2.85109	2.87284	4.29217	2.87695	3.64628	2.63546	2.72207	3.02403	2.63567	2.26924	2.3219	1.99974	2.20608	3.79876	3.15117	2.88291	5.5129	2.53582	3.67048	2.5687
OASL	0.666239	0.767315	0.850193	1.24399	0.673165	1.45049	0.689379	1.32178	0.170678	1.53589	0.600693	1.2244	0.870407	0.715001	1.07002	0.638794	1.02037	1.44569	0.804959	1.3498	0.749891	1.71663	0.939455	0.87493	0.555004	1.10297	0.573792	0.785968	0.606453	0.720702	0.765485	1.41703	1.12408	2.07	0.873826	0.569075	1.31155	0.747107	0.897746	0.831563	0.879655	0.626231	1.4009	1.72519	0.9986	3.11278	1.08607	1.48192	1.16311
PA2G4	4.91813	4.79153	4.74618	5.0782	5.56535	4.98376	4.95254	4.9376	4.17009	5.24975	5.21442	4.58026	4.99968	4.78262	4.94815	5.11593	4.52628	4.99883	5.18407	5.1594	5.12755	5.02465	5.12976	4.86861	5.50648	4.79838	4.95105	4.84968	5.14182	5.23416	4.85411	5.14971	4.78111	4.85172	4.74087	4.84467	4.60822	5.27894	5.25672	5.30586	4.90013	5.40497	5.0276	5.58713	4.79343	4.9146	4.80839	4.97084	4.9564
PABPC1	8.06529	8.33391	7.5837	8.36685	8.38721	8.02317	8.09726	8.05031	4.1982	8.49887	8.56282	7.44792	8.2756	7.87827	7.92198	8.67316	7.41942	7.90518	8.28249	8.01176	8.80527	8.42161	8.26409	7.91043	8.28466	7.95807	8.29532	8.53889	8.74303	8.54301	7.90965	8.71716	7.66987	7.55448	7.81784	8.1363	7.39805	8.67459	8.26045	8.47829	7.49588	8.46362	8.56596	8.86411	7.58074	7.9031	7.71417	7.89428	7.7041
PABPC1L	2.77384	2.34323	0.797133	2.6493	1.91692	2.27603	2.21376	2.37196	0.0773649	1.69698	1.43642	0.920261	1.29849	0.822053	1.92749	2.12225	0.315643	2.26888	2.72118	2.37119	3.31725	2.75876	2.35467	2.90898	1.69366	2.07642	2.30103	2.54865	2.83484	2.59564	2.98947	2.56722	1.48882	2.29576	2.41731	3.2038	0.508354	2.19559	2.57403	1.94787	0.330229	2.19002	2.59167	1.67471	0.570187	1.27934	1.05464	2.16089	1.04753
PABPC1L2A	0	0.0208032	0	0	0	0	0.00948569	0	0	0	0	0	0.00839915	0	0.0849505	0	0	0	0	0.0558701	0	0	0	0	0	0.014514	0.118125	0	0	0.00945126	0	0	0.0291068	0	0	0	0	0	0	0	0	0	0	0	0	0	0	0.110085	0
PABPC1L2B	0	0	0	0	0	0	0	0.01321	0	0	0	0	0	0.0131675	0	0	0	0	0	0	0	0	0	0.0305711	0	0.0294039	0.0440826	0	0	0	0	0.021511	0	0	0	0.0485888	0	0.0126824	0	0	0	0	0	0	0	0	0	0.0256542	0.00815508
PABPC3	0.141442	0.298923	0.225841	0.194176	0.384944	0.157052	0.177224	0.422342	0.0151744	0.301354	0.318292	0.162709	0.27291	0.286944	0.155099	0.245772	0.214599	0.127155	0.214224	0.131752	0.217743	0.431519	0.404936	0.146009	0.271488	0.185105	0.288521	0.412955	0.418747	0.236316	0.127637	0.504872	0.0939685	0.136881	0.374825	0.157736	0.176752	0.605198	0.229418	0.352111	0.266587	0.266853	0.293579	0.512298	0.36348	0.223652	0.133789	0.120727	0.220907
PABPC4	4.30197	4.55471	4.38964	4.63279	4.77783	4.21426	4.55369	4.32253	5.89084	4.60504	4.61069	4.27641	4.63116	4.86784	4.3731	4.69903	4.24304	4.53174	4.80466	4.3299	4.60272	4.95502	4.73902	4.39496	4.9355	4.58579	4.33008	4.45474	4.72784	4.89456	4.61884	4.94879	4.43299	4.22239	4.50405	4.35803	4.31807	4.58373	4.41164	4.51996	4.32593	4.59795	4.51422	4.04051	4.74561	4.29198	4.02775	4.46657	4.318
PABPC4L	0.921324	1.04587	0.592916	0.621391	0.347946	0.864194	1.30886	0.626349	0.275086	0.990754	0.740382	0.615066	0.95447	1.30024	1.12132	1.2341	0.809853	0.835523	0.765685	0.376032	0.866778	0.936762	0.709718	1.05119	0.532463	1.25334	0.992745	1.05449	1.00212	0.975642	0.936858	0.942015	0.793353	1.00716	0.667866	1.22618	0.797726	0.906869	0.766053	0.736549	0.696038	0.791409	1.06023	0.515083	0.892322	0.963922	0.785711	0.770263	0.832606
PABPC5	1.04392	1.05868	1.099	0.646863	0.642282	0.676034	1.04318	0.605341	0.187016	0.80407	1.08108	1.15273	1.22664	1.15455	1.11985	0.886871	1.09541	0.828087	0.465507	0.600578	0.76589	0.669161	0.66569	1.01964	0.429489	0.946871	0.830652	0.689904	0.839802	0.558808	0.887334	0.526114	0.765853	0.947274	0.62043	0.774915	1.05163	0.6015	0.655653	0.630036	0.973759	0.545859	0.928732	0.406567	1.2812	1.03815	0.875561	0.53734	1.02064
PABPN1	4.30121	4.17091	3.58519	4.25595	4.14026	4.20008	4.09083	3.69608	2.24925	4.23804	3.50041	3.47079	3.57754	3.13678	3.41509	3.99378	3.46324	4.52784	3.96662	4.52682	4.58546	4.4172	4.32504	4.09393	4.23309	3.84579	4.01373	3.97703	4.2232	4.32007	4.34147	4.56425	3.85477	4.12589	4.08613	4.39136	3.58067	3.96384	4.00735	3.94671	3.45488	4.11679	4.14289	4.05196	3.51348	3.88783	3.67299	4.16815	3.74756
PABPN1L	0	0.017727	0	0.116897	0.021299	0.0494576	0.0478051	0.086131	0.0130476	0	0	0	0	0.0219489	0	0.0195996	0	0.0947172	0	0.0319701	0.0207409	0.0655506	0	0.0340354	0.0224703	0.0246225	0.0729668	0	0.0343744	0	0.0718913	0	0.0492068	0.0455372	0.0375512	0.0326766	0	0	0.0421105	0.0182405	0.040231	0.0208369	0.110821	0.183539	0	0.0155058	0.0224096	0	0.0536841
PAIP1	4.25026	4.29612	4.09729	3.98265	4.1728	4.21058	4.20966	4.26444	4.11587	4.50389	4.1069	4.05948	4.18695	4.07509	3.90341	4.28052	4.06909	4.04557	4.46152	4.17624	4.1574	4.08398	4.03243	4.13862	4.03036	4.49599	4.28229	4.24294	4.44308	4.51758	3.99828	4.2645	3.97469	4.10098	3.96696	4.14075	3.95562	4.22581	4.30028	4.26288	4.15677	4.15144	4.1502	4.29273	3.90853	4.30807	4.12625	4.2099	4.04973
PAIP2	4.55235	4.76958	4.77675	4.49719	4.82604	4.52578	4.61385	4.39262	4.45013	4.91166	4.51276	4.64156	4.86048	4.8447	4.60502	4.51656	4.98746	4.70363	4.27973	4.51878	4.44536	4.45382	4.37109	4.59356	4.26962	4.71566	4.70309	4.29658	4.72046	4.62496	4.56237	4.15757	4.55897	4.67265	4.28128	4.47796	4.57721	4.55726	4.68424	4.45781	4.81178	4.46487	4.61342	4.91004	4.50425	4.83962	4.60206	4.30859	4.70497
PAIP2B	2.31272	2.38756	1.99793	2.01235	1.68808	1.95169	2.50509	1.67147	4.57352	1.95445	2.12012	1.91886	2.48095	2.63831	2.15733	2.38383	2.1936	1.63742	1.28966	1.61726	2.49398	1.65972	1.73722	2.39748	1.34705	2.13472	2.42513	2.0812	2.42285	2.4013	2.34306	1.75072	1.62473	1.93301	1.98975	2.03622	1.67979	2.00661	2.1991	2.13145	1.47267	2.12064	2.3788	1.94714	1.66315	1.9068	1.59673	1.44696	1.93375
PAN2	3.16648	3.0781	2.24091	3.20433	2.38499	3.13909	3.10282	2.65768	1.27703	2.64674	2.48409	2.45425	2.55232	2.53562	2.62072	2.9724	2.40385	2.83748	3.24374	2.68249	3.60418	3.16874	3.07132	3.40777	2.3777	3.02359	2.97242	3.15098	3.31615	3.29841	3.4507	3.25477	2.67845	2.95743	3.29355	3.65533	2.49648	3.06298	3.02689	2.79287	2.33431	2.59171	3.2293	2.38184	2.39069	2.73966	2.47975	3.07157	2.49163
PAN3	3.97284	4.04917	3.04194	3.62709	2.69177	3.6723	3.83818	3.44428	1.3465	3.73728	3.50876	2.83092	3.30736	3.35584	3.51529	3.95957	3.0826	3.75137	3.93552	3.16628	3.92329	3.93777	3.71164	4.07166	2.7839	3.86479	3.85844	4.02433	4.14771	3.937	3.83793	3.88396	3.34866	3.60458	3.51476	4.11896	2.89567	3.80898	3.56134	3.69102	2.75808	3.60644	3.76776	3.10807	2.78386	3.60684	3.48886	3.68813	3.19631
PAPOLA	4.26193	4.28004	3.56443	4.20277	3.51375	4.1525	4.13754	3.91483	2.51824	4.34076	4.09365	3.547	4.11464	3.61385	4.04571	4.17602	3.63837	4.1303	4.26284	3.84523	4.07387	4.26488	3.97741	4.19053	3.67874	4.449	4.22209	4.16063	4.34847	4.34778	4.0164	4.04337	3.81554	4.02727	4.01295	4.29481	3.57104	4.09563	4.15304	4.05577	3.46568	3.99752	4.1653	3.81473	3.64385	4.25797	3.9921	4.05595	3.61508
PAPOLB	0.0388386	0.0272366	0	0.029724	0	0.0382691	0.0099559	0.0338051	0.012072	0.0223959	0.0385183	0.0170091	0.00881566	0	0.0302976	0.0121168	0.0178288	0.0249348	0	0	0.00642639	0.020529	0.0288471	0.0263039	0	0.0190152	0.00460758	0.0193549	0.0318218	0.00496841	0.0225489	0	0.0305394	0	0.00585273	0.0050857	0.0171399	0.0452479	0.00657214	0.016879	0.0187447	0.0256536	0	0	0.00697254	0.0143474	0	0.00665596	0.0167651
PAPOLG	2.481	2.39075	1.69392	2.1019	1.56158	2.01353	2.15579	1.69995	1.13976	2.39523	2.11281	1.68207	2.18903	2.01695	2.27928	2.17638	1.72059	2.09623	1.9956	1.6987	2.14185	2.36272	1.90849	2.28249	1.47051	2.22684	2.23998	2.12555	2.43042	1.99215	2.30169	1.87159	1.72512	2.15455	1.98447	2.4577	1.66858	2.29875	2.08219	2.06355	1.58798	1.95123	2.21762	1.7079	1.63386	2.28094	2.22812	2.00166	1.88009
PARK7	5.62347	5.80818	6.18295	5.96787	6.88469	5.81824	5.75258	6.06514	6.20848	5.81793	5.90478	5.88521	6.04384	6.05453	5.80441	5.79355	6.09372	6.00406	5.77976	6.63217	5.61589	5.62591	5.80195	5.72681	6.72964	5.64732	6.17697	5.87975	5.8851	5.94507	5.85654	5.91445	5.98845	5.8889	6.0496	5.83087	5.85604	6.05728	6.28725	6.24504	6.08118	6.22481	6.03362	6.34263	6.29496	6.08749	5.62719	6.13908	5.96857
PARN	3.75347	3.75142	3.50924	3.95106	3.98286	3.95662	3.68602	3.95631	2.07353	3.7999	3.76199	3.30477	3.8931	3.54012	3.58953	3.84263	3.46046	3.67135	3.981	3.84779	3.68803	3.88249	3.84028	3.89392	3.95089	3.88826	3.7911	3.82234	3.97133	3.92883	3.7551	3.84711	3.59147	3.87563	3.75549	4.02723	3.22794	3.98862	3.94417	3.95936	3.4457	3.76907	3.7392	4.01343	3.26224	3.73791	3.6585	4.04546	3.57351
PARP1	4.08047	4.08115	3.91848	4.42629	4.52607	4.5195	4.2917	4.22194	4.33493	4.21051	3.868	3.95251	4.68441	3.84011	4.43425	4.29369	3.99676	4.139	4.47416	4.59182	4.18743	5.35651	4.35644	4.27611	4.75829	4.3613	4.68132	4.43414	4.47956	4.38939	4.21358	4.80903	4.24867	4.48109	4.30633	4.30515	3.99819	4.66239	4.37429	4.54223	3.94862	4.38542	4.60263	4.78838	4.22754	4.34487	3.95112	4.46917	4.23382
PARP12	2.48852	2.40487	1.92557	2.51294	2.1852	2.46485	2.38123	2.24672	0.837008	3.02162	2.3784	2.17198	2.02116	1.89075	2.54666	2.28282	1.64382	2.68188	2.74565	2.61196	2.54766	3.21414	2.44383	2.60247	2.61807	2.5633	2.28581	2.22708	2.37833	2.18475	2.33383	2.67647	2.09719	2.67209	2.37037	2.12028	2.11197	2.35191	2.56103	2.49822	1.85562	2.3323	2.68747	2.48411	2.2604	3.80237	2.40525	3.05803	2.57911
PARP4	4.56766	4.44348	3.77349	4.10168	3.27767	4.29293	4.12382	3.93508	2.2227	4.18293	4.37174	3.77422	3.99838	3.76586	4.30177	3.71239	3.72685	4.2521	4.31905	3.61036	4.19965	4.47057	4.28333	4.09499	3.53959	4.42688	4.37055	4.0188	4.37289	4.0096	3.88816	4.20695	3.92797	4.09498	3.86601	4.10946	4.1563	4.26295	4.18587	3.60978	3.74221	3.71581	4.0249	3.55946	4.12857	4.43326	3.94666	4.01325	3.85602
PARS2	1.99024	2.08385	1.50122	1.69168	2.29677	1.61811	1.96525	1.64072	1.41042	2.13679	1.98119	1.375	1.86531	1.34761	1.9347	2.23228	1.31305	1.2588	1.95561	2.17997	2.41829	2.05879	1.69475	1.79043	2.15218	1.53772	2.31924	1.79791	2.12034	1.78374	2.04528	2.31601	1.56653	1.79061	1.75257	1.87235	1.37783	2.36665	2.18545	2.16688	1.35584	2.22946	2.39138	2.06174	1.32446	2.0046	1.42842	1.63975	1.87543
PATL1	4.03203	3.87598	3.35757	3.72753	3.22155	3.88308	3.91099	3.49441	3.88931	4.24026	3.77258	3.3594	3.71951	3.63825	3.83786	3.93398	3.48084	3.77718	4.29289	3.14727	4.05409	4.07209	4.0363	4.03673	3.30818	4.00093	3.65355	3.79428	3.98165	4.14342	3.77955	4.17018	3.64495	3.98804	3.92473	4.04417	3.40878	4.0526	3.71046	3.74841	3.36978	3.73788	3.79479	3.63093	3.51539	4.07453	3.64069	3.90161	3.69623
PATL2	0.328769	0.308419	0.201086	0.188363	0.0748485	0.253512	0.300973	0.111674	0.0143674	0.395996	0.312336	0.152171	0.239626	0.266231	0.284542	0.392508	0.108031	0.212697	0.437272	0.307539	0.508669	1.25257	0.390912	0.377566	0.170403	0.713707	0.231815	0.175942	0.369832	0.427771	0.320316	0.413637	0.162786	0.344113	0.347498	0.399024	0.182988	0.271858	0.171772	0.241501	0.293794	0.214457	0.341438	0.205635	0.48353	0.731778	0.153284	0.429743	0.487484
PCBP1	5.91553	5.94245	6.31483	6.69294	6.69185	6.432	6.24628	6.33211	6.76354	5.7769	5.74093	6.57052	6.43295	6.1108	6.64375	6.1954	6.30425	6.65928	6.36541	6.47043	5.96091	6.38991	6.78376	6.27198	7.0574	5.81023	6.38373	6.43446	6.09451	6.48279	6.37632	6.5689	6.58786	6.54423	6.56431	6.29205	6.6854	6.36722	6.46709	6.52234	6.41601	6.66418	6.39183	6.71851	6.54458	6.17726	6.37541	6.7112	6.56363
PCBP2	5.58242	5.63264	5.22145	5.28436	5.62992	5.30435	5.41977	5.16358	4.13952	6.00575	5.67153	4.97211	5.40568	5.58449	5.26998	5.79346	4.9241	5.29137	5.56619	5.4485	5.85055	5.31111	5.60932	5.35069	5.62813	5.373	5.38503	5.41978	5.77073	5.68628	5.45885	5.53085	5.10635	5.26003	5.06371	5.63686	5.08291	5.62131	5.65684	5.66382	4.98982	5.82492	5.45141	5.59096	5.33301	5.28426	5.35684	5.33315	5.29167
PCBP3	0.288556	0.726207	0.730177	0.753109	0.20734	0.463837	0.335146	1.12886	0.0125567	0.37937	0.373587	1.1515	0.169079	0.549104	0.556084	0.40465	1.2294	0.421715	0.394595	0.538811	0.287051	0.305173	0.452851	0.501574	0.634878	0.365354	0.17094	0.592577	0.245632	0.186264	0.666011	0.394162	1.02735	0.560889	0.30861	0.452185	1.28085	0.216533	0.326133	0.225215	1.49448	0.599443	0.246806	0.418776	1.52654	0.677074	0.473656	0.425978	0.673209
PCBP4	3.1822	2.65983	2.43799	3.13629	3.57234	3.35666	2.9248	2.91577	3.97597	2.7662	2.7174	3.01972	2.39488	2.03321	2.92153	3.31857	2.26499	2.94344	3.52856	3.50643	3.2482	3.02637	3.21933	3.25138	3.97578	2.86344	2.86035	3.25847	2.85866	3.06478	3.26533	3.67313	2.96168	3.03595	2.96371	3.04327	2.7992	3.47785	3.25588	3.38202	2.71692	3.59052	3.11581	3.202	2.29573	2.72351	2.71821	3.44302	2.9455
PCF11	3.41599	3.54355	2.60268	3.61098	2.68399	3.67298	3.64798	2.85414	2.51101	3.21464	2.82639	2.86207	3.25671	2.91543	3.15805	3.42912	3.05107	3.86554	3.25362	2.90072	3.29663	3.51613	3.56359	3.74527	2.54133	3.49666	3.35783	3.42161	3.66472	3.93626	3.50399	3.34583	3.00257	3.65173	3.615	3.63994	2.75271	3.70762	3.41207	2.90632	2.71617	3.12568	3.468	2.96848	2.70015	3.2531	3.38726	3.12992	3.09052
PDCD11	3.14236	2.94422	2.37811	3.41169	3.32742	3.29	3.22864	2.75526	2.15934	2.89814	2.79946	2.61956	2.90293	2.24772	3.22739	3.12521	2.15832	3.10152	3.42799	3.11536	3.50412	3.6968	3.46729	3.26979	3.33074	3.11386	3.40573	3.50185	3.50275	3.59312	3.3519	3.91955	2.99784	3.26761	3.11952	3.38374	2.38738	3.53514	3.26089	3.52693	2.28342	3.36189	3.57886	3.15951	2.46103	3.12698	2.68814	3.4676	2.93778
PDCD4	5.62129	6.09071	4.82651	6.45309	5.94399	6.07827	6.40834	5.2846	2.1469	6.16258	5.66231	4.64225	5.90168	5.27938	5.87096	6.96328	4.65063	6.45905	5.93012	6.14113	6.66819	5.81184	6.12767	5.7577	6.10866	6.13613	6.77322	6.88543	6.91614	7.18601	6.08578	6.76216	5.7303	5.80087	5.53033	6.56907	4.41772	6.54683	6.28286	6.58314	4.5114	5.93373	6.72786	7.18026	4.72781	6.24758	5.70425	6.31751	5.15708
PDCD7	3.3711	3.38191	3.01328	3.30713	3.24592	3.24103	3.32774	2.99639	2.08205	3.67657	3.40418	3.1221	3.27892	3.27405	3.3011	3.42914	3.14547	3.37281	3.28433	3.26225	3.40415	3.53621	3.29147	3.36131	3.25398	3.33154	3.34878	3.41454	3.55507	3.45867	3.39405	3.25653	3.15172	3.48979	2.96965	3.42886	3.0631	3.63739	3.33723	3.10753	3.04409	3.62205	3.5299	3.1905	3.11278	3.47697	3.3322	3.26589	3.17906
PDE12	2.68555	2.53489	2.02768	2.70288	1.75273	2.73049	2.28959	2.52191	1.54333	2.41331	2.0863	1.95756	2.12115	2.00448	2.54784	2.54331	2.08862	2.70839	2.60654	2.14378	2.19642	2.63909	2.68611	2.54899	2.14592	2.7199	2.42581	2.67107	2.54007	2.39042	2.22169	2.6428	2.56865	2.46867	2.56901	2.46161	1.94215	2.44313	2.79356	2.64278	1.80314	2.23806	2.44205	2.1287	1.84559	2.52988	2.40768	2.5998	2.14726
PEG10	5.66472	4.86232	2.27582	4.60904	3.13284	4.70554	4.58978	3.37881	1.35401	3.54376	3.84911	2.92683	4.18967	3.20921	4.42081	5.24933	2.21061	4.58446	5.35277	3.59603	4.5335	6.18558	4.99726	4.28557	3.6211	4.30823	4.67122	4.42372	5.47811	4.15931	3.86559	4.26092	4.25467	4.00301	3.54521	6.67838	2.14044	5.49769	5.61972	4.04213	1.75123	5.12205	4.81368	3.92872	1.34327	3.77991	4.73591	4.81133	3.05932
PELO	2.53936	2.57093	2.0921	2.63038	2.52576	2.5162	2.46457	2.60494	2.37156	2.69931	2.37011	2.65796	2.2646	2.29005	2.30791	2.71517	2.58405	2.43689	2.66485	2.71332	2.51839	2.33482	2.7727	2.83551	2.77962	2.49814	2.69453	2.6974	2.51349	2.54795	2.72441	2.77149	2.81305	2.6882	2.68746	2.44913	2.60203	2.66531	2.75196	2.68008	2.61303	2.81454	2.75673	2.94213	2.39211	2.67808	2.75317	2.98631	2.57736
PES1	3.40799	3.04333	3.07222	4.09355	4.7091	4.0681	3.6051	3.58634	2.1774	3.55658	3.39051	3.3824	3.2838	2.85895	3.82575	3.94225	3.23437	3.91029	3.94153	4.21999	3.80067	3.94066	4.1234	3.67048	4.91685	3.28842	3.96649	3.82077	3.87984	4.24354	3.88845	4.31435	3.81258	3.79882	3.86068	3.84295	3.17758	4.08687	3.9484	4.33935	3.28771	4.13398	3.87079	4.42195	3.33735	3.39191	3.56809	4.28425	3.81164
PHAX	3.74701	3.65965	3.37892	3.59362	3.09244	3.63916	3.77609	3.43894	2.78971	3.7715	3.29053	3.37248	3.53903	3.45632	3.29987	3.68388	3.49054	3.62293	3.5626	3.48391	3.48525	3.59601	3.54689	3.83519	3.19334	3.81605	3.57516	3.74649	3.9304	3.89059	3.65611	3.78813	3.45964	3.70044	3.40425	3.88443	3.41877	3.69757	3.51481	3.46434	3.33108	3.42395	3.67947	3.45629	3.21268	3.70329	3.53389	3.56029	3.55458
PHF5A	4.16968	3.98769	3.82411	4.22561	4.95064	4.48969	4.021	4.14093	3.07938	4.48832	4.04549	3.85451	4.00828	3.81403	3.88808	4.16392	3.94859	4.22312	4.16479	4.74521	4.24402	4.26801	4.28706	4.1498	4.51382	4.07007	4.29124	4.0309	4.06628	4.21507	3.99872	4.1567	3.89889	4.00417	3.89882	4.05303	3.78797	4.40382	4.53809	4.61318	4.09438	4.4403	4.21792	4.64661	3.9444	4.15729	4.09925	4.26486	4.10056
PHRF1	2.74304	2.62332	2.35218	3.63714	3.52799	3.45435	3.21174	3.10755	2.11556	2.21508	2.16295	3.22763	2.76757	2.3031	3.40377	3.35093	2.66125	3.60882	3.09063	3.40565	3.13157	3.53891	3.67665	3.30319	3.71058	2.39341	3.39526	3.54245	3.08411	3.34189	3.59489	3.76524	3.43075	3.69967	3.57088	3.49757	3.0863	3.64733	3.03235	3.3911	2.90296	3.46641	3.60909	3.81243	2.78926	2.58821	3.1124	3.77015	3.0885
PIH1D1	3.42853	3.28963	3.30667	3.76607	4.46275	3.77738	3.62332	3.38827	3.06121	3.37687	3.17506	3.59784	3.38868	3.03392	3.61296	3.64365	3.20189	3.89304	3.38328	4.17293	3.79384	4.22459	3.6601	3.66414	4.36097	3.07587	3.85496	3.62182	3.69771	3.63447	3.89728	3.92864	3.6276	3.71075	3.61535	3.7303	3.54769	3.76455	3.99915	4.09224	3.43888	4.00527	3.89276	3.80175	3.42552	3.56869	3.464	3.93941	3.55907
PIH1D2	1.14432	0.998624	0.537495	0.874821	0.768112	0.993493	0.75865	0.485698	0.207152	0.87617	0.901638	0.430094	0.717296	0.388909	0.776471	1.11261	0.476059	0.842278	1.19512	1.04624	1.11191	0.751086	0.630395	1.27881	0.758713	1.13897	1.25289	0.966402	1.20558	1.00742	1.10353	0.782714	0.626318	0.813863	0.673781	1.24044	0.440283	1.00826	1.26309	0.796268	0.428084	0.963759	1.00406	0.616555	0.460031	0.900427	0.757108	0.956066	0.602648
PIH1D3	0.0215598	0.0120865	0	0	0	0	0	0.0878619	0.00889138	0	0.0107301	0	0.00972566	0	0	0.0266093	0	0.0329291	0.147949	0.0109572	0	0.0151319	0.0159887	0.0116705	0.0304958	0.12148	0	0.0213448	0.0350779	0	0	0	0	0	0.0128863	0.0112011	0	0	0	0	0.0138144	0	0.0111544	0.0263943	0	0	0	0	0
PIN4	1.85468	2.02073	2.06451	2.11219	3.00116	1.91481	1.86456	1.9754	1.54138	2.03516	1.98602	1.91548	2.22743	1.69817	1.83625	2.08549	2.09652	2.37272	1.85405	2.60748	2.03814	1.98896	2.02081	1.97694	2.65576	1.93128	2.26204	2.11779	2.58976	2.39392	1.90284	2.10417	2.13142	1.91184	2.09417	2.39888	1.75116	2.28936	2.46002	2.26347	2.13595	2.44282	2.30949	2.57207	2.23148	2.22371	1.76774	2.29752	2.06761
PINX1	1.69192	1.40412	1.30281	1.90871	1.92744	1.80494	1.56003	1.17771	0.879152	1.75281	1.56315	1.41609	1.40608	1.3067	1.61635	1.64004	1.59183	2.02717	1.78909	2.1321	1.77005	1.9028	2.19258	1.74936	2.07364	1.37084	1.72096	1.79723	1.718	2.12028	1.74335	1.99702	1.61653	1.75532	1.87865	1.84575	1.41815	2.05792	1.72799	2.35868	1.38106	2.15004	1.95321	1.95444	1.54761	1.48748	1.49225	2.17532	1.80283
PIWIL1	0	0.00885044	0	0	0.0212029	0.0186612	0.0120458	0	0.00325811	0.0108902	0.00393346	0.006889	0.00356447	0.0109663	0.00616549	0.00490258	0	0.0439874	0	0.00802266	0.0206473	0	0.0405832	0.0170407	0.0112278	0.00924069	0.00372037	0.0078429	0.0086314	0.00401182	0	0	0	0.00574519	0	0.00410656	0.00924879	0.0158142	0	0.00910764	0	0	0.0122335	0	0	0.0115922	0	0.00537506	0
PIWIL2	0.604744	1.47195	0.748226	0.812235	0.311818	0.602126	1.32107	0.37706	1.10152	0.538212	0.387705	0.631628	0.595515	0.818506	0.817873	0.419563	1.06647	0.328623	0.567804	0.234659	0.315947	0.570479	1.09846	0.443592	0.104762	0.603266	0.326142	0.834491	0.247705	1.64246	0.517969	0.236217	0.708577	0.543918	0.610887	0.436484	0.97483	0.809162	0.178828	0.978913	0.882194	0.282208	0.473327	0.553909	0.446389	0.770712	0.280488	0.575365	0.871376
PIWIL3	0.0327143	0.00614964	0	0	0	0	0.00558722	0	0	0.00505011	0	0	0	0	0	0	0	0	0	0	0	0.0605034	0	0.00593757	0	0.00428388	0.010307	0	0	0.00556691	0	0	0	0.00797034	0	0	0	0	0	0	0	0.00723358	0	0.00674681	0.0155816	0	0	0	0.00471683
PIWIL4	1.26501	1.11705	0.869482	1.01572	0.689861	0.941072	1.43107	0.581673	0.19084	1.61891	1.10515	0.846744	1.44327	1.01183	0.954311	1.34808	0.713248	1.21439	1.36393	0.879517	1.1197	1.48781	1.06392	1.5289	0.877484	1.03355	0.975355	1.02096	1.77213	2.10864	0.828432	1.39857	0.871993	1.02202	0.929527	1.2451	0.727363	1.36678	0.717799	1.30716	0.720806	0.968063	1.18012	0.558988	0.899365	1.16338	0.910749	1.21068	0.897957
PLD6	1.4104	2.60177	1.50695	2.14199	1.62483	1.3797	2.14723	2.30658	0.432675	1.78808	1.81206	1.38904	2.00186	2.53602	2.08767	1.71754	1.44267	1.53515	1.31182	1.58001	1.67472	1.38214	1.54843	1.87865	1.40252	1.76503	1.57842	1.5192	1.42729	1.88952	1.61498	1.3415	2.04766	1.85154	1.20125	1.59571	1.66393	1.20373	1.68348	1.86332	2.00686	1.66582	1.71513	2.26156	1.37236	1.93893	1.61211	1.35773	1.8951
PLRG1	4.06203	3.86157	3.45142	3.79131	3.61312	3.99415	3.77601	3.45608	2.83596	4.17238	3.86298	3.28609	3.62298	3.52466	3.65481	3.92124	3.46499	3.81947	3.95584	3.87757	3.88755	4.07552	3.78873	4.05797	3.75321	3.97438	3.82604	3.71643	4.06753	4.05992	3.87996	3.76581	3.36084	3.66917	3.64212	3.83923	3.31982	4.05233	4.00559	3.99524	3.39246	3.88459	3.92722	3.57409	3.4737	3.84575	3.6834	3.87861	3.60396
PNLDC1	0.707181	0.674908	0.18984	0.21521	0.319677	0.593551	0.172612	0.730829	0.023233	1.5078	0.100145	0.126512	0.0990265	0.253092	0.50617	1.13061	0.0594128	0.615581	1.6664	0.393583	0.261084	0.710904	0.840081	0.505353	0.356706	0.745633	0.297093	0.35672	0.774799	0.853167	0.165733	0.309609	0.207892	0.374137	0.477868	0.227205	0.032933	0.0741781	0.500392	0.184495	0.0240984	0.251736	0.291843	0.322515	0.0399524	0.733747	0.291355	0.111574	0.109745
PNN	4.81363	4.71921	3.97676	4.95025	4.55953	4.92074	4.75324	4.21887	2.92512	4.46453	4.11321	3.88991	4.3958	3.77429	4.22277	4.7362	3.74898	5.25279	4.75971	4.90967	5.02901	5.24158	5.24557	4.88267	4.34134	4.58436	4.93822	4.92982	5.09481	5.43371	4.94235	5.05422	4.47354	4.77739	4.80055	5.30675	3.66359	5.05144	4.70786	4.69583	3.78508	4.82375	4.98606	4.57596	3.76941	4.49872	4.07256	4.89156	4.29776
PNO1	3.4978	2.9105	2.75342	3.57984	3.38944	3.49495	3.00354	3.28006	2.28673	3.46716	3.09456	2.70895	2.87198	2.35421	3.13423	3.23911	2.65912	3.54132	3.58261	3.40845	2.89936	3.23241	3.58703	3.14437	3.44067	3.39103	3.1853	3.18238	2.99192	3.56395	2.86331	3.18923	3.0703	3.18454	3.15978	2.98298	2.70859	3.26579	3.64617	3.55202	2.7026	3.23263	3.1786	3.30255	2.53294	3.41612	2.95065	3.60567	3.12467
PNPT1	2.90165	2.76488	2.49518	2.91557	2.6099	2.92871	2.90721	2.88224	2.60641	2.97023	2.58311	2.42791	2.69486	2.59311	2.46672	2.81391	2.69341	3.02054	3.26165	2.9158	2.86136	2.95856	2.84028	3.04907	2.49267	3.23863	2.7456	2.75648	2.98235	3.17613	2.78064	2.94456	2.77746	2.91323	2.86463	2.9964	2.50074	2.9233	2.9871	2.75231	2.35666	2.63003	2.90151	2.81664	2.41781	3.49921	2.71835	2.91261	2.64261
PNRC2	5.55225	5.41733	4.86337	5.25182	5.24927	5.26838	5.33858	5.05608	3.90645	5.73823	5.1676	4.71604	5.34746	4.83514	5.02053	5.36584	4.91107	5.10706	4.98986	5.14514	5.2692	5.14338	5.07427	5.4693	4.87681	5.25552	5.6128	5.3004	5.66007	5.29498	5.45238	5.22899	4.69154	5.52266	5.23977	5.68994	4.73841	5.36366	5.59367	5.26557	4.85828	5.31085	5.68793	5.33506	4.8846	5.56245	5.30438	5.01002	5.13452
POLDIP3	5.07664	4.8593	4.51647	5.08837	5.29267	5.42618	5.17863	4.54752	3.40364	5.07231	4.95566	4.53983	4.91393	4.41863	5.25771	5.28465	4.23441	4.9841	5.03613	4.95419	5.42032	5.12784	5.24911	5.23881	5.37151	4.73314	5.45561	5.22721	5.38148	5.1962	5.3266	5.22229	4.70872	5.04392	5.04177	5.11537	4.35428	5.41199	5.46703	5.58636	4.33519	5.40154	5.4763	5.47768	4.48144	4.85162	4.76254	5.21256	4.85132
POLR1E	4.13251	3.99857	3.44939	4.01835	4.24694	4.15322	4.07814	3.71501	2.44575	3.96927	4.25936	3.47393	3.74036	3.87503	4.01188	4.67435	3.43573	3.79049	4.49988	3.97629	4.47108	3.9398	4.37715	4.25032	4.3172	4.01342	3.96293	4.40638	4.54069	4.73121	4.09578	4.69105	3.87799	3.77324	3.75608	4.06778	3.0198	4.59589	4.20217	4.60572	3.38369	4.40575	4.41101	4.30008	3.17353	3.63958	3.61389	4.32887	3.70571
POLR2A	5.29454	5.25207	4.37917	5.37029	5.21569	5.30621	5.17556	4.87643	3.75752	5.12601	4.91721	4.76784	4.86512	4.35757	5.2511	5.1941	4.47834	4.92249	5.35457	5.07432	5.4618	5.25733	5.42033	5.37432	4.92096	4.81211	5.44842	5.40543	5.56358	5.10211	5.45076	5.64048	5.20519	5.37356	5.45122	5.8988	4.67082	5.37579	5.48332	5.23851	4.42281	5.55802	5.57692	4.99377	4.64163	5.22326	5.20678	5.28434	5.00364
POLR2B	4.59375	4.43996	4.0099	4.3206	4.28219	4.41935	4.37195	4.27065	4.2238	4.52129	4.43871	3.90529	4.46399	3.99718	4.3227	4.52754	4.04997	4.28107	4.78232	4.32302	4.52296	4.66971	4.2304	4.57202	4.23199	4.93809	4.65263	4.37783	4.6425	4.60814	4.49399	4.5216	4.17308	4.30673	4.34724	4.4888	3.91305	4.68946	4.48428	4.36756	4.13014	4.20384	4.4907	4.52479	3.8879	4.45444	4.24296	4.31664	4.14072
POLR2D	3.03739	2.95568	2.47798	3.03904	2.51773	3.02389	3.07006	2.70192	2.98741	3.42254	2.65825	2.67082	2.82697	2.80448	2.90423	3.01335	2.40039	2.89764	2.96117	2.98831	3.14741	3.36069	2.84414	2.98725	2.70522	3.31414	3.02136	3.17821	3.05567	2.99742	2.88038	3.37019	2.79874	2.98586	2.77359	2.91849	2.21778	3.24119	3.13216	2.74298	2.23619	2.88491	3.02064	2.70091	2.45222	3.06025	2.78251	2.75351	2.66406
POLR2E	3.95679	4.14345	5.08346	4.75421	4.77948	4.37001	4.4852	4.93592	3.77566	3.73002	3.85471	5.21592	4.40638	4.69887	4.66742	4.31258	5.45609	3.65794	4.1281	4.65131	4.2493	4.0874	4.68418	4.32759	5.2142	3.74536	4.28299	4.31954	3.86355	3.99801	4.80699	4.41901	5.24426	4.58442	4.77849	4.03592	5.26796	3.96878	4.31003	4.62354	5.18304	4.58531	4.38191	4.59202	5.13105	4.01166	4.26415	4.51268	4.89075
POLR2F	0.342965	0.230226	0.0407336	0.335057	0.308788	0.292209	0.284437	0.0960937	0.0242515	0.196376	0.233946	0.202552	0.113182	0.0685041	0.258072	0.633468	0.0843447	0.347353	0.37091	0.31082	0.6434	0.404705	0.350529	0.313553	0.421979	0.128487	0.308163	0.630106	0.520228	0.573924	0.415416	0.56825	0.208365	0.124003	0.282741	0.251225	0.0103978	0.484839	0.268422	0.560552	0.0375693	0.539362	0.533012	0.610268	0.0416935	0.190477	0.0497039	0.27489	0.124587
POLR2G	4.39766	4.28609	4.26171	4.25093	5.25226	4.34701	4.29061	4.69057	3.11237	5.06683	4.53537	4.28767	4.406	4.1109	4.27471	4.53823	4.08555	4.15005	4.76609	5.04373	4.8044	4.64338	4.3373	4.50118	5.1093	4.35683	4.73417	4.31386	4.55399	4.33346	4.37981	4.591	3.94843	4.53039	4.29312	4.42087	4.1597	4.81381	4.94257	4.93194	4.41335	4.64424	4.63241	5.03262	4.5602	4.47479	4.34472	4.69056	4.4095
POLR2H	3.26777	3.06945	2.54891	3.51976	3.64868	3.45081	3.1112	2.97582	1.93618	3.58801	2.85616	2.71702	2.91279	2.49952	3.18026	3.29333	2.51945	3.48885	3.58059	3.76126	3.52954	3.33248	3.28925	3.49694	3.80611	3.07068	3.34746	3.33212	3.20052	3.38606	3.31967	3.59055	2.98413	3.29667	3.19904	3.48661	2.58438	3.44089	3.62938	3.63094	2.58829	3.42005	3.35175	3.60104	2.76873	3.17386	3.00519	3.62661	2.96586
POLR2I	3.35839	3.33656	3.39037	3.82567	4.68985	3.74466	3.45951	3.39552	4.09396	3.60784	3.53446	3.58177	3.35074	3.49851	3.70946	3.835	3.35171	3.61652	3.5683	4.14895	4.00619	3.10247	3.49089	3.60998	4.54528	3.11062	3.60563	3.53645	3.54673	3.62967	3.64364	3.61296	3.5624	3.61546	3.40941	3.36933	3.20819	3.57465	4.17532	4.24268	3.39457	4.05363	3.80039	4.29065	3.32866	3.51451	3.55819	3.70618	3.54932
POLR2J	3.72577	3.5943	3.64712	4.03449	4.34734	3.6955	3.68724	3.69117	4.4871	3.99189	3.53026	3.87311	3.68335	3.74239	3.83126	3.95646	3.59319	3.9366	3.91032	4.34387	4.0136	3.54267	3.60086	3.72751	4.57398	3.4864	3.67719	3.49034	3.48629	3.59569	3.66974	3.93061	3.65818	3.77316	3.81691	3.62666	3.82982	3.56178	4.1517	4.15922	3.63637	4.12278	3.8127	4.2031	3.84898	3.56372	3.84236	4.12278	3.7381
POLR2J2	0	0	0	0	0	0	0	0	0.0126638	0	0	0	0	0	0	0	0	0	0	0	0.0201324	0.0215323	0	0	0	0	0	0	0.0659867	0	0.0469187	0	0	0.0222755	0.018343	0.0159481	0	0.0803946	0	0	0	0	0.04713	0	0	0.0150501	0	0	0
POLR2J3	0.295843	0.264116	0.276432	0.26462	0.232861	0.469625	0.414863	0.262407	0.158954	0.393077	0.171123	0.331202	0.300037	0.32354	0.235143	0.418416	0.242924	0.498835	0.381661	0.347384	0.397622	0.773289	0.45791	0.581556	0.215952	0.401385	0.1939	0.338569	0.476979	0.335594	0.563	0.43906	0.220974	0.400869	0.307829	0.293254	0.480163	0.184539	0.390999	0.473896	0.216992	0.506651	0.317956	0.371019	0.144593	0.451322	0.263882	0.501722	0.460329
POLR2K	4.55966	4.4664	4.26477	4.50054	4.7626	4.72927	4.22811	4.81164	3.19692	4.95235	4.52185	4.28707	4.40852	4.24532	4.27283	4.37419	4.41877	4.51918	4.52504	4.62267	4.23552	4.38516	4.33306	4.49333	4.39887	4.71855	4.31645	4.15419	4.28261	4.30318	4.05458	3.97606	4.15919	4.32368	4.29509	4.20983	4.16264	4.39461	4.71417	4.56079	4.49671	4.33746	4.33948	5.70419	4.15466	4.67649	4.42692	4.41795	4.24686
POLR2L	5.2084	5.64485	6.37864	6.17475	6.60758	5.55789	5.32651	5.90176	5.55184	5.19395	5.04049	6.40461	5.75918	5.5751	5.77922	5.25332	6.05937	5.63913	5.23523	6.46747	5.39014	4.83786	5.5247	5.37076	6.8116	5.11274	5.322	5.28888	4.7547	4.77371	5.5079	5.34519	6.36492	6.00751	5.65047	4.91861	6.61728	5.23549	5.762	5.85052	6.8015	5.63353	5.29245	6.68687	6.40174	5.56646	5.54581	5.34058	6.03476
POLRMT	2.38132	2.22678	2.29435	3.04374	2.96071	2.70842	2.69482	2.68503	2.73074	2.08944	1.73892	2.6006	2.36383	2.06092	2.73501	2.51898	2.29863	2.65503	2.63915	3.03105	2.98918	2.90701	2.89577	2.74929	3.44711	1.82481	2.94479	2.98144	2.37296	2.82907	2.97638	3.24039	2.87392	2.84148	3.12644	2.93047	2.50305	2.66575	2.57803	2.90932	2.26627	3.21328	3.27913	2.66138	2.43951	2.16898	2.22936	3.34837	2.54697
POP1	1.62259	1.34682	0.948867	1.36832	1.28804	1.57011	1.34767	1.23235	0.455767	1.48556	1.21543	1.08043	1.54033	0.901257	1.41096	1.4547	0.794556	1.68454	1.27143	1.43086	1.38501	1.91919	1.55055	1.40345	1.43772	1.50895	1.42088	1.28072	1.46118	1.11547	1.21358	1.60113	1.30755	1.49092	1.37437	1.03016	0.936085	1.55339	1.58173	1.24155	1.03235	1.32708	1.50798	1.64998	1.14312	1.52836	0.997312	1.21167	1.30945
POP4	2.17219	2.14003	2.23842	2.232	2.607	2.12317	2.0982	2.36803	1.42597	2.35956	2.15214	2.14578	2.13863	2.05203	2.04259	2.20354	2.23211	1.97935	2.30259	2.52517	2.15943	2.26585	2.17807	2.14131	2.39354	2.05187	2.28999	2.07728	2.09427	2.01894	2.13217	1.96782	2.2294	2.19527	2.23916	1.98141	2.1764	2.17547	2.36459	2.40128	2.5294	2.27276	2.23621	2.6821	2.27913	2.16542	1.94505	2.17905	2.13332
POP5	3.00917	3.32746	2.9401	3.11361	3.11328	3.23813	2.9517	3.16813	1.79353	3.26087	2.8943	3.00445	2.82679	2.73639	2.88953	3.0378	3.11607	3.22813	2.95353	3.56968	3.44088	3.19844	3.17178	3.28614	3.33804	3.03339	2.94145	2.9502	2.93936	2.96223	2.97055	2.87148	3.21362	3.05323	3.28722	2.82541	2.84251	2.89287	3.53531	3.39576	3.16762	3.20695	3.14552	3.18279	2.76475	3.31496	2.77213	3.22825	2.97775
POP7	3.54984	3.54895	3.45549	4.13118	4.84657	3.85312	3.77721	3.74808	4.03076	3.8564	3.46444	3.83292	3.55434	3.17195	3.85606	4.07889	3.23595	3.96808	3.87343	4.52313	3.98448	3.84954	3.87562	3.74906	4.69171	3.49118	4.14204	3.95894	3.73839	3.70148	3.82607	4.06177	3.80151	3.84929	3.9962	3.6975	3.69417	4.01764	4.4265	4.39011	3.54609	4.60144	4.26558	4.97032	3.80079	3.71314	3.72251	4.15833	3.82631
PPAN	0.525043	0.475019	0.44396	1.60176	1.46617	1.27461	0.979082	1.24439	0.515822	0.498789	0.428693	0.970013	0.767978	0.339311	1.26347	1.34751	0.458846	1.51224	1.25129	1.62573	0.969099	1.45937	1.65891	1.06135	1.69416	0.483807	1.34252	1.70081	1.013	1.33332	1.38008	1.74459	1.22193	1.33644	1.406	1.25858	0.615827	1.34884	0.870828	1.48512	0.574449	1.44199	1.55484	1.37147	0.677655	0.54226	0.851457	1.65612	1.06992
PPARGC1A	0.34499	0.947171	0.518439	0.621707	0.216373	0.516037	1.38559	0.581494	2.8721	0.789716	0.635067	0.706995	0.70668	1.06965	0.719817	1.40607	1.2808	0.446027	0.596672	0.433785	0.83527	0.386459	0.529526	0.951239	0.201513	0.881032	0.259319	0.673044	1.04741	1.15761	0.684678	1.43148	0.63953	0.564365	0.548159	0.702415	0.429494	0.94843	0.383317	1.23198	0.427882	0.425379	0.717125	1.00146	0.60272	0.5965	0.48274	0.311669	0.818079
PPARGC1B	1.09245	1.12748	1.00875	1.0994	0.599817	0.862165	0.977163	0.518788	1.58612	0.998872	0.844145	0.965655	0.844388	1.03029	0.958942	0.895593	0.84035	0.773211	1.09913	0.573097	1.28386	1.32777	1.02395	1.01241	0.581194	0.950628	0.60547	1.02899	0.935083	1.20262	1.09928	1.74773	0.907234	0.77074	0.857494	0.647398	1.0337	1.36754	0.65002	0.755984	0.93106	0.817477	1.06641	0.851961	0.847512	1.01914	0.682445	0.583502	0.955463
PPIE	2.73845	2.54218	2.36283	2.62317	2.81237	2.53835	2.6403	2.33738	1.88031	2.46958	2.55833	2.46099	2.46212	2.34643	2.49131	2.62024	2.24173	2.46568	2.45015	2.89895	2.77686	2.37786	2.38792	2.78042	2.84129	2.62342	2.72865	2.31916	2.63399	2.74888	2.60137	2.34394	2.3209	2.3872	2.39416	2.69072	2.11931	2.46993	2.81205	2.86203	2.21536	2.8805	2.66632	2.56369	2.41723	2.51336	2.32011	2.71158	2.43812
PPIH	3.68922	3.56349	3.11786	3.60125	4.53578	3.68051	3.44794	3.55095	2.19001	4.05456	3.6485	3.26205	3.55408	3.07167	3.41866	3.80034	3.00509	3.68084	3.82923	4.17768	3.98402	3.77057	3.56308	3.70546	4.35738	4.0948	4.04051	3.52283	3.96369	3.68048	3.53227	3.79365	3.30562	3.59208	3.6855	3.69428	2.83547	3.83518	4.03117	4.11191	3.00219	4.17293	3.97813	3.89012	3.31281	3.7356	3.41389	3.85646	3.26416
PPIL3	2.05755	3.08717	2.65948	2.3577	3.17544	2.8425	2.9486	2.45786	1.28807	3.25461	3.05426	2.25481	2.69441	2.28016	2.7599	3.00785	1.89841	2.46955	2.96848	2.44514	3.25803	2.66881	2.68268	2.53897	2.89279	2.81613	3.10793	2.87308	2.28898	2.49362	2.68474	2.66064	2.36345	2.35646	2.76613	2.77976	2.04168	3.22464	2.76195	2.5423	1.58592	2.91964	2.82048	2.62511	2.24097	2.01627	2.57762	2.34242	1.45615
PPIL4	4.09104	3.91437	3.36921	3.875	3.7881	4.15238	3.85928	3.48986	2.09758	4.03047	3.80499	3.2393	3.68115	3.71701	3.60826	3.87446	3.66412	4.26741	4.14183	3.93167	3.82734	3.8251	4.19044	4.06806	3.40543	4.01285	4.05057	4.03393	4.17404	4.15453	3.84345	3.93842	3.56741	3.95191	3.77223	4.34419	3.14007	4.21457	4.19589	4.15389	3.44072	3.85247	4.00348	3.85744	3.25472	3.93957	3.87141	4.06702	3.58266
PPP1R10	3.65872	3.7298	3.16827	4.27825	3.9984	4.24267	3.77158	3.59769	2.9496	3.85943	3.39733	3.65666	3.52661	3.30059	3.95903	3.89183	3.80737	4.37981	3.9708	3.66848	3.88563	4.23647	4.56151	4.17195	3.95856	3.92497	4.03154	4.44889	4.06407	4.17854	4.01943	4.27305	3.81898	4.43374	4.41471	4.43338	3.46264	4.36166	4.33164	4.05951	3.40809	3.9385	3.93445	3.73251	3.53448	3.62654	4.1944	4.26959	3.69995
PPP1R8	4.1861	4.08235	3.8257	4.16068	4.10736	4.22647	4.17932	4.14597	2.95027	4.42389	4.1269	3.93794	3.98133	3.91838	4.01729	4.25506	3.86852	4.11442	4.37461	4.13978	4.18464	4.22848	4.19902	4.29682	4.08762	4.17266	4.27345	4.07912	4.30605	4.28848	4.16775	4.17174	3.97574	4.09136	4.08152	4.22611	3.72735	4.35622	4.44664	4.43676	3.91685	4.22852	4.23756	4.40456	3.8037	4.24038	4.06014	4.20721	4.02399
PPRC1	3.47103	2.91573	2.14424	3.81956	2.77307	3.71537	3.08263	3.06708	1.89852	3.37479	2.804	2.61765	2.55255	2.12908	3.16618	3.26462	2.15584	3.80461	4.11495	3.08495	3.39611	3.58015	4.25457	3.37745	3.42983	3.16202	2.90046	3.67416	3.11952	3.81602	2.93467	3.93653	3.5378	3.48861	3.47943	3.25346	2.36008	3.58336	3.59707	3.64436	2.08208	3.60098	3.14193	2.82863	2.16105	3.17659	3.17616	3.8238	2.97293
PPWD1	3.52446	3.52721	3.00563	3.11985	2.78738	3.31091	3.29084	2.88739	1.9675	3.5822	3.37591	2.70197	3.22679	3.2473	3.05487	3.1827	2.96314	3.30452	3.10571	3.3157	3.52841	3.70156	3.06861	3.44179	2.66591	3.41811	3.24802	3.14611	3.45989	3.38565	3.36905	2.9436	2.78712	3.3745	2.95459	3.34215	2.87281	3.26344	3.2426	3.01241	2.88456	3.26514	3.40043	2.90853	2.91214	3.4199	2.89055	3.1039	3.11487
PQBP1	3.97104	3.98831	3.74838	4.65383	5.42117	4.67326	4.51376	4.06508	3.42856	4.14961	3.95125	4.15916	4.17551	3.42755	4.58025	4.75241	3.78769	4.68105	4.27708	5.15174	4.78272	4.46586	4.84664	4.24917	5.26848	3.58998	4.60531	4.62643	4.72149	5.16619	4.76059	4.8866	4.3551	4.54071	4.45546	4.70088	3.90248	4.92689	4.68687	5.32506	3.91906	5.16659	4.90151	5.3062	4.09516	4.0158	4.16669	4.8369	4.29225
PRDX1	6.96923	6.76162	6.35874	6.94788	7.12805	7.23226	6.64877	7.14	6.32515	7.29789	7.01054	6.45714	6.96298	6.16819	6.88774	6.99498	6.19033	6.95163	6.69215	7.47611	7.04141	7.07352	6.77946	6.76292	7.69171	6.97945	7.26624	6.69986	6.63674	6.71043	6.38654	6.6645	6.44317	6.80382	7.99103	6.56085	6.53639	6.76046	7.50286	7.08341	6.56753	7.26375	6.95835	7.45016	7.34268	7.12449	6.78347	6.99273	6.6701
PRIM1	1.73395	2.09076	1.54712	2.21431	1.73708	2.22246	2.36736	1.90491	1.30138	2.33767	2.04171	1.30603	2.16988	1.8528	2.15438	2.21972	1.52115	1.86167	2.07344	1.77246	2.10521	2.36519	2.21627	2.33758	2.06139	2.245	2.11764	2.10862	2.53542	2.19462	1.86581	2.45842	1.68565	1.92639	2.01787	2.25877	1.45877	2.13192	2.1328	2.18487	1.41249	2.08659	2.29433	2.38223	1.53922	1.84273	1.88792	2.19107	1.67232
PRKDC	4.20713	4.02821	3.64834	4.13818	3.51827	4.09834	4.01629	4.39228	3.2009	3.55067	3.83604	3.62935	4.43324	3.41285	4.14953	4.00192	3.5015	3.71265	4.48751	3.62296	3.96794	4.51719	3.7651	4.17297	3.67732	4.43167	4.3645	4.11517	4.36434	4.047	4.24027	4.72746	3.83089	3.92119	4.02133	4.22596	3.54833	4.14379	3.88554	3.71986	3.5102	3.69119	4.33016	4.37267	3.69152	4.09232	3.59337	4.04384	3.7035
PRKRA	3.86534	3.69626	3.40012	3.62271	3.76716	3.71268	3.5291	3.66348	4.26544	3.86048	3.69895	3.47167	3.47788	3.72143	3.56405	3.72788	3.59423	3.67238	3.90241	3.73751	3.60205	3.58359	3.71932	3.81039	3.65691	3.99374	3.80989	3.67993	3.72423	3.84622	3.55452	3.59046	3.44351	3.58133	3.53485	3.66865	3.27902	3.78173	3.91857	3.81112	3.51271	3.73765	3.66783	3.5476	3.55085	3.69173	3.63704	3.84973	3.35172
PRPF18	3.00553	2.96403	2.55437	2.87323	2.70306	2.99389	2.90766	2.44147	2.16828	3.10449	2.56649	2.68571	2.77418	2.57996	2.66333	2.83373	2.59208	3.27222	2.98371	2.82497	2.62586	3.14021	3.16747	3.00548	2.61105	3.07939	2.80769	3.04497	3.15377	3.19403	2.75441	2.69335	2.73002	2.81634	2.78443	3.14076	2.64454	3.03705	3.07716	3.17508	2.49117	2.63863	2.96323	2.90132	2.22176	2.97305	2.94183	3.04797	2.78586
PRPF19	5.33635	5.01286	4.65568	5.77447	6.31262	5.49302	5.45478	5.4495	4.00563	5.49526	5.23201	4.72559	5.1558	4.3666	5.57627	5.72299	4.42432	5.47825	5.71147	6.06035	5.60451	5.50485	5.51649	5.57235	6.32346	5.166	5.86718	5.52128	5.53526	5.6281	5.46563	5.75535	5.22827	5.51309	5.58127	5.55824	4.70045	5.70279	5.92768	6.0321	4.60931	5.84697	5.89788	5.97577	4.84395	5.36135	5.35749	5.80611	5.227
PRPF3	3.57132	3.33466	2.83668	3.42635	3.07132	3.52187	3.43214	2.95866	1.60071	3.29001	2.94573	2.88877	3.09026	2.79385	2.93061	3.37567	2.87087	3.38971	3.62036	3.47062	3.76325	3.65482	3.5516	3.78139	3.03185	3.18544	3.33107	3.25581	3.41601	3.52181	3.51993	3.19587	2.93349	3.4598	3.49607	3.91925	2.93997	3.4226	3.37679	3.42694	2.8997	3.37302	3.58213	3.12606	2.80949	3.31362	2.78249	3.58016	3.01457
PRPF31	3.17426	3.06244	3.34614	3.86875	4.44047	3.94818	3.61743	3.76348	2.90393	3.06157	3.00777	3.69498	3.40624	2.94053	3.74255	3.76774	3.32711	3.89442	3.6679	4.30843	3.5692	3.9402	3.91154	3.67604	4.69536	3.03506	3.88122	3.8219	3.65925	3.89029	3.92832	4.06223	3.72657	3.92854	3.75589	3.90613	3.43903	4.10174	3.7408	4.16594	3.51949	4.1909	3.90319	4.40377	3.58867	3.30938	3.40233	4.26114	3.74597
PRPF38A	3.87717	3.80032	2.95521	3.81132	3.55276	4.025	3.81394	3.11521	1.98247	3.93675	3.67909	3.0183	3.57297	3.17389	3.54089	3.92291	2.79996	4.08749	3.78238	3.62334	3.91105	3.91739	3.78562	4.04763	3.53164	3.70186	3.90384	3.76043	4.06268	4.00624	3.78735	3.59558	3.18491	3.72557	3.53731	3.96677	2.85515	3.98537	3.91198	4.00311	2.7506	3.88667	3.9996	3.76348	2.82297	3.74059	3.48279	3.79903	3.32041
PRPF38B	3.80787	3.69769	2.91076	3.6987	2.99176	3.81976	3.53749	3.13114	1.98971	3.64958	3.00326	2.98252	3.34404	2.86153	3.10104	3.51332	2.87373	4.12448	3.65339	3.43353	3.5636	4.24055	4.04799	3.8464	2.98318	3.51727	3.75429	3.86415	4.0412	4.03656	3.64776	4.02343	3.22146	3.72268	3.63898	4.3886	2.76547	3.94981	3.497	3.74282	2.73197	3.58602	3.70915	3.1618	2.94051	3.52703	3.16121	3.71174	3.29962
PRPF39	3.54179	3.38953	2.42458	2.97256	2.11254	3.21685	3.31066	2.53051	1.69227	3.26725	2.73964	2.21675	2.67027	2.53886	2.47322	3.10341	2.25042	3.08021	3.06154	2.66041	3.31921	3.32422	2.98074	3.58225	2.34769	3.31665	3.09486	2.97611	3.25316	3.2765	3.28112	2.96572	2.26001	3.0209	2.91876	3.45545	2.24866	3.00232	3.0475	3.03385	2.09543	2.76024	3.20573	2.68863	2.19123	2.98828	2.3692	2.96	2.64672
PRPF4	3.52171	3.28804	2.81488	3.46191	3.60008	3.62816	3.37199	3.19107	2.59503	3.59371	3.33926	2.92661	3.30169	2.82317	3.54023	3.58182	2.87441	3.70384	3.59063	3.62809	3.53094	3.66213	3.76587	3.56129	3.73239	3.40644	3.62782	3.7277	3.73849	3.72427	3.42119	3.73679	3.21964	3.52747	3.54525	3.70613	2.80079	3.94686	3.80421	3.99056	2.79479	3.52452	3.61031	3.72589	2.94018	3.43522	3.2156	3.59636	3.06874
PRPF40A	4.00798	3.8682	3.26481	3.68352	3.36774	3.85765	3.83706	3.58254	2.57466	3.9388	3.58611	3.21155	3.61657	3.40005	3.59638	3.97522	3.16859	3.748	4.01992	3.66558	3.9638	4.12786	3.72117	3.98821	3.45253	4.18623	3.96835	3.84491	4.17231	4.08978	3.84378	4.03694	3.40371	3.77323	3.59529	4.05557	3.00689	3.97357	3.78734	3.75664	3.06496	3.54999	3.90407	3.71361	3.16517	3.88503	3.51278	3.75065	3.50148
PRPF40B	1.12576	0.934848	0.61714	1.36377	0.972506	1.30469	1.17295	0.698405	0.938419	0.640788	0.623256	0.884119	0.654401	0.536109	0.944292	1.14802	0.566765	1.08109	1.24564	1.12744	1.37162	0.98931	1.19803	1.3735	1.11522	0.900718	1.13252	1.08614	1.15894	1.28325	1.43371	1.37104	0.980194	1.09458	1.22602	1.48422	0.667115	1.14126	1.21718	1.15728	0.506903	1.19495	1.39672	1.18172	0.564442	0.878872	0.819269	1.22765	0.84414
PRPF4B	4.32354	3.9764	3.30887	3.81107	2.9874	4.13951	3.96996	3.50562	2.56595	3.95811	3.45996	3.13616	3.64088	3.52371	3.41946	3.95922	3.28658	3.87044	4.06959	3.48828	4.10184	4.29343	3.99082	4.27546	3.0037	4.13412	4.08802	3.93643	4.21377	4.13089	4.10002	4.11813	3.46866	3.8993	3.99776	4.30885	3.0913	4.00776	3.77035	3.64979	3.00848	3.42872	3.99129	3.4304	3.10006	3.85902	3.45647	3.8765	3.54881
PRPF6	4.96218	4.87289	5.01527	5.69757	6.12962	5.56127	5.46941	5.46099	4.43431	4.8132	4.79007	5.40699	5.08551	4.69903	5.58388	5.70018	4.90316	5.47138	5.24404	5.8341	5.56526	5.47885	5.83764	5.48312	6.25722	4.70989	5.6847	5.619	5.62873	5.76904	5.6315	5.5755	5.3619	5.64632	5.54616	5.78725	5.09777	5.7982	5.71144	6.06696	5.15778	6.00958	5.93967	6.25461	5.04483	5.06196	5.19319	5.88245	5.46038
PRPF8	5.53387	5.30386	5.04374	5.24088	5.04891	5.3765	5.53024	5.10078	4.70143	5.16597	5.2198	5.0762	5.25906	5.11016	5.54823	5.5248	4.8361	4.88321	5.6292	4.95809	5.69836	5.32195	5.29788	5.58561	4.84887	5.12992	5.50897	5.1618	5.50092	5.43426	5.44684	5.53459	5.13106	5.38026	5.37521	5.44741	4.92124	5.48908	5.42053	5.24701	4.91332	5.27626	5.6735	5.02323	4.74727	5.22126	5.03274	5.24228	5.09087
PRR3	2.41308	2.22912	1.71175	1.98303	2.20649	2.16319	2.31852	2.05757	0.526653	2.7583	2.3113	1.71574	1.81313	1.98539	2.22376	2.61893	1.49082	1.96164	2.92701	2.06619	2.59458	2.47038	2.31939	2.67893	2.21188	1.99272	2.21809	2.38927	2.51462	2.39377	2.45555	2.63851	1.75254	2.15695	2.18434	2.70635	1.43161	2.59643	2.36969	2.72594	1.45661	2.55156	2.26575	2.42778	1.67996	2.19285	1.74192	2.42586	1.97542
PSIP1	3.81915	3.79942	3.63285	3.32655	2.79547	3.80252	3.9304	3.35427	2.82409	4.02524	3.85496	3.99833	3.99276	3.83746	3.39858	3.71137	3.36548	3.93199	3.33698	3.52569	3.52361	4.13921	3.57746	3.97197	2.80624	4.09169	3.54725	3.45217	4.05217	3.77541	3.36014	3.65992	3.26537	3.66197	3.31125	3.81356	3.42104	3.5943	3.4439	3.56344	3.20373	3.53572	3.7698	3.46337	3.6716	3.90118	3.65825	3.53093	3.74305
PSMA1	4.07875	4.05615	3.9319	3.92068	4.5317	4.12925	3.90872	4.239	3.71749	4.5941	4.23833	3.70521	3.9261	3.8675	3.85749	4.06997	3.85017	4.05105	4.39799	4.46621	4.06636	4.23836	3.92833	3.99052	4.45785	4.17019	3.96461	3.8564	4.09602	3.98884	3.95998	3.89503	3.78184	4.03849	3.85108	3.87382	3.8034	4.13375	4.27393	4.2441	4.10607	4.09631	3.92491	4.53744	4.14015	4.27839	3.95483	3.98464	3.95058
PSMA6	1.9486	1.88234	1.87688	1.8809	2.64193	2.01288	1.86848	1.99798	1.88143	2.10023	1.89307	1.9025	1.90318	1.88385	2.07077	1.91699	1.89636	2.00787	2.31735	2.30766	1.80394	2.07517	2.03536	1.82017	2.24132	2.00073	2.08038	1.77207	1.98407	1.94222	1.92859	1.99561	2.00223	1.89411	2.01189	1.86833	1.71064	2.01906	2.17073	2.10506	2.06195	1.91371	1.98809	2.57451	2.03699	2.16451	1.7397	2.02991	1.93923
PSPC1	3.63567	3.38763	2.82938	3.62221	3.70713	3.81278	3.55352	3.44221	2.89191	3.54741	3.15287	2.96319	3.20074	2.78529	3.36406	3.74259	2.87394	3.84696	3.9751	3.8994	3.50748	3.81521	3.81762	3.86705	3.89352	3.62824	3.66101	3.73494	3.89871	4.08424	3.61044	3.92627	3.28942	3.62544	3.67677	3.95242	2.8193	4.07136	3.84414	3.956	2.77631	3.58807	3.66569	4.12647	2.86615	3.5261	3.38042	3.93284	3.27943
PSTK	0.984732	0.959989	0.41376	0.846067	0.92175	0.907958	0.773263	0.823467	0.425905	0.860144	0.699906	0.498852	0.588653	0.619821	0.807612	1.16143	0.389214	0.881942	0.936206	0.798033	0.994289	0.822726	0.829723	1.04357	0.828156	0.923365	0.878045	1.02	1.14694	1.01876	0.972346	0.838018	0.750044	0.720197	0.884966	1.05656	0.435579	0.73626	0.996798	1.00995	0.520304	0.894717	1.02765	0.876767	0.412237	0.795517	0.556511	0.922612	0.585702
PTBP1	4.80298	4.60819	4.11655	5.039	5.02674	5.06225	4.74601	4.84161	2.28988	4.7159	4.52297	4.36482	4.41759	4.04433	5.01914	5.10051	3.98226	4.97868	5.25591	4.94758	5.14972	5.18323	5.1329	5.03596	5.31548	4.63054	5.15972	5.16824	4.86148	4.87857	4.693	5.42799	4.71766	4.97695	4.93694	4.97203	4.21247	5.06588	5.08731	5.1111	4.16036	5.14836	5.10919	5.26648	4.42674	4.67282	4.84301	5.27774	4.46428
PTBP2	1.71317	1.71276	0.989599	1.45969	0.949007	1.59666	1.5537	1.37916	1.02329	1.86961	1.31344	1.42645	1.2897	1.51165	1.34677	1.70257	1.12215	1.46395	1.95325	1.24217	1.43149	1.76287	1.61163	2.05425	1.0781	1.63785	1.41359	1.62612	1.73247	1.65391	1.50968	1.66376	1.31653	1.31148	1.56392	2.21057	0.902131	1.63331	1.5322	1.9418	0.876421	1.44905	1.46758	1.32067	1.04807	1.45742	1.35693	1.78963	1.21641
PTBP3	4.12234	4.15455	3.09592	3.74009	3.29838	4.05159	4.01369	4.19049	1.49931	4.34606	3.87772	3.0791	3.9612	3.31589	4.2665	4.32039	2.6264	4.11359	4.33181	3.66291	4.06868	4.64686	3.9335	4.07137	3.60501	4.52155	4.39033	4.34594	4.55876	4.33015	3.76011	4.36177	3.5425	3.84229	3.76711	4.37726	2.98063	3.97843	4.34954	4.00767	2.70542	3.87621	4.11203	3.90596	3.40545	4.22502	3.97524	4.04822	3.55298
PTCD1	0.872942	0.892461	0.700709	1.1197	1.00476	0.913929	1.01027	0.8204	0.738413	0.878529	0.617207	0.855809	0.684827	0.567876	1.00361	0.993321	0.738751	1.00988	1.1769	1.14053	1.0302	1.10225	1.20237	1.04768	1.22183	0.738318	0.859932	1.01887	0.865078	0.980097	1.0292	1.12977	0.839388	1.06768	1.04021	0.996822	0.970378	1.11074	0.962497	1.12869	0.710967	1.06576	1.15971	1.12584	0.833926	1.06581	0.91794	1.05397	0.95103
PTCD2	1.35066	1.49482	1.26658	1.22773	1.06827	1.1603	1.36044	1.28565	1.53102	1.14315	1.30491	1.1562	1.27943	1.44497	1.30281	1.33633	1.1977	1.00243	1.34612	1.0702	1.34344	1.33875	1.19731	1.44388	1.03594	1.2849	1.27645	1.44109	1.51574	1.42008	1.5226	1.49974	1.11917	1.2734	1.17625	1.54074	1.16008	1.43492	1.21333	1.38812	1.22387	1.12762	1.48288	1.12828	1.19868	1.44759	0.955263	1.21875	1.18568
PTCD3	2.90449	2.98096	2.70696	2.83389	2.57502	2.7837	2.89961	2.60975	3.78533	2.85966	2.71736	2.60169	2.76543	2.96856	2.67547	2.75046	2.70929	2.56414	2.86967	2.69132	3.07393	3.00271	2.61589	3.0697	2.51042	3.00178	2.9113	2.83548	3.08113	2.94983	2.99354	3.02796	2.59227	2.75046	2.81403	2.9919	2.44939	2.72073	2.81135	2.79386	2.56266	2.45861	2.89835	2.30172	2.43464	2.85632	2.30638	2.75928	2.61309
PTGES3	6.45689	6.35287	5.97997	6.43307	6.03366	6.30013	6.36705	6.09704	5.39882	6.72837	6.66932	5.78844	6.42454	6.16059	6.3694	6.43758	5.85593	6.29772	6.29382	6.1728	6.32157	6.23745	6.37505	6.45462	6.26665	6.46738	6.54134	6.21102	6.41872	6.3789	6.12453	6.08987	5.85943	6.24216	6.22598	6.29084	5.47827	6.1127	6.80401	6.69434	5.44885	6.69564	6.57907	6.40052	6.05708	6.51224	6.34767	6.42505	6.03991
PTGES3L-AARSD1	0.0347805	0.0292076	0.0370846	0.140628	0.0465663	0.157541	0.0526314	0.0599129	0.150831	0.00805101	0.0514355	0.0599391	0.0312884	0	0.0136255	0.0428807	0.00799893	0.0872732	0.01257	0.0780632	0.121453	0.0721241	0.0385643	0.10084	0.0247607	0.0734143	0.103497	0.0927875	0.171605	0.111311	0.129496	0.204572	0.0408185	0.0624055	0.041357	0.113842	0	0.0348089	0.0690095	0.0787835	0.0112043	0.0455647	0.0180342	0.0425362	0	0.0423527	0.0123998	0.114639	0.0372151
PTRH1	0.0794442	0.0823553	0.0549662	0.175768	0.0233383	0.0541429	0.0973159	0.0478578	0.0143007	0.118118	0.0787981	0.0400085	0.0715776	0.0862892	0.130076	0.0976006	0.0624327	0.0923948	0.158355	0.0804263	0.138239	0.0639275	0.131951	0.120689	0.0726365	0.0578256	0.0952655	0.100378	0.0438299	0.124297	0.087124	0.102245	0.164111	0.129305	0.0679037	0.0935397	0.0665769	0.0231672	0.105385	0.11598	0.0440555	0.0820088	0.0356438	0.116761	0.0246469	0.0722357	0.0326472	0.0694816	0.0919656
PTRH2	2.05192	1.87841	1.46502	2.45247	2.50159	2.38942	1.98461	1.84659	1.15641	2.45908	1.83463	1.32706	1.67387	1.37971	1.87076	2.31435	1.5154	2.35955	2.30379	2.47814	2.00383	2.30167	2.37205	2.07821	3.01122	2.15922	1.98013	2.22266	2.10279	2.53956	1.71387	2.14816	1.91458	1.97909	2.16221	2.02294	1.52096	2.33907	2.40107	2.48619	1.65441	2.276	2.03406	2.56082	1.59098	2.10067	1.86678	2.33741	1.78278
PTRHD1	2.48814	2.77553	2.39185	2.61759	4.14723	2.70005	2.57654	2.67037	2.4085	3.44521	2.94065	2.55853	2.51989	2.19305	2.97981	3.34616	2.17123	2.88511	3.15341	3.45321	3.42317	3.01508	2.96812	2.61969	3.85401	2.53512	2.8653	3.33713	3.00736	3.06666	2.47019	3.40689	2.7407	2.43778	2.82423	2.68549	2.36567	3.60064	3.21464	3.54319	2.65122	3.45441	3.12248	3.73467	2.57663	2.66623	2.63573	3.07606	2.41326
PUF60	3.94211	3.79263	3.62891	4.6251	4.91695	4.85565	4.20641	4.41218	3.54906	3.7991	3.7293	4.21024	3.93175	3.33506	4.53787	4.46193	3.61569	4.5963	4.4891	4.83055	4.37307	4.5867	4.71919	4.36856	5.52003	3.96477	4.35861	4.47345	4.25482	4.54417	4.57763	4.80127	4.3445	4.55683	4.40142	4.44608	3.79604	4.4651	4.71011	5.05238	3.68887	4.89095	4.53035	5.61647	3.75871	3.96486	3.98995	5.00072	4.1304
PUM1	4.84999	4.7813	4.18171	4.53858	4.16934	4.70811	4.80675	4.36042	3.68523	4.5702	4.72873	4.10526	4.66388	4.21111	4.76729	4.86797	4.22462	4.364	5.05659	4.2123	4.87017	4.73602	4.67811	4.98252	4.14193	4.63528	4.80604	4.87054	4.97748	5.12939	5.07199	4.94361	4.46381	4.56162	4.54385	5.16619	4.17827	4.75627	4.53763	4.7908	4.05959	4.70027	4.86681	4.41903	4.03641	4.68769	4.42929	4.81537	4.32869
PUM2	5.26922	5.15738	4.41509	4.92535	4.18399	4.8653	5.13939	4.58328	3.17066	4.9962	4.97073	4.44912	5.02264	4.59009	4.97195	5.19867	4.34072	4.65553	4.97386	4.39884	5.12194	5.15044	4.6429	5.26212	4.16487	5.20733	5.14209	5.00625	5.40702	5.20026	5.17078	4.96319	4.53589	4.775	4.93583	5.37105	4.34756	4.94426	4.99038	5.06386	4.21778	4.95303	5.20517	4.39271	4.24836	5.00942	4.78064	4.92272	4.60194
PUM3	3.85374	3.83599	3.04021	3.95522	3.8363	3.92633	3.73256	3.35542	1.64004	4.26251	3.65333	3.41199	3.69292	3.45763	3.30813	4.15094	3.38355	4.15367	4.35901	3.92905	4.15657	4.06151	4.17534	3.83177	3.99268	3.97668	3.64711	4.13639	4.24002	4.63609	3.50887	4.62222	3.59878	3.49086	3.65428	4.07097	3.10886	4.44788	3.80334	4.27652	3.11084	3.95331	3.78609	3.82081	3.292	4.00201	3.52566	4.25601	3.41993
PURA	3.505	3.55276	2.98069	2.58286	1.96812	2.53016	3.05441	2.6433	2.03795	2.75842	2.88942	2.56098	3.30559	2.87445	3.23398	2.71485	2.68874	2.71129	2.31536	2.0891	2.76973	2.68417	2.38283	3.05636	1.68137	3.03308	3.2787	2.84642	3.12091	2.50757	3.18927	2.70606	2.45676	2.92922	2.67233	3.04448	2.95984	2.59803	2.91788	2.49404	2.60743	2.75045	3.31177	2.05508	2.73621	3.06568	2.72126	2.27639	2.80073
PURB	4.0292	4.14102	3.17456	3.85559	2.92773	3.91631	4.00022	3.70067	2.49535	3.77784	3.73401	3.31281	3.74141	3.51735	4.01191	4.11801	3.2677	4.05007	3.92481	3.44825	3.82535	3.93066	3.62996	4.13882	3.42292	4.23343	3.99592	4.1737	4.36527	4.21346	4.05293	3.99479	3.61655	3.92302	3.6822	4.03321	3.13742	3.81381	4.05698	3.4795	2.81418	3.81872	4.17394	3.1284	3.02946	3.89464	3.8126	3.6616	3.42167
PURG	0.10715	0.124946	0.178408	0.137492	0.0799844	0.101535	0.092917	0.0605633	0.0799498	0.3713	0.136703	0.280315	0.292944	0.18084	0.193981	0.0931893	0.102701	0.114707	0.333318	0.15473	0.177837	0.112349	0.0565085	0.0929454	0.0693265	0.159579	0.300278	0.223932	0.213675	0.289528	0.368256	0.232707	0.125219	0.29756	0.102335	0.492723	0.244402	0.194132	0.0936744	0.0316319	0.135582	0.0217747	0.147059	0.0270253	0.239632	0.159271	0.113463	0.136585	0.136294
PUS1	1.31391	1.23902	0.945266	2.11622	1.99395	1.706	1.49971	1.57088	0.660884	1.39555	0.92816	1.17977	1.09871	0.785708	1.43523	1.57309	0.893392	2.12602	1.87305	1.95763	1.62509	2.14655	1.99173	1.64054	2.48788	1.2952	1.57016	1.82405	1.46927	1.767	1.65592	2.2084	1.69553	1.72607	1.78587	1.62027	1.23855	1.84084	1.70231	1.90146	1.06509	2.09702	1.72403	2.06296	1.14193	1.47947	1.36077	2.14777	1.53986
PUS10	1.3421	1.3505	1.06405	1.41675	1.0174	1.27295	1.37791	1.05864	0.66173	1.09167	0.989425	0.842188	1.15318	1.33594	1.12775	1.06997	1.03398	1.10683	1.15302	1.0905	1.08683	1.61589	1.07407	1.56746	0.842039	1.6311	1.31493	1.40984	1.64167	1.13189	1.38497	1.14261	1.06997	1.27554	1.61277	1.63269	0.868314	0.995582	1.25623	1.35627	0.764984	0.950045	1.31997	0.836083	0.825249	1.22759	0.974663	1.27154	1.039
PUS3	3.2509	2.88932	2.31233	2.9732	3.35705	2.91085	2.83692	2.37087	2.15977	3.64513	2.93243	2.3502	2.71424	2.59955	2.77375	3.19596	2.44608	3.08692	2.97983	3.1495	3.07408	3.08157	2.86271	2.82026	2.93731	3.01302	2.89864	2.91805	3.06375	2.90886	2.82129	2.67111	2.48948	2.89245	2.59924	2.69791	2.40589	3.45034	3.11565	3.04058	2.31726	3.17117	2.99626	3.08648	2.31783	3.07819	2.93583	2.83156	2.85464
PUS7	2.69556	2.39877	1.6084	2.731	1.93867	2.54872	2.30412	2.30061	1.43356	2.73526	2.24389	1.83228	2.10039	1.59164	1.96541	2.50363	1.85927	2.59743	2.99059	2.33605	2.58106	2.68681	2.8157	2.62168	2.32547	2.62345	2.35873	2.63719	2.59497	3.10644	2.0805	2.91017	2.1486	2.20398	2.22765	2.47997	1.65214	2.78693	2.47397	2.64537	1.62892	2.39953	2.5777	2.47834	1.83731	2.74293	2.00874	2.66258	2.30234
PUS7L	1.89511	2.02844	1.18955	1.55136	0.901006	1.66198	1.74986	1.59657	0.531697	1.52945	1.56181	1.11908	1.48089	1.27969	1.68412	1.80286	1.13604	1.44041	1.63533	1.22283	1.84794	1.85233	1.43058	2.05574	1.03606	2.14592	1.73553	1.65951	1.95989	1.65553	1.62766	1.76477	1.37105	1.56861	1.571	1.92949	1.14456	1.56675	1.67435	1.58772	1.02505	1.25726	1.71116	1.34726	1.1406	1.72432	1.29236	1.42333	1.2652
PUSL1	1.51463	1.18856	1.24557	1.85241	2.085	1.79759	1.56099	1.56006	0.916312	1.46888	1.26398	1.38089	1.4908	0.881026	1.69374	1.83328	1.00819	1.79319	1.65682	2.04781	1.89882	1.86803	2.04304	1.71139	2.78665	1.37312	1.74173	2.10674	1.5995	1.57192	1.66715	2.2647	1.63526	1.71236	2.28603	1.66486	1.28649	1.81769	1.86496	2.05322	1.19619	1.91259	1.65521	1.9769	1.48978	1.16582	1.48626	2.22955	1.32832
PWP2	0.0535309	0.0726298	0.381325	0.0229311	0.579256	0.0653561	0.126536	0.029187	0.00496754	0.364075	0.0559846	0.178159	0.723337	0.0495211	0.0957259	0.51966	0.300535	0.645813	0.0129804	0.631068	0.509254	0.0210629	0.0743004	0.0608088	0.0671932	0.375572	0.0475145	0.0208443	0.740344	0.0511765	0.0413794	0.112439	0.0235616	0.02179	0.2753	0.0970421	0.0758246	0.0240567	0.0556925	0.117078	0.0192325	0.140359	0.125571	0.0511003	0.0128531	0.518852	0.158202	0.0203935	0.0257263
PYM1	3.03448	2.81884	2.9055	3.38773	3.83196	3.27693	3.01384	3.24798	2.10208	2.93415	2.824	2.79285	2.91124	2.84402	3.06304	3.26487	2.85368	3.20249	3.36881	3.92538	2.97553	3.27521	3.28274	3.14489	3.93285	2.99496	3.46993	3.33167	3.27823	3.31281	3.238	3.39785	2.98179	3.1799	3.41693	3.35021	2.90235	3.39715	3.56085	3.69235	2.97959	3.39107	3.33595	3.9108	3.24369	3.13062	2.96715	3.65506	3.18245
QARS	5.35427	5.40335	5.08133	5.49739	6.26817	5.45019	5.59759	5.30841	5.01267	5.59133	5.56002	5.02353	5.39829	5.48443	5.673	5.95057	5.14678	5.28596	5.59876	5.69655	6.31547	5.49384	5.73511	5.38625	6.13511	5.2678	5.66322	5.91976	5.95544	5.95601	5.62605	6.1684	5.43089	5.34	5.45768	5.42213	5.04484	6.09323	5.84827	6.14344	5.06175	5.67721	5.8519	6.07542	5.25285	5.13128	5.19778	5.61582	5.34816
QKI	3.77068	4.14429	4.19971	3.26417	2.0743	3.19905	3.70801	3.84565	4.67227	3.74718	3.38066	3.70308	4.02643	4.32386	3.66701	3.37383	4.06652	3.54701	3.14412	2.58704	3.05702	3.51191	3.5249	3.64523	2.16338	3.98566	3.07657	3.38966	3.42281	3.23272	3.50209	3.33795	3.83337	3.63723	3.29781	3.4101	4.11346	2.96879	2.98464	3.13895	3.85232	3.02831	3.23793	2.34569	4.12242	3.82463	3.47789	3.13383	3.87362
QRSL1	2.25706	2.3265	1.96723	2.32498	2.15189	2.46831	2.3195	2.32587	2.57653	2.59986	2.36172	1.81799	2.13871	2.08647	2.19495	2.48659	2.18502	2.22031	2.57901	2.34999	2.30332	2.99271	2.57449	2.43542	2.38754	2.84864	2.45162	2.6588	2.52429	2.59955	2.52211	2.5055	2.01701	2.03105	2.47654	2.40679	1.83038	2.4954	2.44249	2.56881	2.1094	2.34098	2.32325	2.30335	1.83023	2.70029	2.23283	2.23849	2.20717
QTRT1	2.57293	2.463	2.32263	3.57869	3.26098	3.19482	3.0299	2.65732	1.67788	2.19192	2.02581	2.49431	2.40786	1.94423	2.91959	3.04933	2.27832	3.25193	2.75649	3.4707	3.40706	3.15102	3.17682	3.10504	3.71601	2.0822	2.86239	3.05754	2.87151	3.31971	3.33652	3.52928	2.83204	3.04511	3.13897	3.21413	2.47226	2.86235	3.01847	3.3075	2.08192	3.18904	3.30691	3.20995	2.37568	2.48092	2.42542	3.39755	2.64728
QTRT2	2.37703	2.13178	1.4699	2.20576	1.88874	2.40875	2.17622	1.90596	0.567265	2.23388	1.96925	1.44172	1.91578	1.48196	2.02757	2.34082	1.34375	2.17529	2.52775	1.83739	2.20101	2.42446	2.41155	2.32132	2.09436	2.43052	2.18201	2.5067	2.52115	2.38927	2.03889	2.56494	1.83931	2.05112	2.16989	2.42768	1.42459	2.57862	2.35533	2.49875	1.44651	2.10643	2.3011	2.23425	1.55239	2.23063	1.84389	2.4224	1.84464
R3HCC1	3.04665	3.11837	3.23613	3.61476	4.29927	3.81171	3.63047	3.34366	3.03782	3.1306	3.07407	3.60821	3.19138	3.15078	3.55217	3.82326	3.48235	3.74626	3.45508	4.04779	3.67477	3.53099	3.78201	3.57304	4.34289	2.96637	3.75247	3.76396	3.66102	3.9196	3.74759	3.82029	3.62491	3.72163	3.29098	3.74551	3.41822	3.88683	3.8028	4.22284	3.59837	4.08974	3.76007	4.1764	3.25664	3.12169	3.42143	3.90455	3.59747
R3HCC1L	3.06491	2.61838	2.23698	2.57599	2.02509	2.59689	2.42436	2.44127	1.25539	2.85529	2.38696	2.12722	2.60418	2.25684	2.16236	2.71293	1.9571	2.24016	2.97268	2.84227	2.81166	3.04181	3.01664	3.02917	2.24047	2.559	3.02288	2.85324	2.94961	2.75617	2.97264	2.82589	2.12567	2.57288	2.99051	3.22746	1.9636	2.92293	2.6345	3.16336	2.10559	2.57846	2.95085	2.63034	2.15256	2.63799	1.99624	3.16413	2.48545
R3HDM1	2.24378	2.53163	2.29182	2.17775	1.94134	2.29168	2.37077	2.41744	2.24239	2.34032	2.22131	2.34479	2.20223	2.41709	2.31855	2.20308	2.90244	2.09999	2.52554	2.10283	2.30137	2.67589	2.29329	2.28226	1.94749	2.56212	2.26439	2.39957	2.37912	2.2295	2.40248	2.8624	2.39823	2.27538	2.17446	2.40575	2.3128	2.36687	2.13755	1.94379	2.43518	2.07278	2.32419	2.0273	2.34808	2.45039	2.10777	2.29653	2.10869
R3HDM2	3.15542	3.26669	2.81852	3.20244	2.68777	3.18417	3.25956	3.0217	2.57379	2.94607	2.99461	2.83324	3.01534	3.37384	2.83989	3.23794	2.95433	3.1	3.23023	2.87206	3.35318	3.21101	3.2925	3.29531	2.92964	3.1917	2.98457	3.34011	3.59589	3.58084	3.50181	3.53292	3.11856	3.18267	3.12578	3.64664	2.81136	3.3739	2.92526	3.02991	2.79444	3.14416	3.2438	2.97077	3.00104	2.95599	2.89485	3.28774	2.90059
RAE1	2.92209	2.51661	2.2912	2.42231	2.70872	2.63977	2.42025	2.78779	1.40791	2.91221	2.55637	2.188	2.51949	2.09834	2.54483	2.84446	2.13563	2.11351	3.06199	2.75658	2.99587	2.68519	2.74111	2.85146	2.8822	2.47819	2.86946	2.73776	2.91865	2.73448	2.7165	2.84696	2.20813	2.55389	2.55351	2.83302	1.97518	2.82974	2.87541	3.08041	1.93752	2.74707	2.8939	3.73274	2.13622	2.46918	2.17304	2.82974	2.41664
RALY	3.56551	3.36427	3.38262	3.99444	4.33029	3.95778	3.65516	3.82857	3.28072	3.71113	3.52539	3.78725	3.63018	3.27286	3.98426	4.02285	3.22553	3.94556	3.89136	4.31422	3.92961	4.08237	4.01595	3.70083	4.65428	3.46648	4.02175	3.94795	3.70699	3.85422	3.70058	4.09516	3.77618	3.83261	4.07699	3.71962	3.64993	3.92118	3.99293	4.22361	3.44777	4.30838	3.99582	4.59401	3.82532	3.57872	3.80421	4.24778	3.72378
RALYL	0.0183685	0.0154112	0.0341146	0.0348333	0	0	0.00935234	0	0.0263242	0.00423336	0.00457559	0	0.0569932	0.0253912	0	0.0505297	0.0250536	0	0	0.0139728	0.0879959	0.00645829	0.136957	0.00497755	0.0388169	0.0143103	0.314229	0.0226958	0	0.0595207	0	0.0311382	0.0144215	0.013334	0	0	0.0107554	0.00615391	0	0.0105914	0.0117649	0	0.00475693	0	0	0.00450695	0.0194862	0.102766	0
RAMAC	3.04761	2.84503	2.32386	2.81561	3.48642	3.04917	2.98842	2.80062	2.28544	3.1581	2.61588	2.51665	2.61226	2.32059	2.83664	3.40362	2.24071	2.44741	3.10109	3.03253	3.1791	2.60337	2.77825	3.00392	2.74892	3.06046	3.13166	2.93793	3.24746	3.2401	3.0544	2.81142	2.63332	2.74352	2.59682	3.00816	2.10885	3.3754	3.27979	3.50233	2.39334	3.18314	2.87524	3.64841	2.1149	2.69968	2.69679	3.0774	2.61798
RAN	5.01764	4.92487	4.55864	5.21227	5.88286	5.19667	4.78124	5.02984	4.3604	5.54288	5.26783	4.61331	4.97108	4.30891	4.94276	5.09234	4.44937	5.22857	5.43295	5.40008	5.07109	5.43638	5.24454	4.90289	5.88277	5.21801	5.04956	5.14705	5.13356	5.29133	4.91833	5.64313	4.8899	4.85113	4.89973	4.7673	4.246	5.2395	5.39441	5.43807	4.41149	5.40819	5.01728	5.56751	4.85649	5.26213	4.86267	5.23291	4.88849
RANBP17	0.525095	0.475225	0.215202	0.431953	0.242583	0.534199	0.362807	0.630251	0.0171311	0.427091	0.358323	0.254733	0.326844	0.244977	0.401516	0.537293	0.235321	0.612172	0.767131	0.366547	0.563365	0.639215	0.689492	0.486362	0.461668	0.658251	0.362042	0.54676	0.612479	0.677343	0.420008	0.903534	0.372342	0.421397	0.604154	0.518676	0.197524	0.614617	0.496394	0.505646	0.193653	0.419376	0.457926	0.298976	0.199607	0.360821	0.274497	0.510858	0.220831
RANBP2	4.43446	4.2156	3.73575	4.21211	3.38156	4.27829	4.20843	3.85046	3.44802	3.91956	3.92631	3.61709	4.1754	3.66689	4.15921	4.16571	3.62837	4.08794	4.43426	3.47762	3.95549	4.16011	4.07782	4.44719	3.2867	4.33277	4.32915	4.28144	4.48841	4.50914	4.26307	4.12099	3.98131	4.12893	4.12451	4.27392	3.70783	4.18189	4.09938	3.94998	3.63341	3.68386	4.25055	3.64735	3.52591	4.29641	3.97139	4.04746	3.80629
RANBP6	3.5804	3.64251	3.00116	3.36077	2.7663	3.45934	3.44	3.15984	3.31544	3.70367	3.29937	2.77976	3.27176	2.87107	3.39205	3.53169	2.87176	3.25901	3.26369	3.05056	3.25085	3.65732	3.15497	3.51573	2.99319	3.71572	3.42325	3.36161	3.67156	3.61483	3.49492	3.10147	3.17358	3.29868	3.00429	3.28569	2.85205	3.50503	3.64219	2.9722	2.66885	3.44873	3.53592	2.94012	2.75464	3.59996	3.19177	3.04446	3.10172
RARS	4.45944	4.27807	3.88913	4.2537	4.52674	4.31625	4.16956	4.20235	3.15214	4.69061	4.40749	3.70914	4.02331	3.95883	4.23323	4.26926	3.97069	4.23243	4.49261	4.36499	4.45222	4.25494	4.21581	4.3584	4.43309	4.44365	4.39408	4.29476	4.46069	4.3484	4.17635	4.41721	3.92532	4.30082	4.14669	4.17798	3.70712	4.55704	4.62895	4.4404	3.96179	4.26635	4.30385	4.45738	3.9895	4.33807	4.02544	4.26772	4.04354
RARS2	3.96239	3.92867	3.99231	3.9633	4.22259	4.14724	4.06743	4.11422	2.63379	4.14094	4.1561	3.90132	3.82207	4.40863	3.82546	3.88194	4.21773	4.02666	4.27153	4.05369	3.94059	4.03704	4.00686	4.13515	4.00887	4.26348	4.00429	3.95614	4.07878	4.24014	3.87775	4.02584	3.7809	4.01635	3.85927	4.0882	3.87936	4.15437	4.20485	3.97228	4.06955	3.59622	3.81553	3.93312	4.07703	4.06751	3.94438	3.86544	3.99148
RAVER1	1.77498	1.65204	1.53746	2.47736	2.45847	2.24347	1.92023	1.86926	0.859851	1.27279	1.4385	1.86732	1.84956	1.54244	2.61161	2.12292	1.23016	2.18974	2.36661	2.04818	2.19873	2.49553	2.29569	2.15414	2.77285	1.47864	2.41415	2.46507	1.88265	1.76546	2.22779	2.84968	2.30594	2.14189	2.40765	2.32472	1.54046	2.03837	2.32771	2.26493	1.26227	2.4729	2.49257	2.33359	1.60384	1.60591	2.02737	2.74025	1.7699
RAVER2	2.58738	2.88369	2.33499	2.48273	1.94461	3.00247	2.94259	2.21691	2.61889	2.93384	2.77495	2.46182	2.46772	2.64691	2.7401	3.15714	2.25649	2.62597	2.81056	2.56169	3.25758	2.38764	2.77677	2.97502	2.30699	2.83949	2.65293	3.24639	3.03895	3.35967	2.86367	3.35658	2.29001	2.41365	2.31663	2.9833	1.73917	2.93072	2.69288	3.05054	1.58433	2.7523	3.00932	2.59094	1.71779	2.70756	2.39126	2.74238	2.14011
RBBP6	3.54592	3.51823	2.7812	3.53289	2.95424	3.48914	3.63647	3.06147	2.18055	3.51773	3.0612	2.94921	3.24094	3.07299	2.92431	3.45698	3.00466	3.69472	3.23406	3.32916	3.44033	3.6186	3.21701	3.60553	2.85359	3.76811	3.46623	3.40395	3.70058	3.83589	3.39107	3.25898	2.98769	3.46955	3.07041	3.49164	2.74023	3.56552	3.29157	2.75773	2.79662	3.22095	3.51529	3.3191	2.57957	3.36982	3.24551	3.02932	3.09678
RBFOX1	0.0253121	0.0141981	0.00543952	0.0193506	0.03057	0.0199858	0.00517502	0.00354558	3.38732	0.0139872	0.0201167	0.0044326	0.00458146	0.00353412	0.0275406	0.0125736	0.00232546	0.0129933	0.021813	0.0154332	0.00999223	0.0248204	0.00377516	0.0984963	0	0.0430559	0.00478176	0.00504696	0.0193493	0.0205152	0.0728217	0	0	0.0365418	0.0181455	0.0183889	0.00297942	0.0827682	0.102256	0.0290734	0.00325989	0.0624295	0.00525587	0.00624925	0.00362249	0.00746313	0.0356881	0.0103487	0.0108972
RBFOX2	4.5079	4.40668	3.93497	3.9479	3.81491	4.26834	4.368	3.86509	3.46651	4.23894	4.5442	4.11614	4.12192	3.96477	4.19034	4.38386	3.97116	4.0645	4.47027	3.7615	4.50887	4.04997	4.00923	4.59264	3.64735	4.47762	4.35332	4.32666	4.55395	4.29168	4.40509	4.43526	3.96939	4.17358	3.99312	4.47254	3.99573	4.56784	4.2673	4.02071	3.84547	4.08085	4.40328	3.86371	3.87748	4.17575	4.07921	4.02033	4.0116
RBFOX3	0.0168943	0.0421087	0.0135367	0.0256986	0.0310757	0.0166448	0.0319876	0.0146903	0.00869565	0.00777369	0.00210492	0.050797	0.0151886	0.014643	0.0294364	0.0414207	0.0532151	0.0215531	0	0.0021496	0.00555	0.0554481	0.0187449	0.519722	0	0.00165162	0.0393035	0.0104762	0.00923009	0.0128336	0.0387175	0	0.00332712	0.0274448	0.0151105	0.0109547	0.0221583	0.0169082	0.0113296	0.357387	0.0135108	0.00279061	0.017415	0.0181201	0.0120186	0.0226442	0.0149512	0.0143281	0.00363513
RBM10	3.5165	3.46984	3.21299	4.33366	4.44221	4.08365	3.98759	3.31521	2.26768	3.2584	3.2613	3.67895	3.70046	3.3095	4.05416	3.86709	3.44086	4.04694	3.7456	4.35507	4.0049	4.15339	4.23104	3.98376	4.50849	3.24175	4.19849	4.29129	3.99842	4.0335	4.26788	4.30908	3.96084	4.12895	4.04856	4.27469	3.63573	4.02577	4.102	4.4119	3.24992	4.45125	4.26952	4.08141	3.58189	3.56201	3.65103	4.52191	3.8366
RBM11	1.50365	0.916846	0.243723	0.769674	0.629043	1.10143	0.907196	0.879074	0.0145218	1.25705	0.772775	0.329998	0.401632	0.258599	0.574022	1.24075	0.094058	0.775295	0.89991	1.09023	1.10629	0.779095	0.812972	1.4513	0.899364	1.17039	0.73995	0.740505	1.08932	1.10605	0.76699	0.7767	0.623776	0.843601	0.81241	1.06387	0.0905143	1.03133	1.4799	1.05437	0.0336764	1.24914	1.09114	0.87255	0.0738136	1.01205	0.821314	0.977257	0.391055
RBM12	3.98555	3.8896	3.19517	4.2404	3.47602	4.31492	4.03985	3.98731	2.46996	4.11074	3.96569	3.36919	3.7432	3.53766	4.12531	4.21829	3.1118	4.16549	4.45533	3.68673	3.83745	4.28052	4.28644	4.30682	3.96263	4.33313	4.011	4.23765	4.22405	4.58443	3.77246	4.09408	3.99258	4.02845	3.82408	4.16956	3.14419	4.17656	4.22071	4.17935	3.14489	4.0318	4.02211	4.06876	3.22151	4.01988	3.91325	4.11271	3.53969
RBM12B	2.24956	2.279	1.49174	2.01008	1.26806	1.91348	2.14434	1.81999	0.736375	1.75883	1.81346	1.38716	2.17577	1.72383	2.15644	2.04888	1.38911	1.68001	1.96913	1.53009	2.02401	2.50312	1.64612	2.35082	1.39948	2.2229	2.30787	2.16824	2.50775	1.95734	2.40619	2.26156	1.6519	2.02202	1.78061	2.35761	1.3398	2.1239	2.0924	1.85002	1.15176	1.98036	2.34102	1.80508	1.47829	2.04202	1.56707	1.88889	1.54804
RBM14	3.72	3.6609	3.0811	4.03934	3.8257	3.8278	3.72251	3.10642	1.88225	3.88087	3.5474	3.32098	3.46974	3.33953	3.8922	3.79239	3.10526	3.91484	3.9495	3.87452	4.05778	3.91919	3.75378	3.86991	4.18709	3.43388	3.76606	3.91563	3.63737	3.41381	3.73591	3.70556	3.59341	3.79556	3.68527	3.63624	3.15392	3.73638	4.24127	4.02947	2.95035	4.12798	3.98334	3.76951	3.25848	3.62892	3.67485	3.92475	3.35349
RBM15	1.95466	1.99194	1.38462	2.11101	1.45903	2.04283	2.06746	1.79893	1.84992	2.07762	1.62606	1.65464	1.89583	1.95336	2.18257	2.1102	2.0994	2.14741	1.98733	1.63643	1.75503	2.51202	1.78721	2.02965	1.70937	2.0684	1.84846	2.03672	2.14607	2.05474	2.03242	1.98848	1.91739	2.18888	1.86304	1.73975	1.65476	1.94935	1.93239	1.59072	1.76678	1.97933	1.96749	1.48632	1.65481	2.02424	1.91646	1.78564	1.61548
RBM15B	3.59879	3.49086	3.27187	4.11148	4.02284	4.09089	3.88439	3.737	1.52619	3.73764	3.38228	3.51537	3.72783	3.2478	3.84378	4.13536	3.2529	3.73754	4.10089	3.9761	3.80872	4.03478	3.96598	3.93968	4.3666	3.82118	3.97918	4.0242	4.03862	4.18571	4.03178	4.17399	4.00031	3.87293	3.82311	3.75476	3.52647	4.21353	3.99919	3.91413	3.35858	4.10578	3.96196	4.0646	3.44621	3.45461	3.72795	4.05295	3.65781
RBM17	3.67437	3.7112	3.49852	3.80514	3.49665	3.9415	3.61724	3.56326	2.97974	3.82407	3.27665	3.46361	3.55957	3.35508	3.35569	3.66274	3.67599	3.8208	3.60861	3.79851	3.74726	3.90511	3.83955	3.81776	3.47948	3.68529	3.73883	3.70972	3.77665	3.85984	3.69153	3.67514	3.51474	3.82257	3.53763	3.78755	3.36237	3.8921	3.56608	3.57449	3.53703	3.61271	3.69279	3.631	3.49701	3.69676	3.4784	3.64154	3.65073
RBM18	3.6745	3.78408	3.13202	3.44578	3.17006	3.50704	3.44818	3.21977	3.38038	3.6939	3.28577	2.96325	3.53343	3.33131	3.4852	3.54263	3.15363	3.45172	3.67695	3.51578	3.46267	3.33234	3.26594	3.46298	3.08593	3.67799	3.72505	3.7338	3.93933	3.53222	3.36153	3.45235	3.20366	3.34206	3.42876	3.76755	2.81601	3.45009	3.74696	3.94765	2.92819	3.33571	3.66088	3.48969	2.9223	3.65925	3.38231	3.5576	3.21951
RBM19	2.63753	2.41504	2.24459	2.95339	2.80934	2.82633	2.6857	2.43918	1.45766	2.22272	2.15783	2.55522	2.40038	1.90938	2.58107	2.74682	2.31032	2.61714	2.70804	2.93755	3.12501	2.97266	2.89159	3.04307	2.81755	2.28048	2.73732	2.72429	2.76413	2.85297	3.1532	3.10769	2.67589	2.79209	3.02064	2.97842	2.46553	2.74263	2.66273	2.83811	2.49851	2.7519	2.86032	2.96004	2.53053	2.40899	2.27433	3.0091	2.58267
RBM20	0.266683	0.545743	0.399765	0.646387	0.22651	0.178803	0.670122	0.565934	2.47327	0.226412	0.304393	0.500717	0.549994	0.664405	0.31476	0.689001	0.410909	0.362721	0.454668	0.291198	0.952188	0.424112	0.247556	0.493007	0.396033	0.69666	0.506835	0.671221	0.798674	0.689275	0.549299	1.03371	0.383409	0.283123	1.41713	0.702176	0.247588	0.539974	0.333281	0.379745	0.257927	0.375669	0.586214	0.682566	0.442789	0.527934	0.212598	0.243076	0.367275
RBM22	4.35437	4.25152	3.5629	4.24947	4.12833	4.17193	4.18439	3.82486	3.19532	4.75842	4.2666	3.55744	3.8693	3.83185	4.1263	4.43284	3.61188	4.13374	4.23192	4.12636	4.45638	4.08323	4.23714	4.35951	4.19284	4.19107	4.17335	4.11384	4.39448	4.3491	4.14637	3.93946	3.66069	4.23435	3.84704	4.29844	3.55008	4.41242	4.50147	4.47341	3.55542	4.51977	4.3205	4.40152	3.61295	4.21511	4.10766	4.18202	3.91095
RBM23	3.05501	2.75932	2.06255	3.11107	2.92216	3.06548	2.7046	2.45364	1.4672	3.0268	2.79025	2.17172	2.58144	1.96099	2.93376	3.03986	1.87252	2.91821	3.11347	2.96137	3.04585	2.8668	2.97567	3.11095	2.95999	2.87914	3.08436	3.01444	3.03287	3.03183	2.86715	2.7892	2.52035	2.92039	2.82632	3.18239	2.10989	3.10791	3.18837	3.3051	1.88558	3.1812	3.0418	3.18217	2.27601	2.76257	2.70525	3.1711	2.34315
RBM24	0.953858	0.72329	0.767781	1.6994	0.545606	1.30471	1.45622	3.53939	6.47736	0.359145	0.439123	1.96837	1.25125	0.930992	0.423767	1.29631	1.30425	1.33769	0.546147	1.0694	0.757527	0.393222	0.807195	0.751119	1.03426	1.07043	1.01247	1.98644	1.09192	1.17866	0.377298	0.478089	0.37612	1.01986	0.440601	1.54089	0.78222	0.909717	1.74682	0.844897	0.729565	0.721947	1.05001	1.26467	0.474773	0.921922	2.28047	0.916089	1.03979
RBM25	3.98055	3.90505	3.2074	3.64631	2.89277	3.87992	3.83199	3.4439	2.17445	3.29912	3.32386	2.96472	3.25669	3.1975	3.27355	3.67399	3.16981	3.93526	3.69982	3.26737	3.9942	4.11839	3.79626	4.05109	2.87947	3.79948	3.81903	3.65311	3.90983	3.89431	3.82112	3.70878	3.32299	3.75374	3.59294	4.07968	2.98489	3.67959	3.46069	3.28821	3.16453	3.35745	3.83109	3.22013	3.05955	3.57755	2.93714	3.47585	3.45886
RBM26	3.5012	3.47123	2.67199	3.03535	2.43866	3.12009	3.32038	2.71115	2.01408	3.22215	2.9868	2.65209	2.94771	2.90146	2.88893	3.37411	2.52064	3.10147	3.07574	2.8657	3.25907	3.52203	2.923	3.47444	2.42079	3.35678	3.29289	3.15943	3.38955	3.10918	3.27469	3.11258	2.62491	3.1288	2.96259	3.38802	2.46834	3.00498	3.19248	2.92292	2.43826	3.15836	3.34645	2.57603	2.67062	3.2118	2.7486	3.08319	2.81205
RBM27	2.91736	2.69106	2.1975	2.44739	1.80063	2.57706	2.6086	2.27143	1.69655	2.89112	2.63794	1.97506	2.45511	2.26772	2.61159	2.81132	1.91898	2.66101	2.67279	2.09868	2.42897	2.79422	2.63035	2.92595	2.11333	2.78598	2.6158	2.67396	2.76742	2.75512	2.59175	2.54265	2.1498	2.55295	2.32443	2.9131	1.86721	2.35607	2.61093	2.85947	1.65377	2.718	2.63848	2.29748	2.01942	2.63625	2.49904	2.63812	2.33242
RBM28	2.04288	2.00075	1.44505	1.74657	1.45052	1.72146	1.83096	1.67968	0.827796	1.66878	1.48208	1.55354	1.61844	1.42344	1.68666	1.80459	1.50528	1.72385	1.8421	1.6625	1.92289	1.92553	1.76237	2.03806	1.49304	1.79161	1.77896	1.73441	1.95221	1.75771	1.87748	1.78241	1.6805	1.75798	1.77576	1.91744	1.59883	1.76815	1.7531	1.64745	1.41865	1.62441	1.88781	1.48424	1.45348	1.76219	1.33609	1.66283	1.61599
RBM3	6.4052	6.12191	5.7692	5.89678	6.4071	6.55504	6.21538	6.85067	3.70487	6.3707	5.89219	5.9041	5.30729	5.69697	5.89523	6.84524	6.04972	6.13871	6.3129	5.98951	6.5305	6.45066	6.71999	6.31448	6.4715	6.25585	6.07073	5.883	6.32617	6.51519	5.54349	6.34897	6.00885	6.2687	5.93402	6.08085	6.08177	6.88657	6.35212	6.48029	6.27068	5.87984	6.01557	7.12633	5.88625	5.86865	5.87411	6.19115	6.37675
RBM33	2.8313	2.80323	2.05818	2.40882	2.07689	2.60555	2.75298	2.51986	2.07221	2.38277	2.46565	2.39213	2.36724	2.26843	2.5482	2.86625	2.22636	2.5783	2.69	2.13018	3.03454	3.12988	2.58252	2.94265	1.96965	2.55697	2.64412	2.66924	2.93309	2.90182	2.90256	2.68053	2.53423	2.62921	2.57002	2.83771	2.35886	2.35445	2.39393	2.25623	2.32467	2.37355	2.78552	2.22572	2.25936	2.49115	2.38315	2.65553	2.31294
RBM34	0.580137	0.65447	0.478882	0.644208	0.2413	0.627309	0.609923	0.481303	0.294253	0.803548	0.745093	0.314469	0.530822	0.473269	0.620621	0.630859	0.554015	0.608909	0.567853	0.63094	0.418102	0.792871	0.654215	0.607838	0.556238	0.617334	0.563028	0.615063	0.767469	0.673654	0.560194	0.710267	0.510668	0.63688	0.433625	0.673265	0.420249	0.509684	0.661158	0.584454	0.422434	0.484543	0.413813	0.583233	0.420376	0.573413	0.390188	0.603257	0.623015
RBM38	3.38087	3.19708	2.22615	3.90818	3.5207	4.30069	3.17331	3.09533	5.85597	3.46323	3.27154	2.86125	2.96494	2.3826	3.50741	3.77542	2.11914	3.90024	3.40545	3.65444	3.36174	4.3298	3.76494	3.91215	4.01628	3.0844	2.99807	3.62491	3.18834	3.37453	3.18562	3.60805	3.38951	3.47996	3.26178	3.06206	2.27787	3.92312	3.87561	4.00624	2.2413	4.40244	3.8382	3.80272	2.30331	3.1266	3.38335	3.90405	3.17632
RBM39	5.01169	4.96688	4.13469	4.94717	4.19611	5.04388	4.97697	4.44351	3.00612	4.90356	4.40212	3.89122	4.57491	4.34876	4.34194	4.68938	4.13389	5.0249	4.83896	4.62532	5.07406	5.02486	4.81469	5.14586	4.2366	4.86866	5.00202	4.88553	5.02434	5.2398	5.09225	4.74861	4.26196	4.894	4.75578	5.3444	3.95399	4.91223	4.80354	4.73356	3.80853	4.69395	4.95012	4.50007	4.00277	4.67671	4.34177	4.76805	4.37827
RBM4	1.91783	1.83229	1.54266	2.03814	2.16349	2.17888	1.89923	1.88228	1.03094	1.83621	1.72975	1.72998	1.76235	1.45201	2.04481	2.04382	1.47942	2.14702	2.12711	2.07199	2.04537	2.08225	1.94395	2.08556	2.41411	1.85001	2.22064	2.02641	2.18139	2.11427	1.97093	1.99723	1.83008	2.0985	1.89967	2.0702	1.44897	2.0909	2.3178	2.17412	1.45492	2.07205	2.04755	2.26863	1.41669	1.8047	1.77556	2.07713	2.18838
RBM41	2.20991	2.12884	1.47235	1.85502	1.02478	1.92808	1.94277	1.41297	1.35142	1.55845	1.70435	1.40527	1.95267	1.65357	1.53121	1.83188	1.50667	1.69964	1.81099	1.46922	1.9865	1.89263	1.60179	2.13532	0.922884	2.12456	1.91492	1.7938	2.21911	2.08206	2.02119	1.98316	1.60231	1.72241	1.91408	2.25755	1.52392	1.98208	1.58029	1.39684	1.35567	1.47003	2.03224	1.48537	1.34669	1.84783	1.44513	1.57854	1.47404
RBM42	3.82438	3.70898	4.01568	4.54481	5.00388	4.35728	4.02014	4.26532	3.63374	3.72633	3.58862	4.38066	3.8161	3.46167	4.68737	4.4185	3.81813	4.49547	4.38925	5.00712	4.11786	4.1551	4.43573	4.2785	5.20862	3.45633	4.53715	4.6659	3.80717	4.01223	4.22671	4.49559	4.59868	4.3469	4.46308	4.24155	4.10446	4.24394	4.46427	4.78152	4.18368	4.99081	4.57088	4.70326	4.15844	3.89688	4.20817	4.94629	4.20646
RBM43	3.02676	2.99032	2.82588	2.10466	1.42336	2.23759	2.99912	2.25405	0.988749	2.58049	3.02971	2.32413	2.77513	3.13224	2.44084	2.92516	2.235	1.95352	2.7833	2.22832	2.98951	2.66334	2.1813	3.14247	1.78606	2.90315	3.05175	2.52514	3.11728	2.63715	3.03011	2.51495	1.72471	2.33276	2.6005	3.36023	2.30388	2.595	2.52832	2.48193	2.01179	2.45899	3.07911	2.18904	2.28898	3.31107	2.3115	2.51424	2.69567
RBM44	0.299486	0.218871	0.0826784	0.150564	0.0903323	0.194015	0.266014	0.307084	0.0856665	0.110183	0.115577	0.186341	0.105108	0.083985	0.163016	0.142732	0.103625	0.258862	0.18637	0.0785768	0.162892	0.211879	0.173857	0.237446	0.0905644	0.24272	0.236404	0.121711	0.19414	0.18102	0.199104	0.238846	0.173929	0.214392	0.18584	0.270845	0.182349	0.0500152	0.115888	0.147688	0.094332	0	0.116687	0.054239	0.0860262	0.295943	0.0995128	0.134541	0.130546
RBM45	1.82882	1.77019	1.30575	1.641	1.46074	1.53916	1.63111	1.5281	0.70824	1.82239	1.73127	1.37302	1.51152	1.24907	1.5267	1.75783	1.08894	1.51792	1.81894	1.91085	1.85163	1.94061	1.47108	1.8868	1.75515	1.7713	1.84188	1.54408	1.83714	1.86394	1.90171	1.72729	1.35777	1.59521	1.52947	1.88848	1.27267	1.68799	1.83459	1.754	1.08302	1.55088	1.88529	1.66049	1.42399	1.76348	1.2537	1.82113	1.44539
RBM46	0	0.0458242	0.0545301	0.0391939	0	0.0798381	0.0313763	0.00722195	0.0338142	0.0142619	0.0255936	0.0179955	0.0415111	0.281067	0.071128	0.00642462	0.215633	0.0211398	0.0869752	0.0261324	0.00680052	0.00727574	0.00768893	0.0333253	0.00737052	0.0280861	0.0194059	0.0153845	0.00566436	0.0260995	0.0931369	0.0350419	0.0560621	0.0949289	0.00619354	0.0267111	0.00606997	0.00693293	0.0138761	0.0237618	0.0650703	0.0136321	0.0371046	0.0127167	0.0579968	0.0695132	0.0146638	0.0279697	0.0696779
RBM47	3.91041	3.41064	2.18972	3.9329	3.99382	3.61031	3.62431	3.94308	0.138287	3.64998	3.15699	1.97719	3.10088	1.93792	3.60794	3.89035	1.43603	3.59238	4.28887	3.61589	3.6879	3.55921	3.53305	3.74059	3.70984	3.70808	4.52813	4.23162	4.12823	4.09624	3.83933	4.06096	3.23657	3.2336	4.26236	4.43152	1.77502	3.90574	3.99652	3.958	1.86215	3.61332	4.12796	3.92959	2.25034	3.59489	3.4586	4.09053	2.61541
RBM48	2.36766	2.57977	1.92502	1.96133	2.13113	2.06691	2.27325	1.82354	1.46068	2.7104	2.34103	1.79147	2.08733	2.18272	2.09515	2.24261	2.09592	2.05464	1.91783	1.89757	2.32178	2.29852	1.83419	2.3858	1.74833	2.23891	2.2438	2.13702	2.4436	1.94387	2.37858	1.9816	1.79782	2.28593	2.01321	2.21759	1.76005	2.48171	2.13228	2.13342	1.85963	2.33471	2.35555	2.04427	1.67422	2.41901	1.97965	1.88691	2.04012
RBM4B	2.63765	2.5352	1.91277	2.57759	2.54023	2.57887	2.59849	2.09294	1.27753	2.78241	2.60396	1.93887	2.38625	2.10351	2.56558	2.52144	1.8273	2.45972	2.37707	2.63331	2.93994	2.47183	2.29596	2.71192	2.56599	2.47652	2.65799	2.50714	2.76984	2.52335	2.58955	2.23996	2.00532	2.66977	2.45062	2.62473	1.75659	2.54696	2.87393	2.69546	1.78779	2.9055	2.85344	2.47473	1.87152	2.40439	2.13144	2.40893	2.33755
RBM5	3.99108	3.89782	3.2243	3.9017	3.23514	3.76288	3.83009	3.06521	1.97294	3.31985	3.50019	3.11336	3.36383	3.26379	3.42029	3.70709	2.99427	3.75671	3.75922	3.76782	4.17119	3.95386	3.93513	4.163	3.19511	3.54407	3.85595	3.83119	4.09904	3.80162	4.06631	3.68667	3.28872	3.94477	3.93662	4.29555	3.27247	3.82648	3.82058	3.62426	3.16693	3.69418	4.05767	3.11834	3.20679	3.64932	3.06394	3.86497	3.43352
RBM6	4.0195	4.03424	3.27884	4.40205	3.52584	3.78821	4.00593	3.18028	2.09854	3.43441	3.18681	3.27918	3.32928	3.17304	3.18704	3.79293	3.40256	4.25214	3.75062	3.95887	4.08806	4.31483	3.94148	4.13988	3.57467	3.71906	3.73945	3.75308	4.03691	4.08024	4.00405	3.65406	3.59184	3.96236	3.91972	4.4391	3.45648	3.93049	3.7838	3.5964	3.32111	3.76775	4.08673	3.22147	3.45705	3.75211	3.34856	3.96539	3.48688
RBM7	2.64909	2.48982	2.08947	2.17332	1.834	2.32738	2.17282	1.91283	1.27235	2.945	2.35996	1.87574	2.40516	2.23555	2.41114	2.52534	2.10493	2.4797	1.96589	2.01086	2.24497	2.39662	2.32456	2.33792	1.92063	2.57281	2.31069	2.191	2.5385	2.28975	2.14497	2.1357	2.07347	2.19295	1.84773	2.02749	1.75309	2.17413	2.46564	2.33685	1.64074	2.38426	2.26293	1.82053	1.8895	2.49259	2.41569	2.17848	2.18607
RBM8A	4.27514	4.12309	3.57873	4.30457	4.31373	4.47218	4.09019	3.9687	3.26177	4.35474	4.00506	3.69211	4.07149	3.38665	3.95593	4.38427	3.4314	4.27348	4.36374	4.50866	4.16595	4.36067	4.19236	4.25429	4.52723	4.27637	4.49567	4.30287	4.51439	4.53808	4.17257	4.29059	3.9867	4.24404	4.0502	4.40343	3.448	4.45805	4.368	4.28012	3.44732	4.39447	4.50458	4.48945	3.48237	3.97369	3.98833	4.45808	3.9584
RBMS1	3.64966	3.62599	3.16729	3.39309	2.26471	3.43169	3.39558	3.41561	1.65492	3.84529	3.44856	3.34295	3.50382	3.47606	3.324	3.24653	3.4278	3.91225	3.53666	3.06699	3.04979	3.53386	3.48531	3.70803	2.5048	3.91719	2.88098	3.35976	3.31671	3.53933	3.18759	3.09431	3.30476	3.46126	3.25126	3.49753	3.40834	3.25338	2.98408	2.96397	3.24299	2.98994	3.04793	2.37266	3.4691	3.74266	3.62835	3.31622	3.39764
RBMS2	3.7451	3.85503	3.75052	3.29561	2.72728	3.35882	3.62442	3.33471	1.23204	3.77286	3.71981	3.69572	3.58008	3.8995	3.58274	3.37026	3.40703	3.24604	3.40618	2.99586	3.60345	2.98101	3.36689	3.45989	2.8173	3.64748	3.08304	3.19646	3.61455	3.2695	3.52922	3.23378	3.64115	3.54642	3.02235	3.13913	3.80145	3.24553	3.27287	3.13162	3.66654	3.27303	3.46748	2.89338	3.58898	3.64489	3.6675	3.16017	3.87359
RBMS3	3.07408	3.29358	3.2738	2.31789	2.2007	2.4196	3.12253	3.01993	1.59875	2.96118	3.22235	3.14216	3.60971	3.74872	3.07301	2.58525	3.16221	2.89577	2.97536	2.25335	2.62902	2.54334	2.64863	3.25086	1.87673	2.99837	2.61232	2.50628	2.59317	2.53573	3.44408	2.20166	2.93197	3.11469	2.38034	3.10401	3.24557	2.30824	2.50343	2.33527	3.2563	2.5791	2.85132	1.95982	3.23371	3.16387	3.19635	2.67169	3.12299
RBMX	5.33379	5.17406	4.54132	5.17481	5.39322	5.2654	5.2396	4.71327	3.71907	5.48469	5.08682	4.35288	5.02655	4.80823	4.93156	5.56902	4.35801	5.16764	5.40449	5.13581	5.75806	5.35097	5.30079	5.37292	5.05652	5.32608	5.332	5.36928	5.73259	5.65107	5.13689	5.5179	4.75054	5.11811	4.92622	5.30356	4.05553	5.22443	5.37449	5.50915	4.1935	5.30039	5.36272	5.36507	4.35088	4.90903	4.88613	5.23891	4.64641
RBMX2	2.99834	2.92426	2.81256	3.34853	3.94595	3.25966	3.09349	2.67525	1.87531	3.40502	3.15949	3.00577	3.12698	2.88885	3.02942	3.16646	2.9432	3.42005	3.07681	3.56252	3.24558	3.1644	3.13545	3.18445	3.19939	3.04094	3.25328	3.32329	3.56502	3.31907	3.20266	3.04595	2.74044	3.30174	2.86051	3.43831	2.9315	3.76355	3.34074	3.33084	3.2504	3.58023	3.32503	3.77399	3.11212	3.15035	3.11694	3.22045	3.16305
RBMXL1	3.28034	3.15081	2.61639	3.29774	2.46913	3.32641	3.21758	2.59677	1.70896	3.35515	3.03623	2.27215	2.88121	2.77666	3.10903	3.21328	2.52371	3.11915	2.99661	2.60038	2.85949	3.10845	3.10889	3.45317	2.71969	3.40746	3.15957	3.11308	3.2906	3.64824	3.00856	2.8009	2.76712	3.24834	2.86264	3.16663	2.26051	3.13535	3.49407	3.13141	2.30367	3.32841	3.20938	2.70705	2.22822	3.09076	3.25889	3.09804	2.63056
RBMXL2	0.0222105	0.0247984	0	0	0.0149672	0	0.0336849	0	0	0	0	0.0193262	0	0	0	0	0.0101639	0.0227011	0	0	0.0290025	0.0462725	0	0.0239486	0	0	0.0413834	0	0.0479771	0.0224623	0	0.0251864	0.017443	0.0161289	0.0132765	0	0	0.0148571	0.0442571	0.0505866	0	0	0	0	0	0	0	0.0448141	0
RBMXL3	0	0	0	0	0	0	0	0	0	0	0.00602951	0	0.0109079	0	0	0	0.00554262	0	0	0	0.00795315	0	0	0	0	0	0	0.00601928	0	0.00614953	0	0	0	0	0	0	0	0	0	0	0	0	0	0	0	0	0.00859611	0	0
RBMY1A1	0	0	0	0	0	0	0	0	0	0	0	0	0	0	0	0	0	0	0	0	0	0	0	0	0	0	0	0	0	0	0	0	0	0	0	0	0	0	0	0	0	0	0	0	0	0	0	0	0
RBMY1B	0	0	0	0	0	0	0	0	0	0	0	0	0	0	0	0	0	0	0	0	0	0	0	0	0	0	0	0	0	0	0	0	0	0	0	0	0	0	0	0	0	0	0	0	0	0	0	0	0
RBMY1D	0	0	0	0	0	0	0	0	0	0	0	0	0	0	0	0	0	0	0	0	0	0	0	0	0	0	0	0	0	0	0	0	0	0	0	0	0	0	0	0	0	0	0	0	0	0	0	0	0
RBMY1E	0	0	0	0	0	0	0	0	0	0	0	0	0	0	0	0	0	0	0	0	0	0	0	0	0	0	0	0	0	0	0	0	0	0	0	0	0	0	0	0	0	0	0	0	0	0	0	0	0
RBMY1F	0	0	0	0	0	0	0	0	0	0	0	0	0	0	0	0	0	0	0	0	0	0	0	0	0	0	0	0	0	0	0	0	0	0	0	0	0	0	0	0	0	0	0	0	0	0	0	0	0
RBMY1J	0	0	0	0	0	0	0	0	0	0	0	0	0	0	0	0	0	0	0	0	0	0	0	0	0	0	0	0	0	0	0	0	0	0	0	0	0	0	0	0	0	0	0	0	0	0	0	0	0
RBPMS	4.44767	4.34826	3.87098	4.06976	3.78373	3.96616	3.88269	3.83231	0.868723	3.90474	4.09624	4.32411	3.77304	4.42567	3.74077	3.83471	4.13862	3.59773	4.27985	3.89715	4.11467	3.39226	4.02918	4.07158	3.66674	3.66955	3.54479	3.68295	3.71297	3.48547	4.2126	3.30343	3.9639	4.01237	3.83421	3.78069	3.95294	3.90301	3.94998	3.9261	3.89809	4.35899	3.97013	3.63219	3.79084	4.09016	4.15097	3.87985	3.96607
RBPMS2	1.46333	2.8575	3.40375	1.63757	1.46364	1.4682	2.54926	3.25131	0.769391	1.58161	1.45922	4.98741	2.62146	3.08053	2.51996	1.72671	4.15631	1.83492	1.85216	1.81373	1.32906	1.39929	2.29047	1.65189	1.48871	2.05461	1.30248	2.13664	1.22319	1.13991	2.70197	1.83207	3.68346	2.84138	2.01831	1.195	3.55038	1.09468	1.03324	1.59513	3.86881	1.41906	1.10333	1.40846	3.35032	2.47903	3.71162	1.21577	2.9764
RC3H1	2.87801	3.03304	2.34529	2.65145	1.65142	2.79688	2.73942	2.50008	2.02777	2.76058	2.6075	2.23145	2.63054	2.594	2.71216	2.60419	2.31515	3.02016	2.22102	2.26745	2.54583	2.78444	2.25676	2.56725	1.88932	3.12974	2.80965	2.53623	2.94665	2.4654	2.62683	1.88812	2.4259	2.83377	2.09014	2.14661	2.20255	2.31707	2.76626	1.75192	2.17873	2.33336	2.81965	1.92214	2.26255	2.68261	2.78068	2.07243	2.33742
RC3H2	3.32706	3.30826	2.68263	2.68251	2.03185	3.01284	3.03496	3.1097	2.20435	3.10791	2.77053	2.78054	3.01395	3.03484	3.07003	3.02244	2.79756	3.07502	3.17945	2.48956	2.92923	3.41494	2.77001	3.14426	2.05736	3.40624	3.07758	3.07432	3.21581	3.0008	3.10475	3.10502	2.85625	3.12722	2.64543	3.09781	2.71123	3.05702	2.78401	2.30801	2.74208	2.59735	3.00768	2.31947	2.65355	3.21193	2.99588	2.68258	2.77543
RCL1	2.19749	2.37022	2.45	2.44675	2.73879	2.10425	2.38949	2.59204	1.62502	2.44582	2.11815	2.25623	2.26835	2.73725	2.10233	2.23695	2.26312	2.09364	2.57467	2.72525	2.19952	2.11696	2.54848	2.29704	2.28269	2.26201	2.09098	2.31642	2.24136	2.50443	2.17975	2.09258	2.86263	2.24756	1.9868	2.19917	2.11077	2.20994	2.00032	2.40159	2.10925	2.30218	2.1291	2.35477	1.86021	2.39265	2.53049	2.41027	2.23788
RDM1	0.0418622	0.0919417	0.0555729	0.305494	0.0560016	0.0970853	0.0632688	0.0998035	0	0.121385	0.0415173	0.054347	0.0743782	0	0.0326638	0.101384	0	0.0945315	0.0742226	0.181639	0.0941522	0.498104	0.0765311	0.131319	0.115764	0.304248	0.123983	0.149647	0.16391	0.113554	0.0482271	0.767098	0.0809433	0.200812	0.0126005	0.105954	0	0.135167	0.122576	0.17246	0.0401506	0.0276606	0.0217318	0.160067	0.0877729	0.0708355	0.0297431	0.0564667	0.0180811
REPIN1	4.04466	3.92875	3.74264	4.53661	4.71802	4.16628	4.38052	4.2938	4.2744	4.13279	3.73107	4.2098	3.81108	3.53854	4.44873	4.35102	3.61956	4.20177	4.38622	4.49822	4.49259	4.52947	4.2056	4.31144	4.96041	4.0708	4.65649	4.6472	4.13318	4.27351	4.46242	4.58501	4.20445	4.2555	4.27427	4.32078	4.10042	4.32599	4.58073	4.43339	4.21163	4.53348	4.51603	4.97638	3.78893	3.85974	3.88842	4.43711	4.06555
REXO1	2.16476	2.02559	1.98978	2.756	2.49437	2.54468	2.35411	2.53427	1.61984	1.93027	1.49514	2.57372	1.96038	1.97564	2.46102	2.61186	2.24598	2.80787	2.80581	2.66394	2.45406	2.88197	2.86622	2.72555	2.79474	1.83112	2.61571	2.79093	2.08479	2.4901	2.7486	2.76463	2.76103	2.60254	2.86689	2.83009	2.34082	2.61246	2.36589	2.64269	2.3029	2.70951	2.70372	2.31043	2.09107	2.05653	2.4858	3.08006	2.36697
REXO2	3.57595	3.36298	3.45747	3.55402	3.56705	3.5814	3.22493	3.21452	2.26451	3.9144	3.51113	3.64923	3.78919	3.0045	3.15254	3.08535	3.32827	3.79784	3.2292	3.76515	3.41277	3.42673	3.57809	3.18898	3.55468	3.6306	3.44134	3.42254	3.35405	3.57614	3.13726	3.58188	3.31887	3.3086	3.48256	3.45103	3.55909	3.60404	3.3372	3.29346	3.65102	3.25982	3.36499	3.60081	3.82798	3.80866	3.33437	3.46789	3.62247
REXO4	3.0937	2.93151	2.8211	3.50203	3.7426	3.34853	3.26244	2.86736	2.94101	3.01432	2.84421	2.93843	3.40689	2.46164	3.34715	3.49829	2.80541	3.30294	3.1119	3.76876	3.532	3.56931	3.58727	3.38534	4.01597	2.66238	3.75689	3.76799	3.52651	3.72779	3.67484	3.97484	3.04874	3.3359	3.37855	3.75718	2.89325	3.7327	3.39367	4.06055	2.76028	3.86918	3.82871	3.86473	3.13422	3.08393	3.00814	3.84017	3.26678
RIDA	2.91638	3.82544	4.41101	3.56417	3.52213	2.85383	3.47431	3.8837	3.07904	3.18345	3.03293	3.55352	4.31804	4.73861	3.14337	2.85361	4.31693	2.92608	2.44136	3.09491	2.75865	2.9841	3.08014	3.10043	3.18509	3.39597	2.93655	3.09885	3.1233	2.78894	3.38996	2.99101	3.77606	3.09468	3.17246	2.85277	3.88792	2.56428	3.1434	3.18556	3.99449	2.93056	2.96884	3.55186	4.3961	3.37171	3.2268	2.66282	4.04423
RIOK1	3.32963	3.08026	2.67825	3.27219	2.92463	3.20338	3.08809	2.91869	2.02442	3.54169	3.07597	2.65921	2.96479	2.76549	2.89953	3.15397	2.77069	3.45021	3.27562	3.15081	3.14233	3.48245	3.3665	3.24254	3.02442	3.35972	3.06242	3.19922	3.317	3.53227	2.97166	3.18836	2.88089	3.17186	2.92892	3.17023	2.59721	3.32812	3.15564	3.26763	2.61751	3.31336	3.21031	3.21967	2.57905	3.30807	2.81364	3.35475	2.96673
RIOK2	2.80249	2.7362	2.4792	2.54038	2.46324	2.53545	2.71368	2.39426	2.16634	3.05865	2.5708	2.23476	2.45907	2.48785	2.5665	2.84605	2.60431	2.77159	2.36464	2.47353	2.50563	2.55877	2.51326	2.85995	2.30561	2.8491	2.63828	2.57763	2.7793	2.72738	2.55004	2.65732	2.23386	2.65175	2.41236	2.62145	2.11222	2.95124	2.79753	2.63914	2.27985	2.52429	2.74035	2.89803	2.20366	2.8063	2.63237	2.53515	2.47888
RIOK3	4.09407	4.02749	3.81533	3.70726	3.36475	4.04486	3.82082	3.66504	4.03226	3.948	3.77812	3.5703	3.75454	3.85104	3.71397	4.05792	3.77544	3.8214	3.87503	3.53999	3.84991	3.98284	4.1118	3.96366	3.29748	3.93167	3.85519	3.95914	4.01357	4.10765	3.83934	3.84798	3.69301	3.65891	3.81476	3.94353	3.39991	3.7439	3.8309	3.80682	3.42867	3.36999	3.81965	3.4893	3.57035	3.94075	3.60071	3.8027	3.77708
[truncated: 525 more rows]
[truncated: 64 more columns]

[truncated: 4 more sheets: TCGA-LUMA-1538RBP-Expression-OS, TCGA-LUMB-1538RBP-Expression-OS, TCGA-HER2-1538RBP-Expression-OS, TCGA-TNBC-1538RBP-Expression-OS]
