# Supplementary material for: Identification of a Three-RNA Binding Proteins (RBPs) Signature Predicting Prognosis for Breast Cancer
Source: Front Oncol. 2021 Jul 12;11:663556. doi: 10.3389/fonc.2021.663556 (PMC8311660; doi:10.3389/fonc.2021.663556)
Supplement: Supplementary file 6 [file Table_4.xlsx]

## Sheet: DEGs in each subtypes
Luminal-A					Luminal-B					HER2+					TNBC
id	log2FC	PValue	FDR		id	log2FC	PValue	FDR		id	log2FC	PValue	FDR		id	log2FC	PValue	FDR
EEF1A2	3.82563	4.17874e-43	6.42273e-40		EXO1	6.56996	2.41e-32	3.71e-29		EXO1	7.64728	1.45e-26	2.22e-23		NOVA1	-8.51223	4.26e-57	6.55e-54
RNASE7	-6.36221	6.94328e-40	5.33591e-37		RNASE7	-7.35438	3.6e-28	2.77e-25		NOVA1	-8.41131	1.31e-21	1.01e-18		EXO1	7.87892	2.79e-52	2.14e-49
RBMS3	-3.74897	1.53754e-32	7.87735e-30		EEF1A2	3.51784	1.56e-25	8e-23		RBMS3	-5.34073	1.11e-14	5.69e-12		RBMS3	-5.12258	8.94e-34	4.58e-31
EXO1	5.60396	4.83755e-29	1.85883e-26		DQX1	7.75328	2.75e-23	1.06e-20		LIN28A	8.39445	5.36e-14	2.06e-11		AFF3	-5.162	1.9e-32	7.31e-30
IGF2BP2	-4.53199	4.56556e-28	1.40345e-25		NOVA1	-4.51923	4.58e-23	1.41e-20		EZH2	4.16951	1.62e-12	4.51e-10		EZH2	4.71254	6.43e-32	1.98e-29
CELF2	-3.07597	6.56712e-28	1.68228e-25		RBMS3	-4.03229	5.98e-23	1.53e-20		MEX3A	3.73943	1.76e-12	4.51e-10		MEX3A	4.14456	3.4e-30	8.7e-28
LARP6	-3.26804	2.94463e-24	6.46556e-22		CELF2	-3.12991	1.65e-18	3.62e-16		TDRD1	5.73433	4.91e-12	9.95e-10		ZCCHC24	-3.20789	3.05e-24	6.7e-22
TDRD10	-4.56717	3.88332e-22	7.46082e-20		LARP6	-3.57661	7.27e-18	1.4e-15		AFF3	-4.68854	5.18e-12	9.95e-10		RNASE4	-4.72993	4.04e-20	7.76e-18
ZC3H12C	-3.89147	1.46885e-21	2.50847e-19		EZH2	3.52681	1.16e-16	1.98e-14		DQX1	7.24267	2.03e-11	3.48e-09		MKRN3	7.21353	3.16e-18	5.4e-16
SAMD4A	-3.27039	2.83679e-21	4.36015e-19		TDRD10	-5.08741	5.47e-16	8.41e-14		RNASE7	-6.61921	5.37e-10	8.25e-08		RNASE7	-5.26354	5.59e-18	8.59e-16
DQX1	6.25123	8.0546e-18	1.12545e-15		IGF2BP2	-4.1413	4.03e-15	5.63e-13		DNMT3B	4.0718	2.52e-09	3.52e-07		OASL	3.72187	1.31e-17	1.84e-15
EZH2	3.16054	8.86214e-18	1.13509e-15		SAMD4A	-3.42276	7.77e-15	9.96e-13		LARP6	-3.88993	3.23e-09	4.04e-07		ZFP36	-1.85666	8.46e-17	1.08e-14
ZFP36	-1.57879	2.29112e-17	2.70881e-15		ZFP36	-1.70334	3.75e-14	4.43e-12		JAKMIP1	6.25606	3.42e-09	4.04e-07		ELAVL2	5.9929	5.67e-16	6.71e-14
SMAD9	-3.30582	3.93291e-17	4.31778e-15		GSPT2	-2.89506	8.63e-14	9.44e-12		ZFP36	-1.9954	9.58e-09	1.05e-06		DNMT3B	3.75619	6.32e-15	6.93e-13
PPARGC1A	-4.64591	5.35308e-17	5.48512e-15		ZC3H12C	-3.90016	9.98e-14	9.44e-12		TDRD10	-5.83381	1.78e-08	1.83e-06		EIF4E3	-2.80291	3.64e-14	3.73e-12
RBPMS2	-2.64235	5.89376e-16	5.45686e-14		OASL	3.33847	1.02e-13	9.44e-12		GSPT2	-3.50621	2.39e-08	2.22e-06		TLR3	-3.33744	4.03e-14	3.87e-12
ACO1	-1.9759	6.03557e-16	5.45686e-14		RDM1	6.0356	1.04e-13	9.44e-12		OASL	3.56095	2.46e-08	2.22e-06		TDRD10	-4.5565	6.56e-14	5.65e-12
CAVIN1	-1.50692	9.13025e-16	7.79622e-14		NPM2	-5.09792	3.71e-13	3.17e-11		ESRP1	2.18166	5.03e-08	4.3e-06		BOP1	2.26852	7.08e-14	5.65e-12
NPM2	-4.16328	1.55253e-15	1.25591e-13		SMAD9	-3.56317	1.38e-12	1.12e-10		RBM24	-5.79285	5.6e-08	4.53e-06		RNASEH2A	2.36359	7.19e-14	5.65e-12
GSPT2	-2.35922	7.33355e-15	5.63583e-13		ACO1	-2.09654	7.85e-12	6.03e-10		RNASE4	-4.36533	1.02e-07	7.82e-06		TIPARP	-2.34536	7.35e-14	5.65e-12
INTS6L	-2.94332	1.02985e-14	7.53753e-13		INTS6L	-3.31643	1.34e-11	9.77e-10		ZCCHC24	-2.54932	1.15e-07	8.39e-06		ACO1	-2.18082	5.29e-13	3.87e-11
YBX3	-1.74117	5.56556e-14	3.8883e-12		ARHGEF28	-3.00765	6.77e-11	4.73e-09		CELF2	-2.83411	1.91e-07	1.33e-05		CELF2	-2.41146	5.75e-13	4.02e-11
RDM1	5.28697	1.13097e-13	7.5578e-12		ESRP1	1.82734	7.25e-11	4.85e-09		EEF1A2	2.53478	4.58e-07	3.06e-05		RDM1	5.73155	1.25e-12	8.37e-11
QKI	-1.97	1.59271e-13	1.02e-11		FBXO17	-2.90854	8.49e-11	5.44e-09		FBXO17	-3.58408	6.65e-07	4.26e-05		ANG	-2.32143	2e-12	1.28e-10
OASL	2.85227	1.78405e-13	1.09684e-11		RBPMS2	-2.67301	1.18e-10	7.25e-09		ACO1	-2.23765	2.51e-06	0.000154282		ZNF106	-2.13495	4.1e-12	2.52e-10
PIWIL4	-3.42287	6.14992e-13	3.63555e-11		PPARGC1A	-4.63743	1.87e-10	1.11e-08		ARHGEF28	-3.53396	2.65e-06	0.000156107		IGF2BP3	6.09984	5.74e-12	3.39e-10
ZCCHC24	-1.70991	8.0104e-13	4.56e-11		YBX3	-1.84198	2.16e-10	1.23e-08		SAMD4A	-3.2004	2.74e-06	0.000156107		ESRP1	1.89804	6.48e-12	3.69e-10
ESRP1	1.6506	1.83401e-12	1.00674e-10		RNASEH2A	2.05279	2.83e-10	1.55e-08		CAVIN1	-1.56142	4.94e-06	0.000271434		RPL39L	2.07915	1.39e-11	7.64e-10
FBXO17	-2.43094	2.02203e-12	1.07168e-10		CAVIN1	-1.37301	7.86e-10	4.16e-08		RNASEH2A	2.09639	9.1e-06	0.000482424		JAKMIP1	5.33255	1.72e-11	9.11e-10
NOVA2	-3.01325	6.34738e-12	3.25198e-10		ZCCHC24	-1.77839	2.49e-09	1.27e-07		ZC3H6	-3.33726	1.01e-05	0.000516747		RBPMS	-2.13743	2.15e-11	1.1e-09
CPEB1	-3.69907	1.38268e-11	6.85543e-10		PIWIL4	-3.65156	3.07e-09	1.52e-07		RBPMS2	-2.84603	1.14e-05	0.000552551		CAVIN1	-1.48234	2.24e-11	1.11e-09
MBNL3	-2.51042	1.4585e-11	7.00538e-10		JAKMIP1	4.83333	3.45e-09	1.66e-07		TIPARP	-2.12187	1.15e-05	0.000552551		MAEL	5.68086	5.01e-11	2.4e-09
ZNF106	-1.64474	1.85303e-11	8.63062e-10		MEX3A	2.32123	3.75e-09	1.75e-07		ANG	-2.20448	1.46e-05	0.000681744		DDX39A	1.99906	5.27e-11	2.4e-09
HABP4	-2.05844	3.16082e-11	1.42888e-09		QKI	-1.94657	5.93e-09	2.68e-07		TLR3	-2.91986	1.76e-05	0.000793784		SIDT1	-3.1106	5.3e-11	2.4e-09
RBMS1	-1.80991	3.32607e-11	1.46062e-09		NOVA2	-3.27269	8.96e-09	3.94e-07		HABP4	-2.61905	1.95e-05	0.000856782		SETD7	-2.02492	7.27e-11	3.19e-09
MBNL2	-1.47569	4.21301e-11	1.79872e-09		RNASE4	-2.71636	1.14e-08	4.85e-07		EIF4E3	-2.41089	3.23e-05	0.00131904		MRPL12	1.94691	2.02e-10	8.63e-09
RNASEH2A	1.79905	4.77038e-11	1.98164e-09		ZNF106	-1.74718	1.17e-08	4.87e-07		DZIP1L	-3.82283	3.24e-05	0.00131904		RBM24	-3.7648	2.12e-10	8.82e-09
BICC1	-1.99403	5.30649e-11	2.14634e-09		HABP4	-2.23455	1.23e-08	4.97e-07		RBPMS	-2.05744	3.26e-05	0.00131904		AFF1	-2.01359	2.49e-10	1.01e-08
RNASE1	-1.20164	1.10051e-10	4.33713e-09		RBMS2	-1.88507	3.09e-08	1.21e-06		POP1	2.59127	3.49e-05	0.00137348		NOVA2	-3.58784	2.67e-10	1.05e-08
NOVA1	-2.09115	1.2853e-10	4.93877e-09		MBNL2	-1.54858	3.14e-08	1.21e-06		DDX39A	1.87021	4.16e-05	0.00159923		CPEB2	-2.41368	3.13e-10	1.2e-08
RBMS2	-1.71247	2.15988e-10	8.09692e-09		CPEB1	-3.88165	5.67e-08	2.13e-06		OAS2	1.85613	6.21e-05	0.00232856		ARHGEF28	-2.73639	1.01e-09	3.78e-08
ARHGEF28	-2.25105	3.05521e-10	1.11806e-08		OAS2	1.73645	5.83e-08	2.14e-06		ZNF106	-1.85617	9.58e-05	0.00350421		POP1	2.59195	1.05e-09	3.83e-08
POLR2F	-3.99329	6.26298e-10	2.23865e-08		NYNRIN	-2.00255	7.22e-08	2.58e-06		NOVA2	-3.48985	0.000112972	0.00403809		SAMD4A	-2.4972	1.51e-09	5.41e-08
JAKMIP1	4.48245	6.72235e-10	2.34824e-08		PCBP3	-3.80999	1.3e-07	4.55e-06		ELAVL2	4.31916	0.000148715	0.00519489		RPP25	2.13467	3e-09	1.05e-07
NANOS1	-2.31633	9.27696e-10	3.1686e-08		CTIF	-1.74075	1.55e-07	5.3e-06		PABPC5	-4.12728	0.000158545	0.00541519		EXOSC4	1.79969	3.22e-09	1.1e-07
ZFP36L2	-1.15537	9.51247e-10	3.17841e-08		POLR2F	-4.48054	2.18e-07	7.27e-06		OAS3	1.71623	0.000220767	0.00737651		FTO	-1.95414	4.71e-09	1.55e-07
PPARGC1B	-2.98385	1.16614e-09	3.81353e-08		MBNL3	-2.39549	2.39e-07	7.82e-06		BOP1	1.69536	0.000236443	0.00773219		SMAD9	-2.81314	4.74e-09	1.55e-07
PCBP3	-3.31892	1.47671e-09	4.72856e-08		ZFP36L2	-1.20424	3.01e-07	9.63e-06		IGF2BP1	4.14906	0.000260987	0.00835702		PUSL1	2.20742	7.22e-09	2.31e-07
DZIP1	-2.3606	1.66445e-09	5.22094e-08		RBMS1	-1.71913	4.31e-07	1.35e-05		ZFP36L2	-1.30394	0.000283524	0.00889341		PABPC5	-3.80421	8.12e-09	2.55e-07
TUT4	-2.12838	3.25658e-09	1.00107e-07		ELAC1	-2.44461	4.4e-07	1.35e-05		RBMS2	-1.84243	0.000341722	0.0103138		SIDT2	-1.84873	9.95e-09	3.06e-07
ZC3H12B	-3.27787	6.56122e-09	1.94165e-07		TLR3	-2.12724	4.95e-07	1.47e-05		ESRP2	1.6898	0.00034289	0.0103138		RBM43	-2.22789	1.27e-08	3.81e-07
CTIF	-1.53177	6.56903e-09	1.94165e-07		SNRNP25	1.66754	4.98e-07	1.47e-05		NYNRIN	-2.05171	0.000348938	0.0103138		ISG20	2.44082	1.4e-08	4.15e-07
SNRNP25	1.60695	7.54849e-09	2.18906e-07		ESRP2	1.63	5.78e-07	1.68e-05		PIWIL2	-4.55066	0.000374937	0.0108732		CPEB3	-2.90089	1.44e-08	4.17e-07
NUDT16L1	1.45569	9.22065e-09	2.62447e-07		DDX39A	1.5581	8.45e-07	2.4e-05		OAS1	1.68017	0.0004433	0.0125579		PURA	-2.1379	1.63e-08	4.63e-07
MRPS30	1.47073	1.33711e-08	3.7366e-07		RBPMS	-1.53084	1.15e-06	3.21e-05		RDM1	4.3143	0.000449372	0.0125579		SRSF12	3.54312	1.92e-08	5.37e-07
RPUSD1	1.59988	1.82436e-08	4.97083e-07		OAS3	1.55707	1.23e-06	3.37e-05		DCAF13	1.80371	0.000542238	0.0148825		CD3EAP	2.56882	1.99e-08	5.46e-07
PIWIL2	-3.15484	1.84344e-08	4.97083e-07		EIF4E3	-1.71554	1.39e-06	3.74e-05		CLK4	-2.19711	0.000582255	0.0157005		DCAF13	1.92211	3.22e-08	8.55e-07
MEX3A	1.8868	1.99003e-08	5.1852e-07		DNMT3B	2.45296	1.78e-06	4.72e-05		RAVER2	-2.07053	0.000594644	0.0157581		BICC1	-2.06059	3.23e-08	8.55e-07
TLR3	-1.87331	1.99041e-08	5.1852e-07		DZIP1	-2.33071	1.82e-06	4.74e-05		FTO	-1.77409	0.000656187	0.0170942		RBPMS2	-2.16313	4.22e-08	1.1e-06
EIF3L	-1.1193	2.11219e-08	5.41071e-07		FTO	-1.59515	1.91e-06	4.82e-05		QKI	-1.69465	0.000715562	0.0183303		CELF4	4.44878	5.12e-08	1.31e-06
TIPARP	-1.37081	2.50871e-08	6.32113e-07		TIPARP	-1.46271	1.91e-06	4.82e-05		MRPL12	1.5652	0.000777486	0.019487		RRP1	1.77316	5.41e-08	1.36e-06
DZIP1L	-2.39741	3.25105e-08	8.05945e-07		RPUSD1	1.61907	2.03e-06	5.02e-05		EXOSC4	1.53414	0.000786074	0.019487		ALYREF	1.44093	5.81e-08	1.44e-06
RNASE4	-1.99813	5.33094e-08	1.30058e-06		PIWIL2	-3.50725	2.16e-06	5.26e-05		SIDT2	-1.6636	0.000804832	0.0196353		CPEB4	-2.02934	6.01e-08	1.46e-06
FTO	-1.45314	6.11491e-08	1.46853e-06		ZC3H12B	-3.42619	2.6e-06	6.25e-05		MRPL13	1.59129	0.000903059	0.0216875		ZC3H6	-2.47028	6.06e-08	1.46e-06
ZNF239	1.73462	8.70023e-08	2.05727e-06		TUT4	-2.09233	3.84e-06	9.07e-05		ISG20	2.09898	0.00107091	0.0253229		GSPT2	-1.97153	7.15e-08	1.67e-06
NYNRIN	-1.53716	1.41489e-07	3.29498e-06		OAS1	1.52439	4.02e-06	9.36e-05		CPEB2	-1.91394	0.00111118	0.0255046		RBMS2	-1.78439	7.19e-08	1.67e-06
RBPMS	-1.30013	2.06543e-07	4.73816e-06		PPARGC1B	-2.84344	4.11e-06	9.42e-05		CTIF	-1.66544	0.00111178	0.0255046		RNASE2	3.20683	1.21e-07	2.76e-06
MBNL1	-1.17967	2.21089e-07	4.99726e-06		BICC1	-1.71723	4.83e-06	0.000109083		RPP25	1.76358	0.00113117	0.0255678		LARP6	-1.99242	1.22e-07	2.76e-06
ELAVL2	3.55897	2.81057e-07	6.26065e-06		NUDT16L1	1.39995	5.37e-06	0.000117306		PURA	-1.89637	0.00122607	0.0271392		TERT	4.70062	1.41e-07	3.13e-06
TSEN54	1.4028	3.61638e-07	7.94054e-06		EXOSC4	1.43924	5.4e-06	0.000117306		BICC1	-1.88998	0.00123601	0.0271392		PIWIL2	-3.91021	1.5e-07	3.29e-06
ATXN1L	-1.32791	3.95277e-07	8.55691e-06		ZC3H6	-2.08275	5.42e-06	0.000117306		MPHOSPH6	1.3871	0.00141405	0.0306111		MRPS12	1.62782	1.55e-07	3.36e-06
EIF4E3	-1.43057	4.58082e-07	9.77877e-06		DZIP1L	-2.50715	6.23e-06	0.000132947		PTRH2	1.70978	0.0014472	0.0308937		NOP2	1.65393	1.83e-07	3.88e-06
C2orf15	1.84362	5.0996e-07	1.07371e-05		MRPL12	1.42664	8.62e-06	0.000181502		INTS7	1.60473	0.00147313	0.0310165		CIRBP	-1.33355	1.84e-07	3.88e-06
ESRP2	1.35952	5.2497e-07	1.09038e-05		RAVER2	-1.73103	9.28e-06	0.000192777		MKRN3	3.99058	0.00158807	0.0329847		AZGP1	-1.15487	1.9e-07	3.94e-06
STRBP	1.45045	5.3537e-07	1.09715e-05		EIF3L	-1.09704	1.01e-05	0.000204597		CLK1	-1.39322	0.00164403	0.0336916		CPEB1	-3.68359	1.92e-07	3.94e-06
EXOSC4	1.30244	6.44299e-07	1.30301e-05		BOP1	1.42134	1.01e-05	0.000204597		ZC3H12C	-2.44151	0.00173932	0.0351754		BYSL	1.55857	3.74e-07	7.56e-06
PAIP2B	-1.70767	8.01276e-07	1.59943e-05		ELAVL2	3.52537	1.08e-05	0.000215415		ZC3H12B	-3.91739	0.00181714	0.036272		NUDT16	-1.69701	3.98e-07	7.95e-06
PABPC4L	-2.47221	8.57548e-07	1.68981e-05		INTS7	1.50044	1.21e-05	0.000238862		SMAD3	-1.56877	0.00222674	0.0438781		HENMT1	1.69935	4.26e-07	8.39e-06
MAZ	1.21742	9.98173e-07	1.94202e-05		TSEN54	1.43333	1.62e-05	0.000314306		RPL39L	1.42791	0.00228067	0.0440026		PPAN	2.32445	4.42e-07	8.6e-06
SETD7	-1.16529	1.42188e-06	2.73179e-05		PAIP2B	-1.88572	1.67e-05	0.000320356		BARD1	1.95389	0.00229031	0.0440026		CLK4	-2.00394	4.88e-07	9.37e-06
OAS3	1.29719	1.73573e-06	3.2936e-05		PTRH2	1.57246	1.76e-05	0.000334117		IGF2BP3	3.83802	0.00242464	0.0460083		MBNL2	-1.36831	5.39e-07	1.02e-05
RBFOX2	-1.16474	1.79866e-06	3.37139e-05		MRPS34	1.09806	1.83e-05	0.000342666							BAZ2B	-2.1494	5.44e-07	1.02e-05
MRPS34	1.01685	1.87593e-06	3.47386e-05		BARD1	1.90431	1.95e-05	0.000360944							RPUSD1	1.67911	6.15e-07	1.14e-05
DDX39A	1.25839	2.08816e-06	3.82084e-05		MAZ	1.27447	2.03e-05	0.000371349							WDR4	1.85963	6.81e-07	1.25e-05
DDX43	-2.83194	2.40339e-06	4.34589e-05		LSM4	1.20377	2.07e-05	0.000374408							SMAD3	-1.63121	8.88e-07	1.61e-05
CELF3	3.77835	2.63729e-06	4.71339e-05		ZNF239	1.649	2.12e-05	0.000379305							SEPSECS	-2.0985	9.36e-07	1.67e-05
OAS2	1.27714	2.95908e-06	5.22772e-05		SRSF12	-3.49735	2.38e-05	0.000421298							LSM4	1.35692	9.51e-07	1.68e-05
MSI2	1.40788	3.27814e-06	5.69117e-05		ATXN1L	-1.36948	2.5e-05	0.000436045							MRPL14	1.24902	1.2e-06	2.1e-05
BARD1	1.73474	3.29547e-06	5.69117e-05		ISG20	1.8843	2.65e-05	0.000456966							SECISBP2L	-1.54188	1.71e-06	2.95e-05
INTS7	1.33253	4.09761e-06	6.93499e-05		SIDT2	-1.3453	2.69e-05	0.000459999							CLK1	-1.35971	2.05e-06	3.51e-05
RNPC3	-1.60968	4.10594e-06	6.93499e-05		MBNL1	-1.18916	2.79e-05	0.000470519							PUS1	1.8885	2.18e-06	3.68e-05
PUSL1	1.52035	4.32773e-06	7.23013e-05		ENDOU	-3.27095	3.04e-05	0.000508658							EIF3L	-1.15129	2.44e-06	4.07e-05
ELAC1	-1.7188	4.55262e-06	7.52406e-05		RNPC3	-1.84932	3.24e-05	0.000535711							BARD1	2.06438	2.53e-06	4.18e-05
LSM4	1.0741	5.81984e-06	9.51605e-05		LIN28A	3.77012	4.31e-05	0.000697853							PAIP2B	-2.03292	2.95e-06	4.82e-05
SIDT1	1.43156	6.13479e-06	9.92544e-05		MRPL13	1.35897	4.59e-05	0.000734116							MSI1	2.24276	3.44e-06	5.57e-05
MRPL12	1.20197	8.87071e-06	0.000142024		EIF4A1	-2.08823	5.19e-05	0.000822933							DNMT1	1.46441	4.01e-06	6.42e-05
SRSF12	-2.74118	9.12221e-06	0.000144545		STRBP	1.40141	5.47e-05	0.000857094							SRSF5	-1.18188	4.13e-06	6.55e-05
BOP1	1.18685	1.01138e-05	0.000158621		BRCA1	1.92249	5.52e-05	0.000857094							OAS2	1.47358	4.31e-06	6.76e-05
EIF4E1B	3.3025	1.22323e-05	0.00018991		CLK4	-1.60708	5.75e-05	0.000883175							LIN28B	3.69215	5.07e-06	7.87e-05
OAS1	1.22111	1.31595e-05	0.000202262		PABPC4L	-2.63142	5.92e-05	0.000900744							NOP16	1.55167	5.37e-06	8.26e-05
HELZ2	1.40438	1.39033e-05	0.000211578		MRPS12	1.28052	6.27e-05	0.000944747							DQX1	3.8995	5.75e-06	8.73e-05
RAVER2	-1.30542	2.07699e-05	0.000312975		PUSL1	1.58079	7.05e-05	0.00105175							SNRPA1	1.48075	5.79e-06	8.73e-05
ZMAT3	-1.23872	2.5447e-05	0.000379729		MSI2	1.43086	8.46e-05	0.00124968							CTU1	2.34564	6.18e-06	9.15e-05
ADAT3	2.21566	2.77142e-05	0.000409584		RBFOX2	-1.19989	8.8e-05	0.00128882							CTIF	-1.44766	6.19e-06	9.15e-05
SECISBP2L	-1.07187	2.98827e-05	0.000437426		ANG	-1.24177	0.000101087	0.00146576							MAGOHB	1.72058	6.42e-06	9.4e-05
TDRKH	1.34379	3.13521e-05	0.000454605		CLK1	-1.11369	0.000115624	0.00166088							RNASE10	4.17082	6.85e-06	9.93e-05
ENDOU	-2.5481	3.53816e-05	0.000508238		AGO4	-1.39731	0.000118025	0.00167967							RRS1	1.32116	7.08e-06	0.000101676
WBP4	-1.09946	3.61012e-05	0.000513774		DCAF13	1.38583	0.000129794	0.00183021							AUH	-1.49767	8.07e-06	0.000114862
RBM24	1.6985	4.11134e-05	0.000579736		MRPS23	1.29932	0.000143236	0.0020014							XPO5	1.42755	8.75e-06	0.000123354
TRDMT1	-1.9877	4.92978e-05	0.00068262		CD3EAP	1.83609	0.00015685	0.00217188							PAN2	-1.62676	8.87e-06	0.000123928
RBM7	-1.30837	5.64509e-05	0.000771852		SIDT1	1.4178	0.000185056	0.00253956							MRPL13	1.44718	9.02e-06	0.000124872
CD3EAP	1.61923	5.67464e-05	0.000771852		WBP4	-1.23659	0.000205595	0.00279646							RPP21	1.73243	9.7e-06	0.000133116
TARS2	1.07211	5.9403e-05	0.000800898		POLR1E	-1.1447	0.000226763	0.00303073							TRMU	1.83946	1.17e-05	0.000159447
BRCA1	1.62001	6.31633e-05	0.000833628		HELZ2	1.43351	0.000254961	0.00337823							EIF4B	-1.02556	1.23e-05	0.000165524
SIDT2	-1.01383	6.34411e-05	0.000833628		CWF19L2	-1.23864	0.00029032	0.00381386							KHDC1	2.79171	1.39e-05	0.000185285
THOC6	1.01401	6.42375e-05	0.000833628		ZMAT3	-1.31102	0.000357158	0.00465214							RUVBL1	1.44678	1.49e-05	0.000197755
EIF4A1	-1.62562	6.45424e-05	0.000833628		TDRKH	1.38205	0.000405937	0.00519938							TDRKH	1.63413	1.55e-05	0.00020355
ZC3H3	1.11719	6.76928e-05	0.000867032		SRSF8	-1.0324	0.000448165	0.00564615							RBM38	1.27463	1.59e-05	0.000206687
DCAF13	1.20749	6.93082e-05	0.000880385		THOC3	1.5382	0.000505876	0.00627041							LSM7	1.24991	1.84e-05	0.000238251
THOC3	1.45521	7.08032e-05	0.000892004		PURA	-1.27623	0.000520019	0.00639416							IGF2BP1	3.53928	2.05e-05	0.000263099
KHDRBS3	-1.58291	7.19207e-05	0.000898717		TRDMT1	-2.16672	0.000537613	0.00655803							NPM3	1.18826	2.2e-05	0.000279955
TDRD6	-2.4926	7.55351e-05	0.00093627		PABPC5	-2.17878	0.000554099	0.0067059							SNRPG	1.20084	2.24e-05	0.000282689
PEG10	-1.01055	7.83744e-05	0.000961973		DCP1A	-1.15453	0.000598217	0.00716662							TSEN54	1.38348	2.27e-05	0.000283915
MRPS12	1.06472	7.88605e-05	0.000961973		AFF2	-2.87675	0.000603413	0.00716662							ADAT3	2.59747	2.53e-05	0.00031298
CWF19L2	-1.07084	8.89013e-05	0.00107592		RPL26L1	1.05381	0.000615245	0.00716662							POP7	1.15012	2.78e-05	0.00033963
MRPL13	1.09652	9.38589e-05	0.00112704		RUVBL1	1.17091	0.000615481	0.00716662							SMAD5	-1.33071	2.87e-05	0.000347341
APOBEC2	-2.38465	0.000109484	0.00128767		TENT5A	-1.20946	0.000642185	0.00741813							SNRPD1	1.31892	2.91e-05	0.00034982
ZNF579	1.36738	0.000109749	0.00128767		POLR2H	1.03855	0.000646734	0.00741813							RNASEL	-1.72377	3e-05	0.000357823
LIN28A	3.05137	0.000119964	0.00139686		RBM7	-1.38096	0.000706537	0.00799861							INTS7	1.42281	3.53e-05	0.000417944
PABPC5	-1.86523	0.000142908	0.00163917		MKRN3	3.13514	0.000707749	0.00799861							SMG6	-1.67529	3.71e-05	0.000435634
RBMXL1	-1.10092	0.000145132	0.00165236		RBMXL1	-1.21378	0.000728915	0.00817768							RNPC3	-1.76034	4.51e-05	0.000524765
ADARB1	-1.20285	0.00015307	0.00172991		AUH	-1.14059	0.000735992	0.00819725							RPP40	1.52442	5.22e-05	0.000603557
AFF2	-2.40867	0.000155038	0.00173937		C2orf15	1.51152	0.000759078	0.00834774							THOC3	1.75039	5.35e-05	0.000613756
RUVBL1	1.0532	0.000215242	0.00232977		RPL39L	1.10474	0.000760367	0.00834774							ZC3H12D	3.08895	5.49e-05	0.000624612
GTPBP3	1.20753	0.000219139	0.00235536		RRS1	1.02564	0.000774986	0.0084479							DCP1A	-1.34259	5.74e-05	0.000648378
IPO4	1.56296	0.000248586	0.00265331		APOBEC2	-2.81184	0.000831091	0.00899569							MARF1	-1.23561	5.88e-05	0.000659191
CLK4	-1.14224	0.000280551	0.00295347		BAZ2B	-1.4057	0.000909247	0.00963802							EEF2K	-1.26001	6.27e-05	0.000698401
EIF5A2	-1.44377	0.000298907	0.0031253		DARS2	1.08122	0.000915559	0.00963845							ZNF598	1.30108	7.39e-05	0.000811932
ADAT2	-1.62181	0.000321912	0.00333334		MEX3D	1.10702	0.000941336	0.0098424							FRG1BP	-1.42191	7.4e-05	0.000811932
DNMT3B	1.60258	0.000323141	0.00333334		THOC6	1.00324	0.000995108	0.0103343							GTPBP4	1.20736	8.6e-05	0.000937458
RBM11	1.61249	0.000366344	0.00372894		TARS2	1.05681	0.00105391	0.0108716							SNRPN	-1.19075	9.58e-05	0.00103668
AGO4	-1.02826	0.000390913	0.00392702		SMAD4	-1.1316	0.00110062	0.0112777							CTU2	1.50935	0.000102466	0.00110133
SPATS2	1.08502	0.000405445	0.00400667		IFIT1	1.05923	0.00114179	0.0116221							OAS3	1.2474	0.000117633	0.00125557
PURA	-1.02936	0.000446501	0.00437116		EIF4E1B	2.83644	0.00118749	0.0119293							UTP14C	-1.32108	0.000119712	0.00126895
TARSL2	-1.0793	0.000544196	0.00516315		IPO4	1.61714	0.00124323	0.0123334							RBM5	-1.23284	0.000131661	0.00138605
DHX34	1.05191	0.000586767	0.00553289		SECISBP2L	-1.02983	0.00125179	0.0123334							AFF4	-1.15652	0.000148559	0.00155331
BAZ2B	-1.16778	0.000605992	0.00567933		RAE1	1.08933	0.0012826	0.0124976							ZC3H12B	-2.65577	0.00014998	0.00155756
ISG20	1.29635	0.000663738	0.00607866		ZC3H3	1.09441	0.00128473	0.0124976							POLR2H	1.14028	0.000153387	0.00157517
MKRN3	2.59566	0.000939191	0.00826403		PSIP1	-1.02557	0.00133174	0.0128735							ZMAT3	-1.36874	0.000153725	0.00157517
RNASE2	1.78548	0.00101785	0.00873983		METTL1	1.09349	0.00135932	0.013058							ZC3H3	1.26056	0.000156955	0.00159761
RRP12	0.998046	0.00103886	0.00887067		TDRD6	-2.50899	0.00136926	0.0130717							DKC1	1.04624	0.000172427	0.00174271
PPAN	1.33437	0.00105275	0.00893962		DNMT1	1.03515	0.00161694	0.0151539							HABP4	-1.37883	0.000173477	0.00174271
VARS2	1.03936	0.00114597	0.00962489		TRIM56	-1.00382	0.00172459	0.0160648							DUS1L	1.12285	0.000175156	0.00174815
APOBEC4	2.42606	0.00118229	0.00987595		SMG6	-1.25745	0.00204743	0.0186512							RANBP17	2.47625	0.000183849	0.00181138
MYEF2	1.24684	0.0013587	0.0111081		ADAT2	-1.73319	0.0021557	0.0194001							APOBEC3H	2.44753	0.000188014	0.00184062
ZC3H6	-1.12619	0.00158283	0.0125402		ADAT3	1.96979	0.00215838	0.0194001							DCPS	1.31182	0.000192551	0.00187311
RAVER1	1.00422	0.00169709	0.0131738		ADARB1	-1.20434	0.00222391	0.019873							METTL14	-1.35209	0.0002038	0.00197007
RTL3	-2.0182	0.00216026	0.015811		SPATS2	1.12814	0.00233724	0.0206457							YARS	1.1372	0.000207081	0.00198087
PTBP2	-1.17392	0.00248017	0.0176081		TYW3	-1.04693	0.00242497	0.0212981							GARS	0.99695	0.000207495	0.00198087
TNRC6B	-1.02803	0.00248598	0.0176081		POP1	1.37542	0.00266263	0.022914							PTCD2	-1.90116	0.000233035	0.0021828
PUS1	1.01242	0.00362227	0.0245261		LENG9	1.27354	0.00266858	0.022914							RPUSD3	1.33329	0.000233117	0.0021828
AGO3	-1.09634	0.00402285	0.0266514		PTBP2	-1.47354	0.00268551	0.0229313							QKI	-1.15864	0.000234328	0.0021828
TDRD5	1.07123	0.00440074	0.0284199		PUS1	1.24363	0.00306463	0.0254228							CNOT6L	-1.23981	0.00026209	0.00241217
SMAD6	-1.1815	0.00505808	0.0310971		KHDRBS3	-1.43519	0.00325035	0.0265008							THOC6	1.08654	0.00027165	0.00247215
CELF5	-1.71502	0.00529252	0.0322802		INTS8	1.05119	0.00325872	0.0265008							ATXN1L	-1.15373	0.000271824	0.00247215
SRRM3	1.42397	0.00594399	0.0354105		CELF3	2.78579	0.00328693	0.0265895							PUS7	1.26055	0.00028239	0.00255314
HEXIM2	1.11914	0.00622627	0.0366658		RRP12	1.07803	0.00336053	0.0270426							WBP4	-1.19044	0.000295415	0.00265528
POP1	1.03411	0.00716843	0.0412654		PPAN	1.42575	0.00342143	0.0273893							MAZ	1.06914	0.000314066	0.00279028
CSDC2	1.44957	0.00733772	0.0419259		NSUN5	1.01076	0.00354392	0.0282228							NSUN5	1.23262	0.000318493	0.00281336
ADAD2	-1.79628	0.0078297	0.0444068		TARSL2	-1.11955	0.00366192	0.0289587							ZC3H12C	-1.65451	0.00033315	0.00292601
MRPL53	1.02601	0.00833269	0.0467421		VARS2	1.11839	0.00378886	0.0297116							CWF19L2	-1.19524	0.000339445	0.00296436
					NANOS1	-1.32402	0.00383432	0.0299155							TENT2	-1.13899	0.000375921	0.00324602
					ADAD2	-2.35261	0.00418563	0.0323282							ZC3H13	-1.09882	0.000389081	0.00333866
					MRM1	1.14106	0.00421415	0.0323857							DIS3L	-1.15258	0.000391879	0.00333866
					RNASE2	1.85173	0.00463198	0.0350707							DZIP1L	-1.85784	0.000393167	0.00333866
					RPP21	1.14105	0.00524716	0.0391499							TBRG4	1.10487	0.000478038	0.00403706
					AGO3	-1.34937	0.00533253	0.0395946							RBFOX2	-1.03569	0.000486997	0.00407514
					NCBP2L	2.08489	0.00673295	0.0483577							PWP2	2.68863	0.000490502	0.00407514
					GTPBP3	1.06796	0.0068164	0.0487293							DHX34	1.25711	0.000495685	0.00408446
															GTPBP3	1.34376	0.000503054	0.00411273
															NYNRIN	-1.22507	0.000512304	0.00414427
															FAM120B	-1.11247	0.000515181	0.00414572
															UNKL	-1.50922	0.00055979	0.00448124
															BCLAF3	-1.55659	0.000576694	0.00458101
															INTS8	1.19211	0.000578353	0.00458101
															VARS	1.00636	0.000581195	0.00458101
															SNRNP25	1.15291	0.000593155	0.00463722
															RBM34	2.0539	0.00059436	0.00463722
															IFIH1	1.09202	0.000619952	0.00476433
															PARP12	1.17761	0.000626596	0.00477148
															TRIM56	-1.08623	0.00062728	0.00477148
															TCOF1	1.19574	0.000630298	0.00477148
															NCBP2L	-2.94383	0.000648843	0.00486474
															ZNF579	1.44038	0.000665503	0.0049599
															TARSL2	-1.31877	0.000667989	0.0049599
															RRP12	1.22513	0.00068525	0.00504792
															TNRC6C	-1.36848	0.000688012	0.00504792
															ISG20L2	1.02874	0.000724098	0.00527459
															URB2	1.27315	0.000796087	0.00577163
															DICER1	-1.10356	0.000809283	0.00583975
															EXOSC5	1.00345	0.000822349	0.00590631
															MEX3D	1.09312	0.000901014	0.00641138
															ZNF239	1.31058	0.000937144	0.00663774
															SNRPF	0.997634	0.000972541	0.00685686
															DZIP3	-1.31188	0.00102451	0.00709312
															RPS4Y1	-2.69017	0.00106168	0.00728483
															SMAD4	-1.10107	0.00107333	0.00733206
															PIH1D2	-2.01429	0.00111848	0.00760667
															TDRD12	2.34094	0.00121619	0.00823472
															SETX	-1.00953	0.00129261	0.00867569
															TYW3	-1.09246	0.00138821	0.0092367
															HELZ2	1.23506	0.0014432	0.00947946
															BRIX1	1.07045	0.0014651	0.0095548
															SREK1	-1.21139	0.0014671	0.0095548
															IPO11	-1.17593	0.00150065	0.00969119
															OAS1	1.06645	0.00154774	0.00995343
															MBNL3	-1.35815	0.0015786	0.0100677
															PCF11	-1.04881	0.00163026	0.0103115
															RTL3	-2.71083	0.00163732	0.0103138
															MTERF4	-1.2827	0.0016482	0.0103399
															PPWD1	-1.05387	0.0017776	0.0109726
															KHDRBS3	1.39491	0.0018294	0.0112472
															MRPL4	1.00009	0.00186492	0.0113882
															RNASET2	1.06775	0.00186716	0.0113882
															YTHDC2	-1.20695	0.00196105	0.0119136
															ELAVL3	2.66208	0.00198219	0.0119946
															TNRC6A	-1.07249	0.00201136	0.0120733
															GPATCH4	1.00567	0.00223002	0.0131829
															RPS27L	-1.04677	0.00264609	0.0150076
															MRPS24	1.32562	0.0027168	0.0152399
															PTRH2	1.0982	0.00276482	0.0154528
															RAVER1	1.13052	0.00297664	0.0165764
															DAZL	2.6228	0.00309567	0.016993
															WDR36	-1.01986	0.00341688	0.0186895
															CELF5	-2.20951	0.0037107	0.0202246
															STRBP	1.01478	0.00392545	0.0211699
															MECP2	-1.04138	0.00399128	0.0214497
															APOBEC2	-2.26072	0.00411423	0.0218521
															TDRD3	-1.08575	0.00424787	0.0223595
															RBM20	-2.08408	0.00440884	0.023049
															IPO4	1.43657	0.00511625	0.0261468
															EEF1E1	1.02351	0.00515452	0.0261468
															R3HDM1	1.00943	0.00540232	0.026959
															MRPL38	1.33968	0.00719374	0.0342315
															MRPL53	1.199	0.00746893	0.0351063
															TDRD1	1.8521	0.00814934	0.0379561
															EIF5AL1	1.7635	0.00850857	0.0390378
															PNLDC1	1.79059	0.00867574	0.0395686
															ALKBH8	-1.07237	0.00961754	0.0428468
															ENDOU	-1.96866	0.0103837	0.0455995
															ERN1	-1.00348	0.011058	0.0477422
															BRCA1	1.22937	0.0118276	0.0498057

## Sheet: Overlapped 62 RBPs
id
RNASE7
RBMS3
EXO1
CELF2
LARP6
TDRD10
ZC3H12C
SAMD4A
DQX1
EZH2
ZFP36
RBPMS2
ACO1
CAVIN1
GSPT2
RDM1
QKI
OASL
ZCCHC24
ESRP1
NOVA2
ZNF106
HABP4
RNASEH2A
BICC1
NOVA1
RBMS2
ARHGEF28
JAKMIP1
ZC3H12B
CTIF
PIWIL2
MEX3A
TLR3
TIPARP
DZIP1L
RNASE4
FTO
NYNRIN
RBPMS
ELAVL2
EIF4E3
EXOSC4
OAS3
DDX39A
OAS2
BARD1
INTS7
MRPL12
BOP1
OAS1
SIDT2
DCAF13
MRPL13
PABPC5
CLK4
DNMT3B
PURA
ISG20
MKRN3
ZC3H6
POP1

## Sheet: Lasso-15 RBPs
	TCGA-BRCA database (OS)				METABRIC-Database (OS)
id	Youden index	p-value	Low-expression	High-expression	Youden index	p-value	Low-expression	High-expression
BARD1	1.92319	0.759	535	553	7.96626	0.008	868	1025
DDX39A	4.46222	0.542	794	294	9.77433	0.001	874	1019
DZIP1L	0.111355	0.397	10	1078	NA	NA	NA	NA
EIF4E3	3.12055	0.129	1061	27	6.44303	0.173	41	1852
FTO	1.88879	0.034	121	967	NA	NA	NA	NA
GSPT2	3.17095	0.471	1044	44	5.43602	0.119	4	1889
ISG20	2.6522	0.579	928	160	11.4712	0.002	1875	18
LARP6	1.65619	0.82	789	299	6.03705	0.81	39	1854
MRPL12	6.95487	0.041	1081	7	8.31915	0.013	688	1205
MRPL13	3.92764	0.0001	801	287	9.04717	0.024	1152	741
NOVA2	0.621252	0.061	708	380	5.78384	0.928	1844	49
POP1	2.08821	0.001	798	290	5.90524	0.001	645	1248
RDM1	0.552936	0.627	601	487	5.968	0.003	1204	689
TIPARP	3.52394	0.379	819	269	10.1584	0.316	1890	3
ZC3H12C	0.681636	0.344	559	529	NA	NA	NA	NA
