# Supplementary material for: Identification of a Three-RNA Binding Proteins (RBPs) Signature Predicting Prognosis for Breast Cancer
Source: Front Oncol. 2021 Jul 12;11:663556. doi: 10.3389/fonc.2021.663556 (PMC8311660; doi:10.3389/fonc.2021.663556)
Supplement: Supplementary file 7 [file Table_5.xlsx]

## Sheet: Sheet2
Normal					Luminal-A					Luminal-B					HER2+					TNBC
id	MRPL12	MRPL13	POP1		id	MRPL12	MRPL13	POP1		id	MRPL12	MRPL13	POP1		id	MRPL12	MRPL13	POP1		id	MRPL12	MRPL13	POP1
TCGA-BH-A1EU-x	1.66798	2.68621	1.62259		TCGA-3C-AAAU	3.91934	2.91563	1.64605		TCGA-3C-AALI	4.84808	2.9396	1.79833		TCGA-A2-A04W	4.85554	2.86603	1.3177		TCGA-A1-A0SK	3.94856	4.41015	3.01506
TCGA-BH-A203-x	2.03469	2.38899	1.34682		TCGA-3C-AALJ	4.82066	3.55782	2.62238		TCGA-3C-AALK	5.19221	2.86958	1.36461		TCGA-A2-A0D1	3.40601	4.10563	1.92892		TCGA-A1-A0SO	5.07521	2.87349	2.56409
TCGA-E9-A1RH-x	2.79919	2.38809	0.948867		TCGA-4H-AAAK	4.27378	3.40378	1.57388		TCGA-A1-A0SM	4.70739	2.86743	1.28592		TCGA-A2-A0EQ	4.20362	3.65804	2.14682		TCGA-A1-A0SP	5.58247	4.00092	2.46359
TCGA-BH-A18J-x	3.19128	2.95332	1.36832		TCGA-5L-AAT0	3.98089	3.04704	1.7308		TCGA-A1-A0SN	3.62241	3.47458	1.58248		TCGA-A2-A0T1	6.66363	3.8141	3.14021		TCGA-A2-A04P	5.55067	3.05224	1.56476
TCGA-BH-A0E0-x	3.96349	3.3633	1.28804		TCGA-5L-AAT1	4.06491	3.5176	1.4915		TCGA-A2-A04X	3.24513	3.35614	1.31653		TCGA-A2-A1G1	1.84051	3.96559	3.0131		TCGA-A2-A04Q	4.28972	4.25472	2.34827
TCGA-BH-A18U-x	2.7164	2.86762	1.57011		TCGA-5T-A9QA	4.99006	4.33888	1.75868		TCGA-A2-A0CX	4.28569	4.3174	3.52569		TCGA-A2-A3XZ	4.55628	2.62246	1.50321		TCGA-A2-A04T	3.79943	4.62326	2.00957
TCGA-BH-A18R-x	2.46513	2.29135	1.34767		TCGA-A1-A0SB	3.51137	2.36784	1.89732		TCGA-A2-A0EY	3.3842	3.73343	1.7157		TCGA-A8-A07R	4.83385	4.46132	2.61908		TCGA-A2-A04U	5.53335	4.26205	2.1297
TCGA-A7-A0DC-x	2.5643	2.89505	1.23235		TCGA-A1-A0SD	3.63386	3.30941	1.28668		TCGA-A2-A0SY	3.94916	2.96782	1.07634		TCGA-A8-A08X	3.86927	3.78967	2.87463		TCGA-A2-A0CM	3.92991	3.76391	2.9381
TCGA-GI-A2C8-x	3.84458	2.31015	0.455767		TCGA-A1-A0SE	3.48172	3.29961	2.15126		TCGA-A2-A0YG	3.28254	3.63187	2.09617		TCGA-A8-A0A7	3.49305	4.22704	2.732		TCGA-A2-A0D0	4.68385	3.65257	2.21791
TCGA-BH-A1FN-x	1.645	3.04092	1.48556		TCGA-A1-A0SF	4.14441	3.36742	1.59958		TCGA-A2-A3XV	7.60529	3.84996	1.34608		TCGA-AN-A04C	5.08954	5.47323	2.30381		TCGA-A2-A0D2	4.14481	3.99186	2.24526
TCGA-AC-A23H-x	1.67878	2.45231	1.21543		TCGA-A1-A0SG	3.8039	3.76064	1.23741		TCGA-A7-A26H	2.51474	3.53086	1.82403		TCGA-AN-A0FL	5.37641	4.04156	1.92963		TCGA-A2-A0ST	4.20335	3.10017	1.75854
TCGA-E2-A158-x	3.22251	2.44925	1.08043		TCGA-A1-A0SI	3.39183	2.86843	1.44625		TCGA-A7-A2KD	5.00752	3.81595	1.6904		TCGA-AN-A0FV	4.53322	3.41736	2.38837		TCGA-A2-A0SX	3.69623	3.03014	2.02761
TCGA-E9-A1RB-x	2.42171	2.59446	1.54033		TCGA-A1-A0SJ	4.50685	3.86347	1.80314		TCGA-A7-A4SF	5.32382	3.08079	1.54005		TCGA-AN-A0FX	4.0057	4.64308	3.62861		TCGA-A2-A0T0	4.9942	4.75611	3.65688
TCGA-E2-A15I-x	2.09504	2.32083	0.901257		TCGA-A1-A0SQ	3.97138	2.8799	1.0055		TCGA-A8-A06R	5.19356	4.59752	1.56199		TCGA-AO-A0JE	3.62647	3.36937	2.11224		TCGA-A2-A0T2	3.99862	3.57883	1.48385
TCGA-BH-A0BA-x	3.36831	2.35179	1.41096		TCGA-A2-A04N	4.13098	4.3289	1.80067		TCGA-A8-A06T	4.10509	4.07749	1.68498		TCGA-AO-A12D	2.98382	3.60351	1.97546		TCGA-A2-A0YE	4.41724	3.11054	2.04273
TCGA-BH-A0DO-x	2.77389	2.52851	1.4547		TCGA-A2-A04R	4.59218	3.33139	2.29269		TCGA-A8-A06U	4.47812	4.11275	3.1983		TCGA-AR-A24U	3.30082	4.13881	2.88646		TCGA-A2-A0YM	4.89044	3.63018	2.65384
TCGA-E2-A1LS-x	2.93065	2.49001	0.794556		TCGA-A2-A04V	3.41092	2.98049	1.26547		TCGA-A8-A06X	4.42151	3.7673	2.33501		TCGA-BH-A0EE	2.53385	3.96553	1.73998		TCGA-A2-A1G6	2.0909	3.11739	1.5323
TCGA-GI-A2C9-x	3.17128	2.44121	1.68454		TCGA-A2-A04Y	3.86362	3.04143	1.31015		TCGA-A8-A075	4.07231	4.22375	2.98854		TCGA-BH-A18Q	4.02801	3.95216	2.59067		TCGA-A2-A3XS	4.94447	4.24664	2.44777
TCGA-BH-A0BQ-x	2.80828	2.75535	1.27143		TCGA-A2-A0CK	4.51468	2.81756	1.35573		TCGA-A8-A076	3.53745	4.19288	2.23698		TCGA-BH-A18R	4.88729	4.01894	3.42504		TCGA-A2-A3XT	6.41401	3.61918	2.84821
TCGA-A7-A0CE-x	3.78538	3.21342	1.43086		TCGA-A2-A0CL	4.07602	3.2867	2.02587		TCGA-A8-A07B	5.60896	5.00062	2.90813		TCGA-BH-A18T	4.20786	4.29356	4.00151		TCGA-A2-A3XU	6.64763	4.55719	3.7027
TCGA-BH-A0C3-x	2.1454	2.47893	1.38501		TCGA-A2-A0CO	4.17073	2.47991	1.26804		TCGA-A8-A07I	3.02188	3.18061	2.03385		TCGA-BH-A1EN	3.16488	5.61973	1.40618		TCGA-A2-A3XX	5.19313	4.59667	3.1244
TCGA-BH-A0BW-x	3.07503	2.63902	1.91919		TCGA-A2-A0CP	4.15632	3.55979	1.17776		TCGA-A8-A07P	4.60549	4.57123	1.9271		TCGA-C8-A12P	3.64149	2.16776	1.96636		TCGA-A2-A3XY	4.92463	3.76226	2.26843
TCGA-E9-A1N6-x	2.97949	2.42529	1.55055		TCGA-A2-A0CQ	3.49803	2.83196	1.19745		TCGA-A8-A08B	3.19109	5.97393	2.61158		TCGA-C8-A12Q	3.41131	3.04933	1.95365		TCGA-A7-A0CE	4.97822	3.71418	1.88951
TCGA-BH-A18Q-x	2.28997	2.50973	1.40345		TCGA-A2-A0CR	5.10647	3.33218	1.1526		TCGA-A8-A08C	3.40112	3.37885	1.66081		TCGA-C8-A12Z	2.99959	4.72314	1.597		TCGA-A7-A0DA	4.22993	3.80979	1.91037
TCGA-BH-A0DZ-x	4.19972	3.13615	1.43772		TCGA-A2-A0CS	3.74734	3.32274	0.97853		TCGA-A8-A08G	3.15999	3.34847	1.52699		TCGA-C8-A135	6.00003	4.60547	3.74039		TCGA-A7-A26F	1.38143	2.12056	2.14151
TCGA-BH-A1EV-x	1.69788	2.67338	1.50895		TCGA-A2-A0CT	4.99408	4.71465	1.91832		TCGA-A8-A08H	3.87216	3.19712	1.86194		TCGA-C8-A137	5.89788	4.37027	3.78159		TCGA-A7-A26G	3.00181	3.37069	2.79805
TCGA-BH-A0DQ-x	3.03352	2.72962	1.42088		TCGA-A2-A0CU	3.23652	3.52841	2.58485		TCGA-A8-A08P	4.43887	4.52494	2.77348		TCGA-C8-A1HK	3.19827	4.17302	1.94059		TCGA-A7-A26I	1.54626	1.92736	2.25289
TCGA-BH-A0BV-x	3.18672	2.48067	1.28072		TCGA-A2-A0CV	3.32255	3.52153	0.779429		TCGA-A8-A08S	3.12074	3.89909	1.35114		TCGA-C8-A278	4.61774	4.04389	3.33966		TCGA-A7-A4SD	4.51166	3.35003	2.30216
TCGA-BH-A0DG-x	1.99068	2.55068	1.46118		TCGA-A2-A0CW	4.69876	4.40343	1.71957		TCGA-A8-A08T	4.0051	4.43061	1.70423		TCGA-C8-A8HP	4.17825	3.49729	1.35179		TCGA-A7-A4SE	4.23385	3.5087	2.08444
TCGA-BH-A208-x	2.50511	2.43335	1.11547		TCGA-A2-A0CY	5.08456	3.91368	1.22641		TCGA-A8-A090	4.17634	3.6912	1.70282		TCGA-D8-A1JA	0.70725	3.4637	1.37906		TCGA-A7-A5ZV	5.51189	4.1158	2.42323
TCGA-BH-A18K-x	3.16122	2.46312	1.21358		TCGA-A2-A0CZ	3.56195	2.59311	1.12573		TCGA-A8-A097	3.4257	5.95154	2.04886		TCGA-D8-A1XT	4.05823	3.19263	1.46304		TCGA-A7-A6VV	3.99126	3.57193	1.9921
TCGA-E9-A1N5-x	3.73292	2.54159	1.60113		TCGA-A2-A0D3	3.51523	3.68758	1.86976		TCGA-A8-A099	3.33484	3.38199	1.5474		TCGA-E2-A14P	4.31584	3.06916	1.16153		TCGA-A7-A6VW	6.90988	3.77962	1.76181
TCGA-E2-A1IG-x	3.51373	2.30056	1.30755		TCGA-A2-A0D4	4.49202	4.89325	3.32828		TCGA-A8-A09E	4.75703	4.10298	1.77208		TCGA-E2-A1B0	3.08187	4.06432	2.30431		TCGA-A7-A6VY	5.78731	4.0341	3.66495
TCGA-BH-A18M-x	2.69878	2.58509	1.49092		TCGA-A2-A0EM	2.7278	2.91876	1.46369		TCGA-A8-A09G	3.75265	3.366	1.61095		TCGA-E2-A1LB	4.1923	3.24394	1.76031		TCGA-A8-A07C	4.13624	3.29641	3.24271
TCGA-E9-A1N9-x	3.05852	2.67074	1.37437		TCGA-A2-A0EN	3.61051	2.91982	1.49597		TCGA-A8-A09I	3.70291	3.95142	2.01633		TCGA-E2-A1LE	4.6109	3.07971	2.14112		TCGA-A8-A07O	5.24889	4.69204	4.52962
TCGA-BH-A0AZ-x	2.44646	2.47302	1.03016		TCGA-A2-A0EO	2.81439	3.1234	1.1262		TCGA-A8-A09N	3.50843	3.77249	1.84111		TCGA-E9-A1ND	4.43637	2.66895	1.78577		TCGA-A8-A08R	3.60671	4.50802	2.77026
TCGA-BH-A0DD-x	2.55393	2.22618	0.936085		TCGA-A2-A0EP	3.93912	2.55271	1.11915		TCGA-A8-A0AB	3.07159	3.41462	2.19378		TCGA-E9-A22G	3.98854	3.79543	3.68671		TCGA-A8-A09X	4.70468	4.11168	2.04172
TCGA-BH-A0BJ-x	2.83447	2.51471	1.55339		TCGA-A2-A0ER	2.38337	2.90016	1.3095		TCGA-AC-A23C	2.71573	3.23728	1.30413		TCGA-LD-A9QF	4.09794	2.66536	1.38808		TCGA-AC-A2BK	5.25897	3.73037	2.97021
TCGA-BH-A0BT-x	2.51914	3.00162	1.58173		TCGA-A2-A0ES	2.88747	2.96112	1.38502		TCGA-AC-A23G	4.10747	2.36518	1.12657		TCGA-UU-A93S	5.23742	3.96491	2.05488		TCGA-AC-A2QH	1.23747	2.9546	2.91605
TCGA-BH-A0BS	3.29017	2.82646	1.24155		TCGA-A2-A0ET	2.83162	2.74117	1.48513		TCGA-AC-A23H	2.69964	3.68153	1.81972		Average	4.05464	3.79192	2.31947		TCGA-AC-A2QJ	6.99986	3.70294	1.80178
TCGA-A7-A0D9-x	2.71908	2.51568	1.03235		TCGA-A2-A0EU	4.16341	4.23836	1.74077		TCGA-AC-A2FB	3.0805	2.81336	1.34345							TCGA-AC-A6IW	5.67447	4.17498	4.15751
TCGA-BH-A0BM-x	3.65361	2.46795	1.32708		TCGA-A2-A0EV	3.13663	2.87847	1.41049		TCGA-AC-A3QQ	0	1.48688	0.763227							TCGA-AC-A7VC	5.0547	3.48724	1.83003
TCGA-BH-A0C0-x	2.90174	2.58226	1.50798		TCGA-A2-A0EW	3.24958	2.81642	1.5052		TCGA-AC-A3TN	5.13125	3.17457	1.09808							TCGA-AN-A04D	4.32588	4.02719	2.20766
TCGA-BH-A0H7-x	3.60497	3.79446	1.64998		TCGA-A2-A0EX	3.42915	4.54385	1.49385		TCGA-AC-A3W5	4.43406	2.96896	1.88793							TCGA-AN-A0AL	5.31742	3.27648	1.60869
TCGA-A7-A0DB-x	2.74509	2.4146	1.14312		TCGA-A2-A0SU	4.21527	2.96505	1.27644		TCGA-AC-A3YI	4.0667	3.42421	2.25367							TCGA-AN-A0AR	5.69541	3.06828	1.84343
TCGA-BH-A209-x	2.30347	2.70314	1.52836		TCGA-A2-A0SV	4.94317	4.60475	2.02328		TCGA-AC-A4ZE	3.65674	2.94699	1.6272							TCGA-AN-A0AT	4.57692	3.92201	2.99156
TCGA-E2-A15M-x	2.3109	2.42205	0.997312		TCGA-A2-A0SW	5.00165	3.93074	1.73982		TCGA-AC-A8OS	2.67874	2.6077	1.19623							TCGA-AN-A0G0	3.94769	3.41664	3.07167
TCGA-E2-A1L7-x	3.40406	2.61414	1.21167		TCGA-A2-A0T3	4.48964	4.07409	2.74974		TCGA-AN-A03X	3.38985	4.12162	1.09876							TCGA-AN-A0XU	5.01838	4.13248	3.23622
TCGA-BH-A1EN-x	2.65402	2.70189	1.30945		TCGA-A2-A0T4	4.09229	3.39245	1.41073		TCGA-AN-A041	3.24902	1.75999	1.29483							TCGA-AO-A03U	3.23307	2.32765	1.02377
TCGA-BH-A0DV-x	2.78586	2.72068	1.61784		TCGA-A2-A0T5	4.31418	3.48376	1.48168		TCGA-AN-A0AJ	4.46601	5.0029	2.63167							TCGA-AO-A0J2	5.19008	5.01302	2.35658
TCGA-BH-A0DH-x	3.59886	2.88117	0.987111		TCGA-A2-A0T6	3.25177	2.82891	1.36989		TCGA-AN-A0AK	4.56289	4.05052	2.51974							TCGA-AO-A0J4	4.02713	4.18748	3.04407
TCGA-BH-A0B8-x	3.17967	2.29401	0.846188		TCGA-A2-A0T7	4.02815	4.19594	1.84427		TCGA-AN-A0FD	3.9115	2.8975	1.05742							TCGA-AO-A0J6	4.81502	3.51571	2.48599
TCGA-BH-A1FC-x	3.02619	3.01495	1.59401		TCGA-A2-A0YC	3.58553	3.06948	1.47218		TCGA-AN-A0FJ	3.56968	3.50064	1.94252							TCGA-AO-A0JL	4.65535	3.39786	1.66776
TCGA-BH-A204-x	2.37091	2.26333	0.891632		TCGA-A2-A0YD	2.97132	2.80936	1.37148		TCGA-AN-A0FK	3.46063	3.67628	1.27615							TCGA-AO-A124	3.71243	4.23974	2.37165
TCGA-BH-A0H5-x	3.07686	2.48938	1.19042		TCGA-A2-A0YF	2.28267	3.55267	1.44972		TCGA-AN-A0FN	2.41382	2.77332	1.12572							TCGA-AO-A128	3.2715	3.76192	3.1571
TCGA-A7-A0CH-x	3.7365	2.62291	1.07662		TCGA-A2-A0YH	3.70893	4.78463	1.86211		TCGA-AN-A0FS	2.74902	3.11225	1.49628							TCGA-AO-A129	5.68953	4.21206	2.42413
TCGA-E9-A1NA-x	3.3102	2.29656	1.38886		TCGA-A2-A0YI	2.5382	3.34766	1.6206		TCGA-AN-A0FT	3.85333	3.80398	0.915309							TCGA-AO-A12F	5.01354	3.80813	2.07674
TCGA-E9-A1RC-x	2.74357	2.40777	0.810725		TCGA-A2-A0YJ	3.94601	3.97235	3.19697		TCGA-AN-A0FZ	4.22044	4.04804	2.56829							TCGA-AO-A1KR	7.05958	2.61039	3.48755
TCGA-BH-A0DK-x	3.26571	3.17454	1.47546		TCGA-A2-A0YK	2.53895	2.80161	1.3845		TCGA-AN-A0XP	3.14756	3.25818	1.44117							TCGA-AQ-A04J	3.20647	3.83545	1.99547
TCGA-BH-A0AU-x	3.03733	2.5006	1.47047		TCGA-A2-A0YL	3.04172	2.91525	1.49043		TCGA-AN-A0XV	3.37395	4.09038	1.5627							TCGA-AQ-A54N	5.4953	2.67166	1.47399
TCGA-E9-A1RI-x	1.28358	2.50889	0.803132		TCGA-A2-A0YT	4.20637	4.93259	3.02969		TCGA-AN-A0XW	3.08931	3.35008	1.40535							TCGA-AR-A0TS	3.0798	3.61602	2.88461
TCGA-E2-A1LH-x	3.45391	2.80799	1.30418		TCGA-A2-A1FV	1.64631	3.82753	1.98204		TCGA-AO-A03L	4.90294	3.49602	1.86221							TCGA-AR-A0TU	4.74885	4.6543	3.34216
TCGA-BH-A0B5-x	3.28693	2.5655	0.878228		TCGA-A2-A1FW	2.84398	3.6407	1.95289		TCGA-AO-A0JM	3.61181	3.95583	1.43153							TCGA-AR-A0U4	4.90702	3.69578	2.53983
TCGA-AC-A2FF-x	3.07259	2.79104	1.78658		TCGA-A2-A1FX	4.45217	3.76695	1.78912		TCGA-AO-A12C	3.26577	2.76625	1.19068							TCGA-AR-A1AI	3.76899	3.82016	2.95752
TCGA-BH-A0B7-x	3.08134	2.70452	1.48542		TCGA-A2-A1FZ	3.39863	3.02154	1.43266		TCGA-AO-A12G	4.55611	4.39699	1.80373							TCGA-AR-A1AQ	4.62192	3.85228	2.38126
TCGA-E9-A1NG-x	2.98233	2.50512	1.09767		TCGA-A2-A1G0	2.86312	3.23649	1.57393		TCGA-AQ-A04H	3.72055	3.40439	1.77769							TCGA-AR-A1AR	2.06472	3.5931	2.39153
TCGA-BH-A0DL-x	3.28905	2.48932	1.43612		TCGA-A2-A1G4	2.6837	4.21744	2.18575		TCGA-AQ-A04L	3.56786	4.29626	1.42875							TCGA-AR-A1AY	3.39066	3.83438	2.81666
TCGA-E9-A1R7-x	2.28721	2.3674	1.03235		TCGA-A2-A259	2.92152	4.49339	2.63119		TCGA-AQ-A0Y5	2.92323	3.50449	1.22033							TCGA-AR-A256	4.28018	4.53908	2.93802
TCGA-BH-A0H9-x	4.22557	2.44849	0.900091		TCGA-A2-A25A	2.7783	2.8898	1.55089		TCGA-AQ-A1H2	3.36202	3.66923	1.74389							TCGA-AR-A2LH	3.53057	3.65627	1.58958
TCGA-BH-A18S-x	2.57071	2.58824	1.13381		TCGA-A2-A25B	3.46317	3.85908	2.19587		TCGA-AR-A0TQ	4.73694	3.34296	1.57487							TCGA-AR-A2LR	3.93488	4.63835	2.46516
TCGA-BH-A0BC-x	3.10979	2.72292	1.48947		TCGA-A2-A25C	2.19032	3.18747	1.69458		TCGA-AR-A0TX	4.18279	2.92641	1.78849							TCGA-AR-A5QQ	5.90204	3.92982	2.46741
TCGA-E2-A1LB-x	3.71321	2.63047	1.38757		TCGA-A2-A25D	5.2527	4.46475	1.55068		TCGA-AR-A1AT	4.53231	3.39229	2.15709							TCGA-B6-A3ZX	5.45478	3.20373	1.75002
TCGA-BH-A0HK-x	3.09214	2.55185	1.20053		TCGA-A2-A25E	3.39328	4.42204	2.08148		TCGA-AR-A1AX	4.04087	3.81909	2.17995							TCGA-B6-A400	6.03558	3.97952	3.11739
TCGA-E2-A1BC-x	4.15097	2.32455	0.886158		TCGA-A2-A3KC	3.529	2.81618	1.42376		TCGA-AR-A250	4.30302	3.51403	1.99381							TCGA-B6-A402	5.48112	4.43785	3.57587
TCGA-BH-A1FB-x	2.53136	2.72435	1.61397		TCGA-A2-A3KD	3.60309	3.24114	1.69109		TCGA-AR-A254	2.98342	4.35217	2.41613							TCGA-B6-A409	5.54402	4.44873	2.27988
TCGA-BH-A0HA-x	2.59161	2.49517	1.59056		TCGA-A2-A3XW	5.27514	2.1711	1.47075		TCGA-AR-A255	3.46897	3.83428	2.04186							TCGA-BH-A0AV	3.11658	3.28395	1.68424
TCGA-BH-A0E1-x	3.80665	2.73294	1.28433		TCGA-A2-A3Y0	5.60333	4.46648	3.37521		TCGA-AR-A2LJ	5.29574	2.91061	1.09925							TCGA-BH-A0B3	4.72444	4.11408	2.37905
TCGA-AC-A2FB-x	2.7424	2.52594	1.13238		TCGA-A2-A4RW	3.74909	3.061	1.95795		TCGA-AR-A5QN	4.2241	3.55252	1.46541							TCGA-BH-A0B9	5.2171	3.86101	1.8287
TCGA-E2-A153-x	3.26031	2.61465	1.50839		TCGA-A2-A4RX	3.6101	2.91363	1.48341		TCGA-BH-A0AU	3.66426	3.44142	2.58948							TCGA-BH-A0BG	4.62561	4.15038	2.19443
TCGA-E9-A1RF-x	1.36675	2.50574	0.948286		TCGA-A2-A4RY	3.87571	2.4638	1.32709		TCGA-BH-A0AW	5.60686	3.87756	1.47212							TCGA-BH-A0BL	3.45806	3.46371	1.84428
TCGA-BH-A18V-x	3.81278	3.09537	0.786971		TCGA-A2-A4S0	4.10437	2.48643	1.05285		TCGA-BH-A0B4	5.53172	4.63599	2.55541							TCGA-BH-A0BW	3.72955	3.84234	1.90276
TCGA-BH-A18N-x	2.78889	2.53409	1.14388		TCGA-A2-A4S1	4.2941	2.78462	1.42745		TCGA-BH-A0B6	4.16927	2.82605	1.29169							TCGA-BH-A0E0	4.59513	3.89021	1.74183
TCGA-E2-A15K-x	4.3388	2.40968	1.12096		TCGA-A2-A4S2	3.9953	3.1514	1.21739		TCGA-BH-A0B7	3.87544	3.42832	1.70311							TCGA-BH-A0E6	5.38266	3.06019	1.72538
TCGA-BH-A1F2-x	3.05907	2.22184	1.16774		TCGA-A2-A4S3	6.31876	3.83939	2.64464		TCGA-BH-A0BQ	4.18776	2.9118	1.14436							TCGA-BH-A0RX	4.88543	4.35678	2.55212
TCGA-E9-A1ND-x	4.19735	2.62993	1.18374		TCGA-A7-A0CD	4.38052	3.22063	1.67236		TCGA-BH-A0C0	5.89743	4.79609	3.62478							TCGA-BH-A0WA	3.95915	3.84896	2.24929
TCGA-A7-A13E-x	2.61034	2.62829	1.14288		TCGA-A7-A0CG	2.29514	3.46013	1.53571		TCGA-BH-A0C7	4.12174	3.22974	1.74606							TCGA-BH-A18G	5.37327	2.89917	1.85682
TCGA-A7-A13G-x	2.04631	2.36048	0.9148		TCGA-A7-A0CJ	4.82587	4.50867	2.23473		TCGA-BH-A0DD	3.70928	3.804	1.88216							TCGA-BH-A18V	3.51339	3.56365	2.09198
TCGA-BH-A1FU-x	3.19708	2.44242	1.52221		TCGA-A7-A0D9	2.62815	4.78759	1.51725		TCGA-BH-A0DZ	2.77181	4.4742	2.42959							TCGA-BH-A1EW	3.60432	3.63337	2.54926
TCGA-BH-A0BZ-x	2.15019	2.53551	1.12283		TCGA-A7-A0DB	0.507072	2.35046	1.53574		TCGA-BH-A0HY	4.85166	2.86791	1.61842							TCGA-BH-A1F6	3.78907	4.40196	2.66955
TCGA-BH-A18L-x	3.172	2.54693	1.12802		TCGA-A7-A0DC	0.567857	2.60683	1.88844		TCGA-BH-A18H	4.12997	3.80348	2.38522							TCGA-BH-A1FC	4.51176	3.88602	4.20968
TCGA-BH-A0DP-x	2.72631	2.83619	1.12221		TCGA-A7-A13E	0.482865	3.1016	1.86353		TCGA-BH-A18I	3.11454	3.47188	1.83028							TCGA-BH-A42U	5.18168	2.94998	1.22383
TCGA-E9-A1RD-x	2.25362	2.42049	1.10234		TCGA-A7-A13F	3.922	3.7436	1.67468		TCGA-BH-A18M	3.20939	3.58954	1.51398							TCGA-C8-A12V	4.87304	3.76699	3.00047
TCGA-E9-A1NF-x	2.84308	2.26717	0.940675		TCGA-A7-A13G	0.827894	1.77418	1.67249		TCGA-BH-A18P	2.90709	3.18019	2.44634							TCGA-C8-A131	4.54139	4.01907	2.19233
TCGA-E9-A1N4-x	2.7004	2.70868	1.42045		TCGA-A7-A13H	4.12884	2.72191	1.55857		TCGA-BH-A18U	3.06899	4.67409	2.44085							TCGA-C8-A1HJ	2.70686	4.3903	2.73334
TCGA-BH-A0AY-x	2.81023	2.70358	1.26023		TCGA-A7-A26E	0.818279	2.43747	1.58634		TCGA-BH-A1EV	2.8338	3.3089	1.67039							TCGA-C8-A26X	3.71554	3.75099	2.25641
TCGA-BH-A18P-x	3.05388	2.25861	1.15383		TCGA-A7-A26J	1.73534	2.82591	1.75142		TCGA-BH-A1EX	2.61423	3.29534	1.42676							TCGA-C8-A26Y	3.42921	3.24558	1.59249
TCGA-BH-A1EO-x	3.22774	3.01046	1.17141		TCGA-A7-A3IY	4.37562	3.73506	1.67555		TCGA-BH-A1F2	1.20132	4.51827	1.56307							TCGA-C8-A27B	3.21202	4.43736	2.49436
TCGA-BH-A0DT-x	2.69923	2.76125	1.58161		TCGA-A7-A3IZ	3.53582	2.61767	1.718		TCGA-BH-A1F8	1.96443	4.45091	1.7182							TCGA-C8-A3M7	2.93763	3.49066	1.27792
TCGA-A7-A13F-x	2.6691	2.51944	1.03051		TCGA-A7-A3J0	4.2843	3.0877	1.5129		TCGA-BH-A202	3.72169	4.76676	3.29276							TCGA-D8-A13Z	3.28023	3.27123	1.85307
TCGA-BH-A1ET-x	2.27997	2.36256	1.31066		TCGA-A7-A3J1	3.67733	2.79291	1.38167		TCGA-BH-A42T	5.70452	3.37459	1.98384							TCGA-D8-A142	4.20924	3.59664	2.00854
TCGA-BH-A1FM-x	2.23347	2.39925	1.47797		TCGA-A7-A3RF	5.36989	2.52094	1.04554		TCGA-C8-A12T	4.48131	4.05976	1.50887							TCGA-D8-A143	4.43587	3.85624	2.18226
TCGA-BH-A1EW-x	2.1191	3.28238	1.8234		TCGA-A7-A425	4.64064	2.62903	1.50253		TCGA-C8-A3M8	4.64215	3.1654	1.71623							TCGA-D8-A147	4.43019	3.38361	3.02728
TCGA-BH-A0B3-x	2.67399	2.68036	1.21693		TCGA-A7-A426	4.29237	3.05651	1.51826		TCGA-D8-A140	3.41648	2.80463	1.90064							TCGA-D8-A1JF	2.10683	4.65034	2.14042
TCGA-BH-A1F0-x	2.73191	2.68624	1.23234		TCGA-A7-A4SA	4.59011	3.21791	3.56374		TCGA-D8-A1J9	3.21813	3.52471	2.12954							TCGA-D8-A1JG	4.1809	3.85095	2.08315
TCGA-BH-A1FD-x	2.13477	2.65962	1.1353		TCGA-A7-A4SB	4.34937	2.55589	1.98617		TCGA-D8-A1JB	3.02024	3.29035	1.59321							TCGA-D8-A1JL	3.70405	3.46492	2.31959
TCGA-BH-A1FJ-x	0.944756	3.12672	1.34079		TCGA-A7-A4SC	4.13486	2.79017	1.4308		TCGA-D8-A1X5	4.5526	3.89666	1.64777							TCGA-D8-A1XK	5.22033	4.08047	2.67997
TCGA-BH-A1FH-x	2.6373	2.81542	1.32378		TCGA-A7-A56D	6.12166	3.46785	0.785556		TCGA-D8-A1XJ	3.04281	3.63375	2.13698							TCGA-D8-A1XQ	4.41201	4.59574	1.64758
TCGA-AC-A2FM-x	5.01243	2.9664	1.03879		TCGA-A7-A5ZW	3.90445	3.43615	1.40944		TCGA-D8-A1XS	3.93508	4.5833	2.17638							TCGA-D8-A27F	4.58837	3.67822	4.22541
TCGA-BH-A1F8-x	2.71238	2.8462	1.43645		TCGA-A7-A5ZX	4.27904	3.0558	1.31602		TCGA-D8-A1XY	4.15719	3.69487	1.39638							TCGA-D8-A27H	4.15706	3.2613	2.78145
TCGA-BH-A1FR-x	2.28616	2.79441	1.21924		TCGA-A7-A6VX	3.80196	3.97699	1.69414		TCGA-D8-A27N	3.86877	3.2375	1.51722							TCGA-D8-A27M	3.35184	3.53179	3.68199
TCGA-BH-A1F6-x	1.16149	2.70454	1.167		TCGA-A8-A06N	4.18388	4.29278	2.12192		TCGA-D8-A27W	4.55863	4.6802	2.25068							TCGA-E2-A14N	3.29667	4.92388	4.0128
TCGA-BH-A1FG-x	1.07193	3.32117	1.00944		TCGA-A8-A06O	4.27342	5.18428	3.22788		TCGA-E2-A10A	3.4261	3.18991	1.70013							TCGA-E2-A14R	5.57377	4.99554	2.18374
TCGA-BH-A1FE-x	1.132	2.73219	1.68963		TCGA-A8-A06P	3.59459	3.73861	1.43494		TCGA-E2-A14V	3.11728	3.68415	2.01126							TCGA-E2-A14X	3.14554	4.45815	2.77013
Average	2.83076	2.63006	1.27132		TCGA-A8-A06Q	3.47813	3.60733	1.90963		TCGA-E2-A14W	5.07374	4.34586	1.90286							TCGA-E2-A150	3.06766	4.18179	1.69131
					TCGA-A8-A06Y	4.4628	3.75123	1.5409		TCGA-E2-A14Y	4.13765	4.46973	2.24298							TCGA-E2-A158	3.79797	3.40888	1.93537
					TCGA-A8-A06Z	4.9007	4.33243	1.78807		TCGA-E2-A152	2.63021	3.42631	1.34303							TCGA-E2-A159	3.66218	3.75265	2.32722
					TCGA-A8-A079	5.44322	4.32553	3.73212		TCGA-E2-A15E	3.39636	3.89564	1.44078							TCGA-E2-A1AZ	3.85694	3.8354	2.16828
					TCGA-A8-A07E	3.536	3.48377	1.96883		TCGA-E2-A15H	3.48799	3.2106	1.7964							TCGA-E2-A1B6	4.42804	4.46102	2.8156
					TCGA-A8-A07F	3.45345	3.47142	1.67026		TCGA-E2-A1B1	2.03948	3.10104	1.68834							TCGA-E2-A1L7	4.90445	3.73319	2.30116
					TCGA-A8-A07G	3.10208	3.10338	1.45847		TCGA-E2-A3DX	3.36038	2.52241	1.28085							TCGA-E2-A1LG	4.08065	4.18133	1.48544
					TCGA-A8-A07J	3.16026	2.91091	1.28528		TCGA-E9-A1N4	3.70717	3.11683	1.74138							TCGA-E2-A1LH	5.14446	3.55462	2.75915
					TCGA-A8-A07L	5.13696	4.70091	2.84979		TCGA-E9-A1N5	3.6994	3.30845	1.97685							TCGA-E2-A1LI	3.93527	4.74208	2.8239
					TCGA-A8-A07S	3.18413	2.88308	1.87978		TCGA-E9-A1N6	4.18622	3.82947	2.09594							TCGA-E2-A1LK	5.32737	5.41571	3.38181
					TCGA-A8-A07W	4.32725	5.47194	2.96008		TCGA-E9-A1NA	4.38504	2.7326	1.79829							TCGA-E2-A1LL	4.52896	2.80089	2.04012
					TCGA-A8-A07Z	4.47583	2.79108	1.48546		TCGA-E9-A22D	3.68695	3.70501	1.40681							TCGA-E2-A1LS	1.53778	2.87868	0.915825
					TCGA-A8-A081	3.77692	4.55991	2.18889		TCGA-E9-A22E	3.07332	3.72605	1.42268							TCGA-E2-A573	4.94937	3.95587	1.77105
					TCGA-A8-A082	3.0814	3.56134	1.76847		TCGA-E9-A22H	2.03926	3.58556	1.73024							TCGA-E2-A574	6.25419	4.80457	2.97687
					TCGA-A8-A083	3.46015	3.3777	1.33644		TCGA-E9-A295	4.38702	3.89371	1.46464							TCGA-E9-A5FL	6.86975	3.81483	2.0214
					TCGA-A8-A084	3.30845	2.93198	1.46152		TCGA-E9-A3X8	6.26489	3.50111	1.18959							TCGA-EW-A1OV	3.99966	3.32607	1.94843
					TCGA-A8-A085	5.17967	3.46672	1.7192		TCGA-EW-A1IW	3.40971	3.34008	1.60004							TCGA-EW-A1OW	4.40777	3.50913	2.27845
					TCGA-A8-A086	4.09362	4.31059	1.92212		TCGA-EW-A1J3	1.64861	3.31957	1.18248							TCGA-EW-A1P1	3.58707	3.23648	2.42563
					TCGA-A8-A08A	4.70813	2.98646	1.38067		TCGA-EW-A1OZ	5.99448	1.85575	1.71956							TCGA-EW-A1P4	5.5854	3.9913	2.70102
					TCGA-A8-A08F	4.88029	4.2224	2.25561		TCGA-EW-A1PD	4.11628	3.72176	2.85453							TCGA-EW-A1P7	3.35514	2.89398	1.37042
					TCGA-A8-A08I	3.32523	3.2964	1.78452		TCGA-EW-A424	5.05018	3.40133	1.54527							TCGA-EW-A1P8	4.29161	3.82873	2.93428
					TCGA-A8-A08J	4.50513	4.29088	1.65997		TCGA-EW-A6S9	4.79822	3.03473	1.54794							TCGA-EW-A1PB	4.88125	3.72067	2.00917
					TCGA-A8-A08L	4.06525	4.27327	2.24317		TCGA-GM-A2DA	3.45623	3.02994	0.901666							TCGA-EW-A1PH	4.26903	4.67993	2.44951
					TCGA-A8-A08O	3.69122	3.48084	1.6277		TCGA-JL-A3YW	4.36924	3.07136	1.77051							TCGA-EW-A3U0	4.71509	2.51704	1.72957
					TCGA-A8-A08Z	3.29444	2.94815	1.48431		TCGA-JL-A3YX	5.45084	4.04511	1.70819							TCGA-EW-A6SB	5.20119	4.08475	2.45903
					TCGA-A8-A091	2.95774	3.22323	1.53432		TCGA-LL-A5YL	5.63741	3.94932	1.2942							TCGA-GI-A2C9	4.96872	3.91414	2.52423
					TCGA-A8-A092	4.90087	5.28093	2.58873		TCGA-LL-A5YM	7.40645	4.3164	1.28809							TCGA-GM-A2DB	5.37398	2.90023	1.46145
					TCGA-A8-A093	3.5996	3.2781	1.54237		TCGA-LL-A5YN	5.82595	4.3143	1.77344							TCGA-GM-A2DD	4.77378	3.08954	1.72765
					TCGA-A8-A094	3.19054	4.58929	2.21294		TCGA-LL-A7T0	5.49198	4.12288	2.83042							TCGA-GM-A2DF	5.37841	3.13602	1.7872
					TCGA-A8-A095	3.27103	3.38485	1.69114		TCGA-LL-A9Q3	5.34976	3.8469	1.25233							TCGA-GM-A2DH	4.20036	3.18217	1.85725
					TCGA-A8-A096	3.20981	2.96624	1.40531		TCGA-OL-A5RY	4.5683	3.10426	1.59913							TCGA-GM-A2DI	3.0176	2.67967	1.58094
					TCGA-A8-A09A	4.20255	3.76385	1.80064		TCGA-OL-A5RZ	4.84485	4.31304	1.7644							TCGA-GM-A3XL	6.14724	4.82158	3.68251
					TCGA-A8-A09B	4.10505	3.49506	1.4692		TCGA-OL-A5S0	5.45742	4.53304	1.8309							TCGA-HN-A2NL	6.18838	3.18793	1.7256
					TCGA-A8-A09D	4.53858	2.24162	2.04717		TCGA-PE-A5DC	4.53826	4.16987	2.61479							TCGA-LL-A441	4.62731	2.89716	2.30399
					TCGA-A8-A09K	3.86631	3.92547	2.80251		TCGA-PE-A5DD	3.85934	2.80138	1.21734							TCGA-LL-A5YO	5.35425	4.14117	2.18449
					TCGA-A8-A09M	4.98564	4.47735	2.2821		TCGA-S3-AA14	3.71158	2.92061	1.43241							TCGA-LL-A73Y	5.03457	3.80009	2.94084
					TCGA-A8-A09Q	4.12189	4.61095	2.33168		TCGA-UL-AAZ6	5.26162	3.59592	1.29548							TCGA-LL-A740	4.04201	3.39442	1.94343
					TCGA-A8-A09R	3.93345	3.40148	1.57504		Average	3.95155	3.62121	1.77834							TCGA-OL-A5D6	5.0339	2.94429	1.57058
					TCGA-A8-A09T	3.54672	4.21175	2.19837												TCGA-OL-A5D7	6.59207	3.97151	2.86489
					TCGA-A8-A09V	1.98765	2.68153	1.63792												TCGA-OL-A5RW	6.12255	4.64452	1.76375
					TCGA-A8-A09W	4.53009	4.59981	2.46859												TCGA-OL-A66I	4.62573	3.99837	1.84279
					TCGA-A8-A09Z	3.80888	2.89028	0.906632												TCGA-OL-A66P	7.19214	3.69109	1.53872
					TCGA-A8-A0A1	3.36374	3.05549	1.45301												TCGA-OL-A6VO	5.42108	4.26414	3.60799
					TCGA-A8-A0A2	2.78125	3.45088	1.43792												TCGA-OL-A97C	3.50694	2.66282	1.11278
					TCGA-A8-A0A4	4.32525	2.80738	1.59143												TCGA-S3-AA10	5.12197	4.38139	2.96441
					TCGA-A8-A0A6	3.14389	3.54216	1.45325												TCGA-S3-AA15	4.5682	3.02863	1.60896
					TCGA-A8-A0A9	3.82388	3.45184	1.87197												Average	4.49723	3.75611	2.36923
					TCGA-A8-A0AD	4.05085	3.0128	1.51417
					TCGA-AC-A23E	2.50286	3.02102	1.49155
					TCGA-AC-A2B8	2.99504	3.31769	1.54964
					TCGA-AC-A2BM	3.74563	3.51041	2.39297
					TCGA-AC-A2FE	4.63658	2.96049	1.52076
					TCGA-AC-A2FF	2.89954	3.02635	1.5159
					TCGA-AC-A2FG	3.08924	3.12333	1.66367
					TCGA-AC-A2FK	3.15575	2.4734	1.58367
					TCGA-AC-A2FO	3.48965	3.32964	1.63325
					TCGA-AC-A2QI	4.39618	2.96776	1.37348
					TCGA-AC-A3BB	4.38187	2.82314	1.30385
					TCGA-AC-A3EH	4.58412	3.43521	1.28784
					TCGA-AC-A3HN	3.79818	2.88664	1.43248
					TCGA-AC-A3OD	0.581035	2.34585	1.47831
					TCGA-AC-A3QP	5.06193	4.14416	1.10482
					TCGA-AC-A3TM	5.40124	3.58205	1.30707
					TCGA-AC-A3W6	3.8408	2.76673	1.33288
					TCGA-AC-A3W7	3.60621	2.75181	1.4294
					TCGA-AC-A3YJ	5.18286	3.05235	1.16672
					TCGA-AC-A5EH	5.41928	3.00599	1.61774
					TCGA-AC-A5XS	4.75612	3.81033	1.52598
					TCGA-AC-A5XU	5.11404	1.94073	1.76684
					TCGA-AC-A62V	7.04833	4.04147	1.85375
					TCGA-AC-A62X	5.27662	4.10033	2.50894
					TCGA-AC-A62Y	3.57218	3.54312	1.12974
					TCGA-AC-A6IV	3.86695	2.72119	1.59359
					TCGA-AC-A6IX	3.4941	5.07535	1.77498
					TCGA-AC-A6NO	4.44144	3.26817	1.76974
					TCGA-AC-A7VB	5.33991	3.8971	1.70515
					TCGA-AC-A8OP	4.37806	3.25301	2.20284
					TCGA-AC-A8OR	4.40514	3.13623	1.54245
					TCGA-AN-A03Y	3.94091	5.09362	3.16578
					TCGA-AN-A046	3.0521	2.96951	1.25154
					TCGA-AN-A049	4.13511	4.14079	1.92187
					TCGA-AN-A04A	2.8828	3.80218	2.65827
					TCGA-AN-A0AM	6.4383	3.36116	1.97668
					TCGA-AN-A0AS	3.6424	3.73147	1.75693
					TCGA-AN-A0FF	3.22598	2.82472	1.6127
					TCGA-AN-A0FW	2.54335	3.09403	2.73635
					TCGA-AN-A0FY	3.94432	3.88529	1.86349
					TCGA-AN-A0XL	3.75106	3.71808	1.77522
					TCGA-AN-A0XO	3.7408	2.64492	1.35116
					TCGA-AN-A0XR	4.16829	3.2937	1.5719
					TCGA-AN-A0XT	3.60624	3.04246	1.13563
					TCGA-AO-A03M	3.97437	3.66439	1.8834
					TCGA-AO-A03N	3.82683	2.99078	0.699196
					TCGA-AO-A03O	3.27737	4.93886	2.78813
					TCGA-AO-A03P	4.54328	3.65065	1.49095
					TCGA-AO-A03R	4.54417	4.44469	1.54194
					TCGA-AO-A03T	4.27446	3.88939	1.2067
					TCGA-AO-A03V	3.08193	3.83731	1.458
					TCGA-AO-A0J3	3.52347	3.64223	1.22324
					TCGA-AO-A0J5	2.9738	2.60534	1.59827
					TCGA-AO-A0J7	4.39193	3.67383	2.06193
					TCGA-AO-A0J8	3.37955	3.15433	1.36094
					TCGA-AO-A0J9	3.55556	2.26006	0.755901
					TCGA-AO-A0JA	3.20029	3.05432	1.32208
					TCGA-AO-A0JB	6.75074	2.25932	1.75371
					TCGA-AO-A0JC	3.63037	2.77141	1.45288
					TCGA-AO-A0JD	5.12327	3.31575	2.43721
					TCGA-AO-A0JF	3.37075	3.08259	1.18858
					TCGA-AO-A0JG	3.56167	2.82864	1.61236
					TCGA-AO-A0JI	3.76833	3.74101	1.59216
					TCGA-AO-A0JJ	3.95118	3.01131	1.39625
					TCGA-AO-A125	3.17672	2.98938	1.07978
					TCGA-AO-A126	4.5648	2.67419	1.212
					TCGA-AO-A12A	3.28214	2.85571	1.25882
					TCGA-AO-A12B	4.35428	3.58135	1.04843
					TCGA-AO-A12E	4.05427	3.73426	1.33801
					TCGA-AO-A12H	4.05251	2.86032	1.27255
					TCGA-AO-A1KO	1.52688	2.49263	1.41253
					TCGA-AO-A1KP	2.08426	4.22229	1.71473
					TCGA-AO-A1KQ	5.73227	4.7259	2.50275
					TCGA-AO-A1KS	1.22272	4.81722	2.21512
					TCGA-AO-A1KT	3.55826	4.53911	1.6113
					TCGA-AQ-A1H3	2.68582	3.26497	1.54548
					TCGA-AQ-A54O	5.64609	3.72033	1.43176
					TCGA-AQ-A7U7	3.36198	2.49911	1.5053
					TCGA-AR-A0TP	4.22561	3.82381	1.70269
					TCGA-AR-A0TR	3.51883	2.82716	1.3302
					TCGA-AR-A0TT	3.79725	3.23241	1.67255
					TCGA-AR-A0TV	4.484	3.93914	2.86424
					TCGA-AR-A0TW	5.039	3.59745	1.89451
					TCGA-AR-A0TY	3.54338	3.78115	1.90287
					TCGA-AR-A0TZ	3.74379	3.02564	1.77771
					TCGA-AR-A0U2	3.56858	4.91485	3.31383
					TCGA-AR-A0U3	3.23252	3.67033	1.76521
					TCGA-AR-A1AH	4.40561	3.06705	2.73856
					TCGA-AR-A1AJ	2.98302	3.74553	2.70114
					TCGA-AR-A1AK	4.43277	3.74549	1.90994
					TCGA-AR-A1AL	2.30253	2.73679	1.56189
					TCGA-AR-A1AM	4.1176	3.08773	1.49744
					TCGA-AR-A1AN	3.18277	3.41901	1.52927
					TCGA-AR-A1AO	3.84052	3.00488	2.01347
					TCGA-AR-A1AP	3.98508	3.61354	2.36823
					TCGA-AR-A1AS	3.20963	3.75073	1.92455
					TCGA-AR-A1AU	3.44152	3.38651	1.92851
					TCGA-AR-A1AV	2.78741	2.98931	1.41724
					TCGA-AR-A1AW	3.0218	4.22925	2.25408
					TCGA-AR-A24H	3.83925	4.69072	2.49035
					TCGA-AR-A24K	3.11307	3.62738	1.94295
					TCGA-AR-A24L	3.38485	3.16238	2.7919
					TCGA-AR-A24M	2.3621	3.0164	1.3714
					TCGA-AR-A24N	2.64715	4.6841	1.82998
					TCGA-AR-A24O	2.52235	2.83491	1.39042
					TCGA-AR-A24P	3.19937	2.79032	1.72101
					TCGA-AR-A24Q	4.21992	4.13171	3.23768
					TCGA-AR-A24R	2.65714	3.44783	1.98195
					TCGA-AR-A24S	3.24763	4.06729	2.26511
					TCGA-AR-A24T	2.35273	2.94657	1.25893
					TCGA-AR-A24V	3.43881	3.57944	1.47213
					TCGA-AR-A24W	2.12992	3.04823	1.325
					TCGA-AR-A24X	2.92668	3.2872	1.62571
					TCGA-AR-A24Z	3.48528	3.72477	1.83528
					TCGA-AR-A251	3.45277	3.84426	2.40379
					TCGA-AR-A252	2.22857	2.83888	1.72221
					TCGA-AR-A2LE	3.62624	2.40927	1.30939
					TCGA-AR-A2LK	4.32918	4.24654	2.29068
					TCGA-AR-A2LL	4.79079	4.30052	2.53784
					TCGA-AR-A2LM	3.15181	2.53173	1.55677
					TCGA-AR-A2LN	2.82825	2.45843	1.33401
					TCGA-AR-A2LO	3.91458	3.2752	2.06632
					TCGA-AR-A2LQ	3.2552	2.33192	1.2082
					TCGA-AR-A5QM	3.9608	2.77532	1.18627
					TCGA-AR-A5QP	4.58562	4.07659	1.50789
					TCGA-B6-A0I5	4.19488	3.424	1.26475
					TCGA-B6-A0IA	4.3141	4.31856	1.46086
					TCGA-B6-A0IB	4.32854	3.62281	1.44834
					TCGA-B6-A0IC	3.70187	2.86285	1.62474
					TCGA-B6-A0IG	3.4265	3.72428	1.5816
					TCGA-B6-A0IH	2.70856	3.22115	1.11634
					TCGA-B6-A0IJ	4.84772	4.47998	2.76246
					TCGA-B6-A0IM	2.77039	3.2503	1.73713
					TCGA-B6-A0IN	4.92529	3.17638	1.13115
					TCGA-B6-A0IO	4.07821	3.35371	1.61828
					TCGA-B6-A0IP	3.54256	3.17134	1.69855
					TCGA-B6-A0RH	4.8233	4.18083	1.11491
					TCGA-B6-A0RI	3.44931	2.88592	1.48854
					TCGA-B6-A0RL	4.47828	3.19401	2.00058
					TCGA-B6-A0RM	4.23387	4.33349	1.82124
					TCGA-B6-A0RO	4.37481	3.67397	1.00287
					TCGA-B6-A0RP	3.75985	3.19369	1.3352
					TCGA-B6-A0RQ	3.75686	2.82868	1.675
					TCGA-B6-A0RV	3.4384	3.98778	1.59159
					TCGA-B6-A0WS	3.54746	3.94063	1.92885
					TCGA-B6-A0WT	2.90156	3.17347	1.77222
					TCGA-B6-A0WV	4.07958	3.41162	1.94484
					TCGA-B6-A0WW	4.04557	4.66096	1.76794
					TCGA-B6-A0WY	4.70197	3.84901	1.6496
					TCGA-B6-A0WZ	3.66819	2.92305	1.27232
					TCGA-B6-A0X0	4.45578	2.95139	1.37671
					TCGA-B6-A0X4	3.52766	2.75065	1.24143
					TCGA-B6-A0X5	3.33068	4.60379	2.24699
					TCGA-B6-A0X7	4.11774	3.70284	1.73529
					TCGA-B6-A1KC	2.54036	3.64599	1.62671
					TCGA-B6-A1KI	3.56169	3.33097	1.31353
					TCGA-B6-A2IU	4.10764	3.47217	1.59853
					TCGA-B6-A401	4.93256	3.51586	1.29602
					TCGA-B6-A408	4.75171	3.39059	1.62547
					TCGA-B6-A40B	4.9111	3.17334	1.40328
					TCGA-B6-A40C	4.6681	3.27032	1.61355
					TCGA-BH-A0AY	4.20019	4.28155	1.46988
					TCGA-BH-A0AZ	2.82861	2.8636	1.23538
					TCGA-BH-A0B0	3.50083	3.37876	1.29303
					TCGA-BH-A0B1	4.0799	4.32205	2.77235
					TCGA-BH-A0B5	2.84155	3.06133	1.67286
					TCGA-BH-A0B8	3.84354	2.9278	1.38238
					TCGA-BH-A0BA	2.81894	3.96565	1.3893
					TCGA-BH-A0BC	3.47023	3.27549	1.48782
					TCGA-BH-A0BD	3.02988	3.32507	1.71208
					TCGA-BH-A0BF	3.99173	3.52868	2.03595
					TCGA-BH-A0BJ	3.72408	3.14592	1.39784
					TCGA-BH-A0BM	3.82997	3.1031	1.09802
					TCGA-BH-A0BO	3.17416	2.66052	2.11456
					TCGA-BH-A0BP	4.01609	3.82528	1.88576
					TCGA-BH-A0BR	3.43114	2.73158	1.29822
					TCGA-BH-A0BT	4.75024	3.90548	1.52914
					TCGA-BH-A0BV	3.59313	3.23097	1.26494
					TCGA-BH-A0BZ	4.74931	4.32031	1.66875
					TCGA-BH-A0C1	2.63756	3.26831	1.59184
					TCGA-BH-A0C3	3.6253	2.88946	1.7803
					TCGA-BH-A0DE	3.77114	2.8838	1.53378
					TCGA-BH-A0DG	3.12692	2.98279	1.54786
					TCGA-BH-A0DH	4.22438	3.77056	1.52875
					TCGA-BH-A0DI	3.72669	3.00074	1.196
					TCGA-BH-A0DK	3.90704	3.44506	1.66902
					TCGA-BH-A0DL	4.09943	3.77184	2.7828
					TCGA-BH-A0DO	2.86085	3.16634	1.32602
					TCGA-BH-A0DP	3.11451	3.18285	1.29476
					TCGA-BH-A0DQ	3.77441	3.24582	1.5823
					TCGA-BH-A0DS	4.06699	4.50591	1.56038
					TCGA-BH-A0DT	2.96037	3.22234	1.31035
					TCGA-BH-A0DV	2.85722	2.90255	0.923912
					TCGA-BH-A0DX	3.59602	3.09494	1.62539
					TCGA-BH-A0E1	3.83952	3.28657	1.2671
					TCGA-BH-A0E2	4.41704	3.56604	1.60795
					TCGA-BH-A0E7	2.24816	3.7689	1.81414
					TCGA-BH-A0E9	3.06356	2.80232	1.51918
					TCGA-BH-A0EA	3.40403	2.50932	1.24593
					TCGA-BH-A0EB	2.90183	2.96837	1.11318
					TCGA-BH-A0EI	2.91288	2.56158	1.16742
					TCGA-BH-A0GY	3.79867	5.65579	2.52765
					TCGA-BH-A0GZ	4.62392	3.68873	1.41724
					TCGA-BH-A0H0	3.98226	4.29871	2.13045
					TCGA-BH-A0H3	2.67356	2.82107	1.33333
					TCGA-BH-A0H5	3.64292	3.22204	1.367
					TCGA-BH-A0H6	3.9214	4.44308	2.12816
					TCGA-BH-A0H7	3.81267	4.92397	1.95275
					TCGA-BH-A0H9	4.41076	3.47466	1.95765
					TCGA-BH-A0HA	4.26072	3.0953	1.29819
					TCGA-BH-A0HB	4.99941	4.62459	1.58735
					TCGA-BH-A0HF	4.3444	3.35531	1.05939
					TCGA-BH-A0HI	4.01752	3.32091	1.20323
					TCGA-BH-A0HK	3.90832	3.03276	0.923267
					TCGA-BH-A0HL	3.63579	2.92691	1.35912
					TCGA-BH-A0HN	3.78905	3.39865	1.4502
					TCGA-BH-A0HO	3.62679	2.8306	1.29447
					TCGA-BH-A0HP	3.00803	3.23873	1.07368
					TCGA-BH-A0HQ	3.71843	3.19683	1.38086
					TCGA-BH-A0HU	4.76999	4.139	2.02674
					TCGA-BH-A0HW	4.97281	3.12195	1.56654
					TCGA-BH-A0HX	5.71609	5.36076	2.35923
					TCGA-BH-A0W3	3.85247	2.3506	1.67117
					TCGA-BH-A0W4	3.16778	2.95482	1.43561
					TCGA-BH-A0W5	3.21043	3.57548	1.55664
					TCGA-BH-A0W7	4.05543	3.68106	1.48294
					TCGA-BH-A18F	2.54053	3.06071	1.51093
					TCGA-BH-A18J	4.10759	3.21554	1.36203
					TCGA-BH-A18K	3.80124	3.68713	1.3436
					TCGA-BH-A18L	4.44869	5.05197	2.62381
					TCGA-BH-A18N	3.44186	3.64899	1.79425
					TCGA-BH-A18S	4.1265	3.11997	1.37913
					TCGA-BH-A1EO	2.3869	4.27957	1.8853
					TCGA-BH-A1ES	4.86503	3.3123	0.833382
					TCGA-BH-A1ET	2.148	3.17149	1.34302
					TCGA-BH-A1EU	1.50355	3.06018	1.65445
					TCGA-BH-A1EY	2.34732	3.58634	1.42833
					TCGA-BH-A1F5	0.688356	4.25728	1.37357
					TCGA-BH-A1FB	2.60831	3.31961	1.92739
					TCGA-BH-A1FD	4.23461	5.86723	2.99512
					TCGA-BH-A1FE	3.24765	2.56144	1.41654
					TCGA-BH-A1FG	3.3833	4.52433	2.27514
					TCGA-BH-A1FH	2.4834	2.65258	1.3559
					TCGA-BH-A1FL	2.99236	3.24225	1.62005
					TCGA-BH-A1FM	1.05054	4.24639	2.4202
					TCGA-BH-A1FN	3.06746	4.24263	2.68603
					TCGA-BH-A1FR	3.61872	3.20869	1.32255
					TCGA-BH-A201	3.38138	3.03874	2.21366
					TCGA-BH-A209	3.79782	4.692	2.93919
					TCGA-BH-A28O	4.06834	2.33747	1.28613
					TCGA-BH-A28Q	2.99644	2.92196	1.77912
					TCGA-BH-A2L8	4.27718	3.09945	1.45814
					TCGA-BH-A42V	4.77383	3.4182	1.40499
					TCGA-BH-A5IZ	5.8175	3.51825	3.33878
					TCGA-BH-A5J0	4.90603	3.52476	1.40992
					TCGA-BH-A6R8	5.10521	3.63558	1.37772
					TCGA-BH-A8FY	4.468	3.33548	1.31239
					TCGA-BH-A8FZ	4.54249	3.12529	1.69089
					TCGA-BH-A8G0	3.40888	2.6123	1.23052
					TCGA-BH-AB28	3.80109	3.19292	1.46907
					TCGA-C8-A12M	3.75356	4.46334	2.04918
					TCGA-C8-A12N	3.79594	4.06676	1.50418
					TCGA-C8-A12O	4.01942	4.22874	1.77852
					TCGA-C8-A12U	4.99681	4.24891	2.86095
					TCGA-C8-A12W	5.11272	4.08414	2.30672
					TCGA-C8-A12X	4.43153	3.60416	1.33665
					TCGA-C8-A130	4.39738	4.58367	1.95805
					TCGA-C8-A132	2.96304	3.43145	1.48463
					TCGA-C8-A133	5.11662	3.12429	0.986659
					TCGA-C8-A138	4.13722	3.58086	1.03205
					TCGA-C8-A1HE	2.51932	3.38132	1.44091
					TCGA-C8-A1HG	3.68198	5.52411	3.86182
					TCGA-C8-A1HI	2.98054	3.63989	1.76005
					TCGA-C8-A1HL	2.71142	3.31638	1.14076
					TCGA-C8-A1HM	3.33753	4.58427	2.08264
					TCGA-C8-A1HN	4.21014	4.74856	2.23644
					TCGA-C8-A1HO	2.80692	3.61412	1.64759
					TCGA-C8-A26V	3.76935	3.58232	2.01697
					TCGA-C8-A26W	3.11552	4.12471	1.62081
					TCGA-C8-A26Z	3.59822	3.75235	1.37797
					TCGA-C8-A273	4.01902	3.325	1.94355
					TCGA-C8-A274	2.99984	3.27299	1.94135
					TCGA-C8-A27A	3.47892	3.24151	2.92156
					TCGA-C8-A8HQ	4.10823	3.00759	1.75757
					TCGA-D8-A13Y	3.4446	4.28169	1.84552
					TCGA-D8-A141	3.6038	3.01763	1.48847
					TCGA-D8-A145	3.31837	2.73006	1.762
					TCGA-D8-A146	3.2125	2.92628	1.51316
					TCGA-D8-A1J8	0.788299	3.76027	1.36058
					TCGA-D8-A1JC	3.30575	3.80228	1.9925
					TCGA-D8-A1JD	3.74995	4.30021	2.7917
					TCGA-D8-A1JE	1.47108	3.13561	1.48311
					TCGA-D8-A1JH	2.71563	3.1855	1.62598
					TCGA-D8-A1JI	3.2877	3.38718	1.52704
					TCGA-D8-A1JJ	3.54415	3.77087	2.03697
					TCGA-D8-A1JM	3.41714	4.81393	2.25095
					TCGA-D8-A1JN	2.49957	3.70965	1.18148
					TCGA-D8-A1JP	3.44044	4.46767	2.36933
					TCGA-D8-A1JS	4.22272	3.83025	1.24321
					TCGA-D8-A1JT	1.56595	5.44943	2.0461
					TCGA-D8-A1JU	2.72461	3.2503	1.39224
					TCGA-D8-A1X6	3.56828	5.44086	1.81795
					TCGA-D8-A1X7	3.44863	3.43377	1.65367
					TCGA-D8-A1X8	2.94652	3.21293	1.8281
					TCGA-D8-A1X9	4.16302	3.66906	1.69986
					TCGA-D8-A1XA	4.08267	2.93304	1.74501
					TCGA-D8-A1XB	3.57315	3.07145	1.4834
					TCGA-D8-A1XC	3.4841	3.02461	1.28815
					TCGA-D8-A1XD	3.60041	3.38663	1.70026
					TCGA-D8-A1XF	4.09557	3.72326	2.83201
					TCGA-D8-A1XG	3.04776	2.85765	1.4508
					TCGA-D8-A1XL	5.66353	4.68028	2.25405
					TCGA-D8-A1XM	3.61394	2.8516	1.66552
					TCGA-D8-A1XO	2.97415	3.03453	1.56347
					TCGA-D8-A1XR	3.27543	3.13403	1.44038
					TCGA-D8-A1XU	2.72334	3.33195	1.48969
					TCGA-D8-A1XV	2.57464	3.33851	1.42436
					TCGA-D8-A1XZ	3.46806	7.76225	1.9226
					TCGA-D8-A1Y0	3.53848	4.01399	2.62326
					TCGA-D8-A1Y1	3.0026	3.94035	2.11918
					TCGA-D8-A1Y2	4.23416	4.3778	1.57037
					TCGA-D8-A1Y3	5.64113	6.25888	2.94501
					TCGA-D8-A27E	3.3498	2.99801	1.21601
					TCGA-D8-A27G	3.35809	3.61543	1.5068
					TCGA-D8-A27I	3.34923	3.44502	1.66486
					TCGA-D8-A27K	2.48499	2.86015	1.30986
					TCGA-D8-A27L	3.0779	3.39962	1.62744
					TCGA-D8-A27P	3.12537	2.85844	1.42879
					TCGA-D8-A27R	4.67479	4.58335	2.49915
					TCGA-D8-A27T	2.77741	2.90529	1.51893
					TCGA-D8-A27V	1.90831	4.08801	2.024
					TCGA-D8-A3Z5	4.35399	2.59725	1.22516
					TCGA-D8-A3Z6	4.42235	3.16864	1.18078
					TCGA-D8-A4Z1	3.97419	3.24053	1.30234
					TCGA-D8-A73U	2.83159	2.6125	1.24584
					TCGA-D8-A73W	3.80051	2.75565	1.2386
					TCGA-D8-A73X	3.60094	3.09092	1.53393
					TCGA-E2-A105	4.90874	2.56002	1.77055
					TCGA-E2-A106	4.48235	3.61809	1.53302
					TCGA-E2-A107	5.02523	3.68758	1.39956
					TCGA-E2-A108	3.3069	4.16062	2.43506
					TCGA-E2-A109	5.60589	4.58725	2.03565
					TCGA-E2-A10B	3.57429	2.79504	1.48363
					TCGA-E2-A10C	5.10045	4.14356	2.11038
					TCGA-E2-A10E	3.15847	3.12401	1.42054
					TCGA-E2-A10F	3.72461	2.80688	1.48333
					TCGA-E2-A14O	4.79318	4.06782	1.13398
					TCGA-E2-A14Q	3.62278	3.2132	1.26824
					TCGA-E2-A14T	3.35427	3.23035	1.74387
					TCGA-E2-A14U	4.3296	3.03911	1.45002
					TCGA-E2-A14Z	3.88374	4.83717	2.35014
					TCGA-E2-A153	3.43083	3.03406	1.21089
					TCGA-E2-A154	3.8103	3.56025	2.28672
					TCGA-E2-A155	3.54807	3.33817	1.62219
					TCGA-E2-A156	2.54657	3.10731	1.6287
					TCGA-E2-A15A	3.30811	4.7328	1.67086
					TCGA-E2-A15C	2.95317	3.65529	1.40667
					TCGA-E2-A15D	3.58548	3.25204	1.31082
					TCGA-E2-A15F	3.44826	3.53203	1.94249
					TCGA-E2-A15G	2.94251	2.98076	1.45819
					TCGA-E2-A15I	2.42697	2.67537	0.981827
					TCGA-E2-A15J	3.84492	3.55049	1.34318
					TCGA-E2-A15K	2.84662	2.78447	1.9135
					TCGA-E2-A15L	3.22859	2.38109	0.998652
					TCGA-E2-A15M	2.13253	3.99048	2.19653
					TCGA-E2-A15O	4.13079	4.30261	2.15869
					TCGA-E2-A15P	3.48346	3.33489	1.58301
					TCGA-E2-A15R	3.35503	3.16298	1.81796
					TCGA-E2-A15S	4.41056	4.05756	2.07814
					TCGA-E2-A15T	4.13311	3.28958	1.99481
					TCGA-E2-A1B4	3.81678	3.29281	0.96462
					TCGA-E2-A1B5	3.89943	3.58663	1.25043
					TCGA-E2-A1BC	2.57322	3.13625	1.63139
					TCGA-E2-A1BD	3.79113	3.51533	1.33276
					TCGA-E2-A1IE	3.80096	3.13128	1.78311
					TCGA-E2-A1IF	4.51594	3.17451	1.21958
					TCGA-E2-A1IG	4.66196	2.71147	1.4361
					TCGA-E2-A1IH	2.23376	3.78327	1.33059
					TCGA-E2-A1IJ	3.90163	2.75161	1.25189
					TCGA-E2-A1IK	4.28055	3.41037	1.25537
					TCGA-E2-A1IL	3.34682	2.12191	1.60393
					TCGA-E2-A1IN	3.03697	3.92184	1.5567
					TCGA-E2-A1IO	3.65594	3.20108	2.14415
					TCGA-E2-A1IU	3.59224	3.45513	1.40646
					TCGA-E2-A1L6	2.96367	3.05038	1.61577
					TCGA-E2-A1L8	2.13043	2.74232	1.30888
					TCGA-E2-A1L9	2.09413	3.19877	1.29877
					TCGA-E2-A1LA	5.84613	3.9049	1.66148
					TCGA-E2-A2P5	4.98227	4.28369	1.51345
					TCGA-E2-A2P6	4.22336	2.91192	1.26811
					TCGA-E2-A56Z	5.23126	3.55781	1.25317
					TCGA-E2-A570	4.26004	3.22263	1.39097
					TCGA-E2-A572	6.75078	3.15348	0.862256
					TCGA-E2-A576	6.51801	4.72731	2.37727
					TCGA-E2-A9RU	5.75228	4.40856	1.42939
					TCGA-E9-A1NE	3.81722	3.6084	1.87292
					TCGA-E9-A1NF	4.00281	3.39004	1.77604
					TCGA-E9-A1NG	3.45723	3.0519	1.07106
					TCGA-E9-A1NH	3.12242	2.44803	1.25491
					TCGA-E9-A1NI	4.74982	4.09663	1.53683
					TCGA-E9-A1R2	4.48891	4.30326	1.85695
					TCGA-E9-A227	3.26615	3.07777	1.48858
					TCGA-E9-A22A	3.35105	4.16979	1.53406
					TCGA-E9-A22B	4.35515	4.23859	1.40442
					TCGA-E9-A3Q9	3.47323	2.57426	1.06854
					TCGA-E9-A54X	4.95193	3.8678	1.53207
					TCGA-E9-A54Y	7.54948	3.81288	1.82832
					TCGA-E9-A5FK	5.16153	3.78608	1.27529
					TCGA-E9-A6HE	5.69589	3.40138	0.954313
					TCGA-EW-A1IX	3.21123	2.53838	1.23892
					TCGA-EW-A1IY	0.945826	3.84806	1.2779
					TCGA-EW-A1IZ	4.91976	3.54251	2.15337
					TCGA-EW-A1J1	2.05044	2.83526	1.34995
					TCGA-EW-A1J2	2.63557	2.86152	1.21551
					TCGA-EW-A1J5	3.16568	2.93026	1.63443
					TCGA-EW-A1J6	3.71043	3.50551	1.29512
					TCGA-EW-A1OX	3.98077	2.95844	1.34665
					TCGA-EW-A1OY	5.6424	4.60496	2.56422
					TCGA-EW-A1P0	3.68674	4.05481	1.30019
					TCGA-EW-A1P3	4.33892	3.08103	1.15663
					TCGA-EW-A1P5	4.14293	3.27208	1.45658
					TCGA-EW-A1P6	4.06458	4.98193	2.37936
					TCGA-EW-A1PA	4.43196	3.08277	1.48916
					TCGA-EW-A1PC	4.98648	4.06822	2.11107
					TCGA-EW-A1PE	3.30313	2.78621	1.23176
					TCGA-EW-A1PF	3.76864	3.52266	1.54516
					TCGA-EW-A1PG	3.20742	2.72197	2.14636
					TCGA-EW-A2FS	5.20389	3.11985	1.43126
					TCGA-EW-A2FV	3.37881	4.14058	1.62157
					TCGA-EW-A2FW	3.83832	3.41747	1.40534
					TCGA-EW-A3E8	4.84249	3.08811	1.25638
					TCGA-EW-A423	5.60451	3.20948	1.22578
					TCGA-EW-A6SA	5.3267	4.07325	3.39894
					TCGA-EW-A6SC	3.85339	3.00295	1.54368
					TCGA-GI-A2C8	2.92647	2.87298	0.889675
					TCGA-GM-A2D9	3.45708	3.00988	1.4251
					TCGA-GM-A2DC	4.89635	3.87856	1.82445
					TCGA-GM-A2DK	4.56658	2.94807	1.39866
					TCGA-GM-A2DL	4.11228	3.12988	1.1872
					TCGA-GM-A2DM	4.07651	2.61833	1.22104
					TCGA-GM-A2DN	4.28955	2.92505	1.35451
					TCGA-GM-A2DO	4.0458	3.62207	1.50776
					TCGA-GM-A3NY	3.90838	2.79814	1.49235
					TCGA-GM-A3XG	4.80779	3.2785	1.17235
					TCGA-GM-A3XN	4.15679	2.74879	1.26853
					TCGA-GM-A4E0	4.09614	2.53359	1.28399
					TCGA-GM-A5PV	4.9901	3.74926	1.21091
					TCGA-GM-A5PX	4.4348	3.67537	1.31206
					TCGA-HN-A2OB	4.23699	2.68965	1.26396
					TCGA-LD-A66U	5.14659	2.99246	1.15465
					TCGA-LD-A74U	3.6111	3.16034	1.49838
					TCGA-LD-A7W6	3.7249	2.82734	1.33914
					TCGA-LL-A440	3.75792	2.28383	1.25339
					TCGA-LL-A442	4.04681	2.49088	1.19167
					TCGA-LL-A50Y	5.10277	3.55248	1.18135
					TCGA-LL-A5YP	5.9867	3.80381	2.50465
					TCGA-LL-A6FP	4.97936	3.49614	1.46636
					TCGA-LL-A6FQ	5.7503	3.30521	0.969841
					TCGA-LL-A73Z	4.2985	4.2273	2.12062
					TCGA-LL-A7SZ	6.85944	5.71289	2.30267
					TCGA-LL-A8F5	5.46673	4.28038	2.59855
					TCGA-LQ-A4E4	4.45265	3.34035	2.57501
					TCGA-MS-A51U	4.14727	2.63755	1.07019
					TCGA-OK-A5Q2	4.20465	3.01795	1.45374
					TCGA-OL-A5D8	4.22928	3.62491	1.7051
					TCGA-OL-A5DA	4.57797	3.49494	1.46832
					TCGA-OL-A5RU	4.23562	3.38606	1.13154
					TCGA-OL-A5RV	4.10447	2.89725	1.21619
					TCGA-OL-A5RX	4.0766	2.89476	1.03137
					TCGA-OL-A66J	4.63895	3.3887	1.25504
					TCGA-OL-A66K	4.48784	3.25511	1.1566
					TCGA-OL-A66L	5.96847	3.38888	1.16079
					TCGA-OL-A66N	4.9616	3.54071	0.99938
					TCGA-OL-A66O	5.82058	3.37874	1.21622
					TCGA-OL-A6VQ	3.49683	2.70885	1.27226
					TCGA-OL-A6VR	4.58985	4.21157	1.59437
					TCGA-PE-A5DE	3.97948	2.82521	1.29219
					TCGA-S3-A6ZF	3.89664	4.06413	1.84115
					TCGA-S3-A6ZG	3.58885	3.41172	2.42822
					TCGA-S3-A6ZH	4.19214	3.825	1.9955
					TCGA-S3-AA0Z	3.14414	2.88065	2.28809
					TCGA-S3-AA11	3.89617	3.33753	1.83036
					TCGA-S3-AA12	4.30547	3.62988	1.61653
					TCGA-S3-AA17	4.9721	2.99373	1.68349
					TCGA-V7-A7HQ	6.66695	4.3695	1.55032
					TCGA-W8-A86G	3.97636	3.11031	1.5041
					TCGA-WT-AB41	5.1507	3.23381	1.02347
					TCGA-WT-AB44	4.04516	2.01706	1.38526
					TCGA-XX-A899	3.90118	2.98284	1.54678
					TCGA-XX-A89A	3.38285	2.70783	1.20635
					TCGA-Z7-A8R5	4.70372	3.42298	1.21014
					TCGA-Z7-A8R6	4.50446	4.25777	2.22714
					Average	3.80715	3.46236	1.66745
