# Supplementary material for: Identification of a Three-RNA Binding Proteins (RBPs) Signature Predicting Prognosis for Breast Cancer
Source: Front Oncol. 2021 Jul 12;11:663556. doi: 10.3389/fonc.2021.663556 (PMC8311660; doi:10.3389/fonc.2021.663556)
Supplement: Supplementary file 8 [file Table_6.xlsx]

## Sheet: Normal
id	MRPL12	MRPL13	POP1
TCGA-BH-A1EU-x	1.66798	2.68621	1.62259
TCGA-BH-A203-x	2.03469	2.38899	1.34682
TCGA-E9-A1RH-x	2.79919	2.38809	0.948867
TCGA-BH-A18J-x	3.19128	2.95332	1.36832
TCGA-BH-A0E0-x	3.96349	3.3633	1.28804
TCGA-BH-A18U-x	2.7164	2.86762	1.57011
TCGA-BH-A18R-x	2.46513	2.29135	1.34767
TCGA-A7-A0DC-x	2.5643	2.89505	1.23235
TCGA-GI-A2C8-x	3.84458	2.31015	0.455767
TCGA-BH-A1FN-x	1.645	3.04092	1.48556
TCGA-AC-A23H-x	1.67878	2.45231	1.21543
TCGA-E2-A158-x	3.22251	2.44925	1.08043
TCGA-E9-A1RB-x	2.42171	2.59446	1.54033
TCGA-E2-A15I-x	2.09504	2.32083	0.901257
TCGA-BH-A0BA-x	3.36831	2.35179	1.41096
TCGA-BH-A0DO-x	2.77389	2.52851	1.4547
TCGA-E2-A1LS-x	2.93065	2.49001	0.794556
TCGA-GI-A2C9-x	3.17128	2.44121	1.68454
TCGA-BH-A0BQ-x	2.80828	2.75535	1.27143
TCGA-A7-A0CE-x	3.78538	3.21342	1.43086
TCGA-BH-A0C3-x	2.1454	2.47893	1.38501
TCGA-BH-A0BW-x	3.07503	2.63902	1.91919
TCGA-E9-A1N6-x	2.97949	2.42529	1.55055
TCGA-BH-A18Q-x	2.28997	2.50973	1.40345
TCGA-BH-A0DZ-x	4.19972	3.13615	1.43772
TCGA-BH-A1EV-x	1.69788	2.67338	1.50895
TCGA-BH-A0DQ-x	3.03352	2.72962	1.42088
TCGA-BH-A0BV-x	3.18672	2.48067	1.28072
TCGA-BH-A0DG-x	1.99068	2.55068	1.46118
TCGA-BH-A208-x	2.50511	2.43335	1.11547
TCGA-BH-A18K-x	3.16122	2.46312	1.21358
TCGA-E9-A1N5-x	3.73292	2.54159	1.60113
TCGA-E2-A1IG-x	3.51373	2.30056	1.30755
TCGA-BH-A18M-x	2.69878	2.58509	1.49092
TCGA-E9-A1N9-x	3.05852	2.67074	1.37437
TCGA-BH-A0AZ-x	2.44646	2.47302	1.03016
TCGA-BH-A0DD-x	2.55393	2.22618	0.936085
TCGA-BH-A0BJ-x	2.83447	2.51471	1.55339
TCGA-BH-A0BT-x	2.51914	3.00162	1.58173
TCGA-BH-A0BS	3.29017	2.82646	1.24155
TCGA-A7-A0D9-x	2.71908	2.51568	1.03235
TCGA-BH-A0BM-x	3.65361	2.46795	1.32708
TCGA-BH-A0C0-x	2.90174	2.58226	1.50798
TCGA-BH-A0H7-x	3.60497	3.79446	1.64998
TCGA-A7-A0DB-x	2.74509	2.4146	1.14312
TCGA-BH-A209-x	2.30347	2.70314	1.52836
TCGA-E2-A15M-x	2.3109	2.42205	0.997312
TCGA-E2-A1L7-x	3.40406	2.61414	1.21167
TCGA-BH-A1EN-x	2.65402	2.70189	1.30945
TCGA-BH-A0DV-x	2.78586	2.72068	1.61784
TCGA-BH-A0DH-x	3.59886	2.88117	0.987111
TCGA-BH-A0B8-x	3.17967	2.29401	0.846188
TCGA-BH-A1FC-x	3.02619	3.01495	1.59401
TCGA-BH-A204-x	2.37091	2.26333	0.891632
TCGA-BH-A0H5-x	3.07686	2.48938	1.19042
TCGA-A7-A0CH-x	3.7365	2.62291	1.07662
TCGA-E9-A1NA-x	3.3102	2.29656	1.38886
TCGA-E9-A1RC-x	2.74357	2.40777	0.810725
TCGA-BH-A0DK-x	3.26571	3.17454	1.47546
TCGA-BH-A0AU-x	3.03733	2.5006	1.47047
TCGA-E9-A1RI-x	1.28358	2.50889	0.803132
TCGA-E2-A1LH-x	3.45391	2.80799	1.30418
TCGA-BH-A0B5-x	3.28693	2.5655	0.878228
TCGA-AC-A2FF-x	3.07259	2.79104	1.78658
TCGA-BH-A0B7-x	3.08134	2.70452	1.48542
TCGA-E9-A1NG-x	2.98233	2.50512	1.09767
TCGA-BH-A0DL-x	3.28905	2.48932	1.43612
TCGA-E9-A1R7-x	2.28721	2.3674	1.03235
TCGA-BH-A0H9-x	4.22557	2.44849	0.900091
TCGA-BH-A18S-x	2.57071	2.58824	1.13381
TCGA-BH-A0BC-x	3.10979	2.72292	1.48947
TCGA-E2-A1LB-x	3.71321	2.63047	1.38757
TCGA-BH-A0HK-x	3.09214	2.55185	1.20053
TCGA-E2-A1BC-x	4.15097	2.32455	0.886158
TCGA-BH-A1FB-x	2.53136	2.72435	1.61397
TCGA-BH-A0HA-x	2.59161	2.49517	1.59056
TCGA-BH-A0E1-x	3.80665	2.73294	1.28433
TCGA-AC-A2FB-x	2.7424	2.52594	1.13238
TCGA-E2-A153-x	3.26031	2.61465	1.50839
TCGA-E9-A1RF-x	1.36675	2.50574	0.948286
TCGA-BH-A18V-x	3.81278	3.09537	0.786971
TCGA-BH-A18N-x	2.78889	2.53409	1.14388
TCGA-E2-A15K-x	4.3388	2.40968	1.12096
TCGA-BH-A1F2-x	3.05907	2.22184	1.16774
TCGA-E9-A1ND-x	4.19735	2.62993	1.18374
TCGA-A7-A13E-x	2.61034	2.62829	1.14288
TCGA-A7-A13G-x	2.04631	2.36048	0.9148
TCGA-BH-A1FU-x	3.19708	2.44242	1.52221
TCGA-BH-A0BZ-x	2.15019	2.53551	1.12283
TCGA-BH-A18L-x	3.172	2.54693	1.12802
TCGA-BH-A0DP-x	2.72631	2.83619	1.12221
TCGA-E9-A1RD-x	2.25362	2.42049	1.10234
TCGA-E9-A1NF-x	2.84308	2.26717	0.940675
TCGA-E9-A1N4-x	2.7004	2.70868	1.42045
TCGA-BH-A0AY-x	2.81023	2.70358	1.26023
TCGA-BH-A18P-x	3.05388	2.25861	1.15383
TCGA-BH-A1EO-x	3.22774	3.01046	1.17141
TCGA-BH-A0DT-x	2.69923	2.76125	1.58161
TCGA-A7-A13F-x	2.6691	2.51944	1.03051
TCGA-BH-A1ET-x	2.27997	2.36256	1.31066
TCGA-BH-A1FM-x	2.23347	2.39925	1.47797
TCGA-BH-A1EW-x	2.1191	3.28238	1.8234
TCGA-BH-A0B3-x	2.67399	2.68036	1.21693
TCGA-BH-A1F0-x	2.73191	2.68624	1.23234
TCGA-BH-A1FD-x	2.13477	2.65962	1.1353
TCGA-BH-A1FJ-x	0.944756	3.12672	1.34079
TCGA-BH-A1FH-x	2.6373	2.81542	1.32378
TCGA-AC-A2FM-x	5.01243	2.9664	1.03879
TCGA-BH-A1F8-x	2.71238	2.8462	1.43645
TCGA-BH-A1FR-x	2.28616	2.79441	1.21924
TCGA-BH-A1F6-x	1.16149	2.70454	1.167
TCGA-BH-A1FG-x	1.07193	3.32117	1.00944
TCGA-BH-A1FE-x	1.132	2.73219	1.68963
Average	2.83076	2.63006	1.27132

## Sheet: STAGE
STAGE I						STAGE II						STAGE III						STAGE IV
id	MRPL12	MRPL13	POP1			id	MRPL12	MRPL13	POP1			id	MRPL12	MRPL13	POP1			id	MRPL12	MRPL13	POP1
TCGA-A2-A0CP	4.15632	3.55979	1.17776	stage ia		TCGA-E9-A1NI	4.74982	4.09663	1.53683	stage iia		TCGA-AR-A1AU	3.44152	3.38651	1.92851	stage iiia		TCGA-A2-A0SW	5.00165	3.93074	1.73982	stage iv
TCGA-AR-A24S	3.24763	4.06729	2.26511	stage i		TCGA-A1-A0SP	5.58247	4.00092	2.46359	stage iia		TCGA-A8-A07R	4.83385	4.46132	2.61908	stage iiic		TCGA-5L-AAT1	4.06491	3.5176	1.4915	stage iv
TCGA-E2-A1IJ	3.90163	2.75161	1.25189	stage i		TCGA-A8-A06X	4.42151	3.7673	2.33501	stage iib		TCGA-V7-A7HQ	6.66695	4.3695	1.55032	stage iiia		TCGA-LL-A73Z	4.2985	4.2273	2.12062	stage iv
TCGA-OL-A66J	4.63895	3.3887	1.25504	stage i		TCGA-E2-A14T	3.35427	3.23035	1.74387	stage iia		TCGA-AR-A251	3.45277	3.84426	2.40379	stage iiia		TCGA-AC-A62V	7.04833	4.04147	1.85375	stage iv
TCGA-AR-A2LE	3.62624	2.40927	1.30939	stage i		TCGA-AC-A8OS	2.67874	2.6077	1.19623	stage iia		TCGA-E2-A1LL	4.52896	2.80089	2.04012	stage iiia		TCGA-AN-A0FJ	3.56968	3.50064	1.94252	stage iv
TCGA-E2-A570	4.26004	3.22263	1.39097	stage ib		TCGA-A8-A09K	3.86631	3.92547	2.80251	stage iia		TCGA-AR-A24O	2.52235	2.83491	1.39042	stage iiia		TCGA-A2-A0CS	3.74734	3.32274	0.97853	stage iv
TCGA-A2-A04Q	4.28972	4.25472	2.34827	stage ia		TCGA-OL-A5RY	4.5683	3.10426	1.59913	stage iia		TCGA-XX-A899	3.90118	2.98284	1.54678	stage iiia		TCGA-B6-A3ZX	5.45478	3.20373	1.75002	stage iv
TCGA-E9-A22B	4.35515	4.23859	1.40442	stage ia		TCGA-AO-A12H	4.05251	2.86032	1.27255	stage iia		TCGA-4H-AAAK	4.27378	3.40378	1.57388	stage iiia		TCGA-B6-A0IB	4.32854	3.62281	1.44834	stage iv
TCGA-E2-A14Z	3.88374	4.83717	2.35014	stage i		TCGA-D8-A1X9	4.16302	3.66906	1.69986	stage iib		TCGA-OL-A5RV	4.10447	2.89725	1.21619	stage iiic		TCGA-A2-A0T2	3.99862	3.57883	1.48385	stage iv
TCGA-BH-A42V	4.77383	3.4182	1.40499	stage ib		TCGA-A2-A1FZ	3.39863	3.02154	1.43266	stage iia		TCGA-A2-A25E	3.39328	4.42204	2.08148	stage iiia		TCGA-A8-A08J	4.50513	4.29088	1.65997	stage iv
TCGA-A2-A0ER	2.38337	2.90016	1.3095	stage ib		TCGA-BH-A18T	4.20786	4.29356	4.00151	stage iia		TCGA-AR-A24R	2.65714	3.44783	1.98195	stage iiia		TCGA-A8-A08T	4.0051	4.43061	1.70423	stage iv
TCGA-A2-A259	2.92152	4.49339	2.63119	stage i		TCGA-AN-A041	3.24902	1.75999	1.29483	stage iib		TCGA-AQ-A1H3	2.68582	3.26497	1.54548	stage iiic		TCGA-A8-A08O	3.69122	3.48084	1.6277	stage iv
TCGA-WT-AB44	4.04516	2.01706	1.38526	stage ia		TCGA-D8-A1XK	5.22033	4.08047	2.67997	stage iib		TCGA-E9-A1R3	3.04882	3.34469	1.28135	stage iiic		TCGA-AO-A0J5	2.9738	2.60534	1.59827	stage iv
TCGA-AR-A255	3.46897	3.83428	2.04186	stage i		TCGA-AC-A5XS	4.75612	3.81033	1.52598	stage iia		TCGA-AC-A3BB	4.38187	2.82314	1.30385	stage iiia		TCGA-A2-A0SV	4.94317	4.60475	2.02328	stage iv
TCGA-BH-A0HF	4.3444	3.35531	1.05939	stage ia		TCGA-PE-A5DD	3.85934	2.80138	1.21734	stage iia		TCGA-AC-A2QI	4.39618	2.96776	1.37348	stage iiia		TCGA-PL-A8LX	4.86052	2.97026	1.23799	stage iv
TCGA-AR-A1AX	4.04087	3.81909	2.17995	stage i		TCGA-AN-A04D	4.32588	4.02719	2.20766	stage iib		TCGA-A2-A3XS	4.94447	4.24664	2.44777	stage iiia		TCGA-UU-A93S	5.23742	3.96491	2.05488	stage iv
TCGA-D8-A27M	3.35184	3.53179	3.68199	stage ia		TCGA-E9-A24A	1.98518	3.12537	1.41139	stage iia		TCGA-D8-A1X6	3.56828	5.44086	1.81795	stage iiia		TCGA-A8-A07W	4.32725	5.47194	2.96008	stage iv
TCGA-AN-A0FY	3.94432	3.88529	1.86349	stage ia		TCGA-AR-A24Q	4.21992	4.13171	3.23768	stage iib		TCGA-S3-A6ZH	4.19214	3.825	1.9955	stage iiic		Average	4.47388	3.80973	1.74561
TCGA-BH-A0DX	3.59602	3.09494	1.62539	stage i		TCGA-GM-A2DN	4.28955	2.92505	1.35451	stage iia		TCGA-E9-A1R2	4.48891	4.30326	1.85695	stage iiic
TCGA-EW-A1IY	0.945826	3.84806	1.2779	stage i		TCGA-A7-A6VV	3.99126	3.57193	1.9921	stage iia		TCGA-AO-A0JE	3.62647	3.36937	2.11224	stage iiia
TCGA-A2-A04N	4.13098	4.3289	1.80067	stage ia		TCGA-E9-A1NC	5.48555	3.88271	1.65028	stage iib		TCGA-B6-A409	5.54402	4.44873	2.27988	stage iiia
TCGA-A2-A0YF	2.28267	3.55267	1.44972	stage i		TCGA-A7-A3IZ	3.53582	2.61767	1.718	stage iia		TCGA-A2-A0CL	4.07602	3.2867	2.02587	stage iiia
TCGA-D8-A1JS	4.22272	3.83025	1.24321	stage ia		TCGA-AN-A0AK	4.56289	4.05052	2.51974	stage iia		TCGA-AC-A3TM	5.40124	3.58205	1.30707	stage iiia
TCGA-GM-A2DH	4.20036	3.18217	1.85725	stage i		TCGA-D8-A1JM	3.41714	4.81393	2.25095	stage iib		TCGA-AR-A0TQ	4.73694	3.34296	1.57487	stage iiia
TCGA-E2-A1IN	3.03697	3.92184	1.5567	stage i		TCGA-OL-A5S0	5.45742	4.53304	1.8309	stage iib		TCGA-B6-A0RI	3.44931	2.88592	1.48854	stage iiib
TCGA-3C-AALK	5.19221	2.86958	1.36461	stage ia		TCGA-A8-A06Z	4.9007	4.33243	1.78807	stage iib		TCGA-A2-A1FX	4.45217	3.76695	1.78912	stage iiia
TCGA-E2-A1IH	2.23376	3.78327	1.33059	stage i		TCGA-AQ-A54O	5.64609	3.72033	1.43176	stage iia		TCGA-A8-A08P	4.43887	4.52494	2.77348	stage iiia
TCGA-D8-A13Y	3.4446	4.28169	1.84552	stage ia		TCGA-E2-A15S	4.41056	4.05756	2.07814	stage iib		TCGA-E9-A1N3	3.58609	2.78176	1.34791	stage iiia
TCGA-BH-A0AV	3.11658	3.28395	1.68424	stage i		TCGA-EW-A423	5.60451	3.20948	1.22578	stage iia		TCGA-AO-A0JB	6.75074	2.25932	1.75371	stage iiia
TCGA-B6-A402	5.48112	4.43785	3.57587	stage i		TCGA-C8-A273	4.01902	3.325	1.94355	stage iib		TCGA-A8-A09M	4.98564	4.47735	2.2821	stage iiic
TCGA-AR-A24N	2.64715	4.6841	1.82998	stage i		TCGA-AO-A0JM	3.61181	3.95583	1.43153	stage iib		TCGA-AR-A2LH	3.53057	3.65627	1.58958	stage iii
TCGA-E2-A15J	3.84492	3.55049	1.34318	stage i		TCGA-B6-A2IU	4.10764	3.47217	1.59853	stage iia		TCGA-AR-A0TT	3.79725	3.23241	1.67255	stage iiia
TCGA-LL-A73Y	5.03457	3.80009	2.94084	stage ia		TCGA-E2-A1B6	4.42804	4.46102	2.8156	stage iia		TCGA-A2-A4RY	3.87571	2.4638	1.32709	stage iiic
TCGA-D8-A1XU	2.72334	3.33195	1.48969	stage ia		TCGA-D8-A1XW	2.98995	3.83654	1.7647	stage iia		TCGA-A7-A2KD	5.00752	3.81595	1.6904	stage iiia
TCGA-A2-A0EM	2.7278	2.91876	1.46369	stage ia		TCGA-EW-A6SD	5.29659	3.10697	2.71137	stage iib		TCGA-B6-A0WX	4.14158	4.17595	2.7579	stage iiia
TCGA-B6-A0RU	3.61556	4.42548	2.87151	stage ia		TCGA-AO-A0J3	3.52347	3.64223	1.22324	stage iib		TCGA-A7-A4SB	4.34937	2.55589	1.98617	stage iiia
TCGA-E2-A15C	2.95317	3.65529	1.40667	stage i		TCGA-AN-A03X	3.38985	4.12162	1.09876	stage iia		TCGA-A2-A0SY	3.94916	2.96782	1.07634	stage iiia
TCGA-B6-A1KI	3.56169	3.33097	1.31353	stage i		TCGA-AR-A5QP	4.58562	4.07659	1.50789	stage iib		TCGA-A8-A07I	3.02188	3.18061	2.03385	stage iiia
TCGA-BH-A0BR	3.43114	2.73158	1.29822	stage i		TCGA-AC-A62X	5.27662	4.10033	2.50894	stage iia		TCGA-LD-A74U	3.6111	3.16034	1.49838	stage iiic
TCGA-A2-A3XZ	4.55628	2.62246	1.50321	stage i		TCGA-B6-A0RS	5.22879	3.75385	1.95596	stage iia		TCGA-PL-A8LV	4.29457	3.79862	2.44	stage iiib
TCGA-E2-A1IF	4.51594	3.17451	1.21958	stage i		TCGA-D8-A1JL	3.70405	3.46492	2.31959	stage iia		TCGA-BH-A0DS	4.06699	4.50591	1.56038	stage iiia
TCGA-A8-A0AD	4.05085	3.0128	1.51417	stage i		TCGA-A8-A06Y	4.4628	3.75123	1.5409	stage iia		TCGA-A8-A06Q	3.47813	3.60733	1.90963	stage iiia
TCGA-GM-A2DI	3.0176	2.67967	1.58094	stage i		TCGA-C8-A135	6.00003	4.60547	3.74039	stage iib		TCGA-Z7-A8R5	4.70372	3.42298	1.21014	stage iiia
TCGA-LD-A9QF	4.09794	2.66536	1.38808	stage ia		TCGA-S3-AA0Z	3.14414	2.88065	2.28809	stage iib		TCGA-E2-A1B0	3.08187	4.06432	2.30431	stage iiia
TCGA-E2-A152	2.63021	3.42631	1.34303	stage i		TCGA-D8-A1J8	0.788299	3.76027	1.36058	stage iib		TCGA-E2-A14O	4.79318	4.06782	1.13398	stage iiia
TCGA-BH-A0HU	4.76999	4.139	2.02674	stage ia		TCGA-A2-A1G1	1.84051	3.96559	3.0131	stage iib		TCGA-D8-A27N	3.86877	3.2375	1.51722	stage iiia
TCGA-A7-A0CD	4.38052	3.22063	1.67236	stage i		TCGA-A2-A0SU	4.21527	2.96505	1.27644	stage iia		TCGA-E9-A6HE	5.69589	3.40138	0.954313	stage iiic
TCGA-E2-A1IO	3.65594	3.20108	2.14415	stage i		TCGA-OL-A6VQ	3.49683	2.70885	1.27226	stage iia		TCGA-LQ-A4E4	4.45265	3.34035	2.57501	stage iiia
TCGA-GM-A2DO	4.0458	3.62207	1.50776	stage i		TCGA-AQ-A04J	3.20647	3.83545	1.99547	stage iia		TCGA-AO-A03L	4.90294	3.49602	1.86221	stage iiia
TCGA-A8-A06O	4.27342	5.18428	3.22788	stage i		TCGA-BH-A1F5	0.688356	4.25728	1.37357	stage iia		TCGA-AN-A0AL	5.31742	3.27648	1.60869	stage iiib
TCGA-BH-A0H3	2.67356	2.82107	1.33333	stage i		TCGA-AC-A3HN	3.79818	2.88664	1.43248	stage iib		TCGA-AN-A0FK	3.46063	3.67628	1.27615	stage iiib
TCGA-AR-A1AY	3.39066	3.83438	2.81666	stage i		TCGA-UL-AAZ6	5.26162	3.59592	1.29548	stage iia		TCGA-B6-A0IE	3.59492	4.81468	2.22173	stage iiia
TCGA-GM-A2DL	4.11228	3.12988	1.1872	stage i		TCGA-LD-A7W6	3.7249	2.82734	1.33914	stage iib		TCGA-B6-A400	6.03558	3.97952	3.11739	stage iiia
TCGA-E9-A247	4.21118	3.80138	1.73773	stage ia		TCGA-AR-A24Z	3.48528	3.72477	1.83528	stage iia		TCGA-AC-A2FK	3.15575	2.4734	1.58367	stage iiic
TCGA-S3-AA14	3.71158	2.92061	1.43241	stage i		TCGA-A1-A0SO	5.07521	2.87349	2.56409	stage iib		TCGA-D8-A1JF	2.10683	4.65034	2.14042	stage iiia
TCGA-D8-A1JP	3.44044	4.46767	2.36933	stage ia		TCGA-AC-A23C	2.71573	3.23728	1.30413	stage iib		TCGA-AR-A2LK	4.32918	4.24654	2.29068	stage iii
TCGA-LL-A740	4.04201	3.39442	1.94343	stage ia		TCGA-D8-A1XO	2.97415	3.03453	1.56347	stage iib		TCGA-AR-A254	2.98342	4.35217	2.41613	stage iiia
TCGA-AR-A24P	3.19937	2.79032	1.72101	stage i		TCGA-PE-A5DE	3.97948	2.82521	1.29219	stage iia		TCGA-AN-A0XP	3.14756	3.25818	1.44117	stage iiia
TCGA-BH-A0H0	3.98226	4.29871	2.13045	stage ia		TCGA-EW-A1J5	3.16568	2.93026	1.63443	stage iib		TCGA-E9-A226	1.92958	3.15108	2.29761	stage iiia
TCGA-E2-A1IU	3.59224	3.45513	1.40646	stage ia		TCGA-BH-A0BF	3.99173	3.52868	2.03595	stage iib		TCGA-A8-A07L	5.13696	4.70091	2.84979	stage iiia
TCGA-A2-A0EV	3.13663	2.87847	1.41049	stage ia		TCGA-A2-A0CO	4.17073	2.47991	1.26804	stage iib		TCGA-A8-A06P	3.59459	3.73861	1.43494	stage iiia
TCGA-BH-A8FY	4.468	3.33548	1.31239	stage ia		TCGA-AC-A3QP	5.06193	4.14416	1.10482	stage iib		TCGA-S3-AA12	4.30547	3.62988	1.61653	stage iiia
TCGA-BH-A0B9	5.2171	3.86101	1.8287	stage ia		TCGA-A7-A13H	4.12884	2.72191	1.55857	stage iib		TCGA-E9-A3Q9	3.47323	2.57426	1.06854	stage iiic
TCGA-A2-A0EP	3.93912	2.55271	1.11915	stage i		TCGA-BH-A6R8	5.10521	3.63558	1.37772	stage iia		TCGA-LL-A6FQ	5.7503	3.30521	0.969841	stage iiia
TCGA-EW-A1J6	3.71043	3.50551	1.29512	stage i		TCGA-A2-A1G0	2.86312	3.23649	1.57393	stage iib		TCGA-AQ-A1H2	3.36202	3.66923	1.74389	stage iiia
TCGA-D8-A27E	3.3498	2.99801	1.21601	stage ia		TCGA-E2-A1LI	3.93527	4.74208	2.8239	stage iib		TCGA-D8-A27T	2.77741	2.90529	1.51893	stage iiic
TCGA-BH-A0HI	4.01752	3.32091	1.20323	stage ia		TCGA-AO-A1KR	7.05958	2.61039	3.48755	stage iia		TCGA-A2-A0YG	3.28254	3.63187	2.09617	stage iiic
TCGA-E2-A576	6.51801	4.72731	2.37727	stage ia		TCGA-XX-A89A	3.38285	2.70783	1.20635	stage iib		TCGA-A7-A5ZX	4.27904	3.0558	1.31602	stage iiic
TCGA-BH-A201	3.38138	3.03874	2.21366	stage ia		TCGA-A8-A085	5.17967	3.46672	1.7192	stage iib		TCGA-A8-A079	5.44322	4.32553	3.73212	stage iiib
TCGA-A2-A0YI	2.5382	3.34766	1.6206	stage i		TCGA-AC-A6IV	3.86695	2.72119	1.59359	stage iib		TCGA-E2-A572	6.75078	3.15348	0.862256	stage iiia
TCGA-AR-A1AP	3.98508	3.61354	2.36823	stage i		TCGA-BH-A0GY	3.79867	5.65579	2.52765	stage iia		TCGA-A2-A0YH	3.70893	4.78463	1.86211	stage iiia
TCGA-OL-A6VR	4.58985	4.21157	1.59437	stage ia		TCGA-AR-A2LL	4.79079	4.30052	2.53784	stage iib		TCGA-B6-A408	4.75171	3.39059	1.62547	stage iiic
TCGA-BH-A0BG	4.62561	4.15038	2.19443	stage i		TCGA-EW-A1PE	3.30313	2.78621	1.23176	stage iia		TCGA-A2-A0EW	3.24958	2.81642	1.5052	stage iiic
TCGA-LL-A441	4.62731	2.89716	2.30399	stage ia		TCGA-E2-A1B1	2.03948	3.10104	1.68834	stage iib		TCGA-C8-A131	4.54139	4.01907	2.19233	stage iiia
TCGA-BH-A8FZ	4.54249	3.12529	1.69089	stage ia		TCGA-AO-A0JJ	3.95118	3.01131	1.39625	stage iib		TCGA-D8-A3Z5	4.35399	2.59725	1.22516	stage iiic
TCGA-E2-A1II	4.48305	3.89299	2.81683	stage i		TCGA-A2-A3XW	5.27514	2.1711	1.47075	stage iib		TCGA-C8-A12Q	3.41131	3.04933	1.95365	stage iiia
TCGA-AO-A03V	3.08193	3.83731	1.458	stage i		TCGA-AR-A0TS	3.0798	3.61602	2.88461	stage iib		TCGA-C8-A26V	3.76935	3.58232	2.01697	stage iiia
TCGA-BH-A0HB	4.99941	4.62459	1.58735	stage ia		TCGA-A8-A07B	5.60896	5.00062	2.90813	stage iia		TCGA-E2-A14X	3.14554	4.45815	2.77013	stage iiia
TCGA-BH-A0HW	4.97281	3.12195	1.56654	stage ia		TCGA-EW-A6SB	5.20119	4.08475	2.45903	stage ii		TCGA-BH-A0E2	4.41704	3.56604	1.60795	stage iiia
TCGA-E2-A573	4.94937	3.95587	1.77105	stage ia		TCGA-D8-A1XQ	4.41201	4.59574	1.64758	stage iia		TCGA-PL-A8LZ	5.17511	3.46584	2.16369	stage iiib
TCGA-E2-A156	2.54657	3.10731	1.6287	stage i		TCGA-OL-A5DA	4.57797	3.49494	1.46832	stage iia		TCGA-AO-A0JD	5.12327	3.31575	2.43721	stage iiia
TCGA-AC-A8OP	4.37806	3.25301	2.20284	stage ia		TCGA-WT-AB41	5.1507	3.23381	1.02347	stage iib		TCGA-D8-A1X5	4.5526	3.89666	1.64777	stage iiic
TCGA-AN-A0FS	2.74902	3.11225	1.49628	stage ia		TCGA-E2-A1LA	5.84613	3.9049	1.66148	stage iia		TCGA-E9-A22E	3.07332	3.72605	1.42268	stage iiia
TCGA-GM-A2DK	4.56658	2.94807	1.39866	stage i		TCGA-E9-A3QA	6.38981	3.81929	3.02162	stage iia		TCGA-AR-A0U2	3.56858	4.91485	3.31383	stage iiia
TCGA-AR-A1AK	4.43277	3.74549	1.90994	stage i		TCGA-B6-A0IJ	4.84772	4.47998	2.76246	stage iib		TCGA-A8-A09B	4.10505	3.49506	1.4692	stage iiib
TCGA-BH-A0HN	3.78905	3.39865	1.4502	stage ia		TCGA-LL-A7SZ	6.85944	5.71289	2.30267	stage iib		TCGA-AN-A0XO	3.7408	2.64492	1.35116	stage iiia
TCGA-A8-A095	3.27103	3.38485	1.69114	stage i		TCGA-C8-A26Y	3.42921	3.24558	1.59249	stage iia		TCGA-A7-A425	4.64064	2.62903	1.50253	stage iiic
TCGA-GM-A2DD	4.77378	3.08954	1.72765	stage i		TCGA-A8-A06R	5.19356	4.59752	1.56199	stage iib		TCGA-B6-A1KN	2.65932	4.73689	1.94782	stage iiib
TCGA-OL-A5RZ	4.84485	4.31304	1.7644	stage ia		TCGA-AO-A128	3.2715	3.76192	3.1571	stage iia		TCGA-LL-A9Q3	5.34976	3.8469	1.25233	stage iiic
TCGA-AN-A0FN	2.41382	2.77332	1.12572	stage ia		TCGA-B6-A0I6	4.04058	3.74511	2.83752	stage iia		TCGA-AR-A1AL	2.30253	2.73679	1.56189	stage iiia
TCGA-D8-A1J9	3.21813	3.52471	2.12954	stage ia		TCGA-A2-A04V	3.41092	2.98049	1.26547	stage iia		TCGA-AN-A0FZ	4.22044	4.04804	2.56829	stage iiia
TCGA-B6-A0I2	4.7043	2.90021	1.70505	stage ia		TCGA-D8-A1JE	1.47108	3.13561	1.48311	stage iia		TCGA-D8-A1XJ	3.04281	3.63375	2.13698	stage iiia
TCGA-BH-A5J0	4.90603	3.52476	1.40992	stage ia		TCGA-EW-A1J1	2.05044	2.83526	1.34995	stage iib		TCGA-AR-A5QN	4.2241	3.55252	1.46541	stage iiic
TCGA-A2-A0CQ	3.49803	2.83196	1.19745	stage ia		TCGA-A2-A0YM	4.89044	3.63018	2.65384	stage iia		TCGA-EW-A1IZ	4.91976	3.54251	2.15337	stage iiia
TCGA-A2-A0T3	4.48964	4.07409	2.74974	stage ib		TCGA-A8-A0A4	4.32525	2.80738	1.59143	stage iia		TCGA-EW-A1P1	3.58707	3.23648	2.42563	stage iiic
TCGA-E2-A154	3.8103	3.56025	2.28672	stage i		TCGA-AR-A24X	2.92668	3.2872	1.62571	stage iia		TCGA-C8-A138	4.13722	3.58086	1.03205	stage iiia
TCGA-AO-A0J4	4.02713	4.18748	3.04407	stage ia		TCGA-C8-A132	2.96304	3.43145	1.48463	stage iib		TCGA-A2-A0YL	3.04172	2.91525	1.49043	stage iiia
TCGA-A7-A3J1	3.67733	2.79291	1.38167	stage ia		TCGA-AN-A049	4.13511	4.14079	1.92187	stage iia		TCGA-E2-A1LK	5.32737	5.41571	3.38181	stage iiic
TCGA-E2-A14U	4.3296	3.03911	1.45002	stage i		TCGA-AR-A0TX	4.18279	2.92641	1.78849	stage iia		TCGA-EW-A3U0	4.71509	2.51704	1.72957	stage iiia
TCGA-E9-A229	3.11644	3.03332	1.50338	stage ia		TCGA-BH-A0HQ	3.71843	3.19683	1.38086	stage iia		TCGA-A2-A4S2	3.9953	3.1514	1.21739	stage iiia
TCGA-E2-A15P	3.48346	3.33489	1.58301	stage ia		TCGA-AQ-A54N	5.4953	2.67166	1.47399	stage iia		TCGA-GM-A3XG	4.80779	3.2785	1.17235	stage iiia
TCGA-C8-A3M8	4.64215	3.1654	1.71623	stage ia		TCGA-B6-A0RH	4.8233	4.18083	1.11491	stage iia		TCGA-A2-A0T1	6.66363	3.8141	3.14021	stage iiic
TCGA-LL-A5YO	5.35425	4.14117	2.18449	stage ia		TCGA-BH-A5IZ	5.8175	3.51825	3.33878	stage iib		TCGA-C8-A133	5.11662	3.12429	0.986659	stage iiia
TCGA-OL-A66L	5.96847	3.38888	1.16079	stage ia		TCGA-AN-A0XU	5.01838	4.13248	3.23622	stage iia		TCGA-AN-A0XT	3.60624	3.04246	1.13563	stage iiia
TCGA-GM-A2D9	3.45708	3.00988	1.4251	stage i		TCGA-B6-A401	4.93256	3.51586	1.29602	stage iia		TCGA-A8-A08X	3.86927	3.78967	2.87463	stage iiic
TCGA-A2-A0D3	3.51523	3.68758	1.86976	stage ia		TCGA-A8-A07G	3.10208	3.10338	1.45847	stage iia		TCGA-E2-A1LE	4.6109	3.07971	2.14112	stage iiic
TCGA-A2-A0EO	2.81439	3.1234	1.1262	stage ia		TCGA-A2-A0EN	3.61051	2.91982	1.49597	stage iia		TCGA-C8-A8HR	4.56793	3.08335	2.08194	stage iiia
TCGA-OL-A6VO	5.42108	4.26414	3.60799	stage ia		TCGA-OK-A5Q2	4.20465	3.01795	1.45374	stage ii		TCGA-AN-A0XS	3.99904	3.8706	1.89912	stage iiia
TCGA-A1-A0SE	3.48172	3.29961	2.15126	stage i		TCGA-A8-A09I	3.70291	3.95142	2.01633	stage iia		TCGA-D8-A3Z6	4.42235	3.16864	1.18078	stage iiic
TCGA-BH-A0B0	3.50083	3.37876	1.29303	stage i		TCGA-GM-A3XL	6.14724	4.82158	3.68251	stage iia		TCGA-GM-A4E0	4.09614	2.53359	1.28399	stage iiic
TCGA-D8-A1XA	4.08267	2.93304	1.74501	stage ia		TCGA-W8-A86G	3.97636	3.11031	1.5041	stage iia		TCGA-E2-A1B4	3.81678	3.29281	0.96462	stage iiia
TCGA-BH-A0BL	3.45806	3.46371	1.84428	stage i		TCGA-AO-A12F	5.01354	3.80813	2.07674	stage iia		TCGA-GM-A3XN	4.15679	2.74879	1.26853	stage iiia
TCGA-D8-A1XM	3.61394	2.8516	1.66552	stage ia		TCGA-BH-A42U	5.18168	2.94998	1.22383	stage iia		TCGA-EW-A1P8	4.29161	3.82873	2.93428	stage iiic
TCGA-AR-A1AJ	2.98302	3.74553	2.70114	stage i		TCGA-AR-A1AO	3.84052	3.00488	2.01347	stage iia		TCGA-E9-A54Y	7.54948	3.81288	1.82832	stage iiia
TCGA-E9-A1R5	3.74344	3.41842	1.29007	stage ia		TCGA-B6-A0I1	4.72958	4.51154	3.17566	stage iia		TCGA-BH-A28O	4.06834	2.33747	1.28613	stage iiic
TCGA-D8-A4Z1	3.97419	3.24053	1.30234	stage ia		TCGA-EW-A1PA	4.43196	3.08277	1.48916	stage iib		TCGA-AN-A0XV	3.37395	4.09038	1.5627	stage iiia
TCGA-BH-A18G	5.37327	2.89917	1.85682	stage ia		TCGA-BH-A0W4	3.16778	2.95482	1.43561	stage iia		TCGA-EW-A2FR	3.17376	2.94813	1.74542	stage iiic
TCGA-EW-A1J3	1.64861	3.31957	1.18248	stage ia		TCGA-A7-A26H	2.51474	3.53086	1.82403	stage iia		TCGA-A8-A09Q	4.12189	4.61095	2.33168	stage iiib
TCGA-BH-A0H6	3.9214	4.44308	2.12816	stage i		TCGA-EW-A1P4	5.5854	3.9913	2.70102	stage iia		TCGA-D8-A27I	3.34923	3.44502	1.66486	stage iiia
TCGA-BH-A0EB	2.90183	2.96837	1.11318	stage ia		TCGA-EW-A1P0	3.68674	4.05481	1.30019	stage iib		TCGA-PE-A5DC	4.53826	4.16987	2.61479	stage iiia
TCGA-LL-A440	3.75792	2.28383	1.25339	stage ia		TCGA-EW-A6S9	4.79822	3.03473	1.54794	stage iia		TCGA-OL-A66N	4.9616	3.54071	0.99938	stage iiic
TCGA-BH-A18H	4.12997	3.80348	2.38522	stage ia		TCGA-A2-A25B	3.46317	3.85908	2.19587	stage iib		TCGA-AC-A2BK	5.25897	3.73037	2.97021	stage iiia
TCGA-E9-A1R4	3.44073	3.3486	1.65487	stage ia		TCGA-LL-A6FR	6.19557	3.65719	1.31863	stage iia		TCGA-AN-A04A	2.8828	3.80218	2.65827	stage iiia
TCGA-BH-A0BO	3.17416	2.66052	2.11456	stage i		TCGA-AR-A5QM	3.9608	2.77532	1.18627	stage iia		TCGA-E9-A1RG	5.72831	4.01274	1.71664	stage iiia
TCGA-B6-A40B	4.9111	3.17334	1.40328	stage i		TCGA-EW-A1P5	4.14293	3.27208	1.45658	stage iib		TCGA-D8-A1Y1	3.0026	3.94035	2.11918	stage iiia
TCGA-AR-A252	2.22857	2.83888	1.72221	stage i		TCGA-AN-A0AR	5.69541	3.06828	1.84343	stage iia		TCGA-A7-A426	4.29237	3.05651	1.51826	stage iiic
TCGA-D8-A27P	3.12537	2.85844	1.42879	stage ia		TCGA-E9-A22D	3.68695	3.70501	1.40681	stage iia		TCGA-D8-A27L	3.0779	3.39962	1.62744	stage iiia
TCGA-BH-A0W7	4.05543	3.68106	1.48294	stage i		TCGA-E2-A1IE	3.80096	3.13128	1.78311	stage iib		TCGA-A8-A092	4.90087	5.28093	2.58873	stage iiia
TCGA-A2-A0SX	3.69623	3.03014	2.02761	stage ia		TCGA-E2-A1AZ	3.85694	3.8354	2.16828	stage iib		TCGA-AC-A3W6	3.8408	2.76673	1.33288	stage iiia
TCGA-D8-A1JH	2.71563	3.1855	1.62598	stage ia		TCGA-A2-A0CT	4.99408	4.71465	1.91832	stage iia		TCGA-E2-A9RU	5.75228	4.40856	1.42939	stage iiic
TCGA-OL-A5RX	4.0766	2.89476	1.03137	stage ia		TCGA-E9-A249	3.17917	2.63054	1.49712	stage iia		TCGA-AN-A0FW	2.54335	3.09403	2.73635	stage iiia
TCGA-A2-A04R	4.59218	3.33139	2.29269	stage ia		TCGA-E2-A1B5	3.89943	3.58663	1.25043	stage iia		TCGA-D8-A1JC	3.30575	3.80228	1.9925	stage iiia
TCGA-E2-A15O	4.13079	4.30261	2.15869	stage i		TCGA-A2-A25A	2.7783	2.8898	1.55089	stage iia		TCGA-A2-A04P	5.55067	3.05224	1.56476	stage iiic
TCGA-BH-A0HY	4.85166	2.86791	1.61842	stage i		TCGA-AO-A03O	3.27737	4.93886	2.78813	stage iia		TCGA-AN-A0XN	3.0797	3.5609	1.86256	stage iiia
TCGA-BH-A0BP	4.01609	3.82528	1.88576	stage i		TCGA-E9-A22A	3.35105	4.16979	1.53406	stage iia		TCGA-AN-A0XW	3.08931	3.35008	1.40535	stage iiia
TCGA-D8-A1JU	2.72461	3.2503	1.39224	stage ia		TCGA-BH-A0GZ	4.62392	3.68873	1.41724	stage iia		TCGA-D8-A1Y3	5.64113	6.25888	2.94501	stage iiia
TCGA-AN-A0FF	3.22598	2.82472	1.6127	stage ia		TCGA-A1-A0SH	3.6491	2.95698	1.50242	stage iia		TCGA-E2-A3DX	3.36038	2.52241	1.28085	stage iiic
TCGA-AO-A0J2	5.19008	5.01302	2.35658	stage ia		TCGA-E2-A10A	3.4261	3.18991	1.70013	stage iib		TCGA-A2-A1FW	2.84398	3.6407	1.95289	stage iiia
TCGA-A2-A0EU	4.16341	4.23836	1.74077	stage ia		TCGA-D8-A143	4.43587	3.85624	2.18226	stage iia		TCGA-AO-A0J9	3.55556	2.26006	0.755901	stage iiic
TCGA-E9-A1RA	3.43807	3.38946	1.59244	stage ia		TCGA-AO-A03R	4.54417	4.44469	1.54194	stage iib		TCGA-AR-A2LJ	5.29574	2.91061	1.09925	stage iiia
TCGA-BH-A0B6	4.16927	2.82605	1.29169	stage i		TCGA-AR-A0TU	4.74885	4.6543	3.34216	stage iia		TCGA-BH-A0B4	5.53172	4.63599	2.55541	stage iiia
TCGA-B6-A0RN	4.14674	3.07112	1.29684	stage ia		TCGA-PL-A8LY	4.27809	3.22644	1.56425	stage iib		TCGA-A2-A0ET	2.83162	2.74117	1.48513	stage iiia
TCGA-AC-A3QQ	0	1.48688	0.763227	stage ia		TCGA-A8-A09D	4.53858	2.24162	2.04717	stage iib		TCGA-A2-A4RW	3.74909	3.061	1.95795	stage iiic
Average	3.82085	3.44436	1.74382			TCGA-A7-A4SD	4.51166	3.35003	2.30216	stage iia		TCGA-B6-A0RT	4.86609	3.85805	2.72458	stage iiia
						TCGA-A2-A0EX	3.42915	4.54385	1.49385	stage iib		TCGA-A2-A25D	5.2527	4.46475	1.55068	stage iiic
						TCGA-GM-A2DM	4.07651	2.61833	1.22104	stage iia		TCGA-A2-A1G6	2.0909	3.11739	1.5323	stage iiia
						TCGA-HN-A2OB	4.23699	2.68965	1.26396	stage iib		TCGA-A8-A07U	3.26945	4.02256	1.82695	stage iiia
						TCGA-A2-A0CM	3.92991	3.76391	2.9381	stage iia		TCGA-D8-A1XS	3.93508	4.5833	2.17638	stage iiic
						TCGA-C8-A1HN	4.21014	4.74856	2.23644	stage iia		TCGA-LL-A5YM	7.40645	4.3164	1.28809	stage iiib
						TCGA-GM-A2DB	5.37398	2.90023	1.46145	stage iia		TCGA-A2-A0YT	4.20637	4.93259	3.02969	stage iiib
						TCGA-D8-A140	3.41648	2.80463	1.90064	stage iib		TCGA-AR-A1AR	2.06472	3.5931	2.39153	stage iiia
						TCGA-5T-A9QA	4.99006	4.33888	1.75868	stage iia		TCGA-E9-A1RE	4.28579	5.76256	3.11482	stage iiia
						TCGA-AR-A1AH	4.40561	3.06705	2.73856	stage iib		TCGA-D8-A1JN	2.49957	3.70965	1.18148	stage iiic
						TCGA-S3-A6ZF	3.89664	4.06413	1.84115	stage iia		TCGA-B6-A0IK	3.48955	3.27865	1.54603	stage iiib
						TCGA-A8-A07J	3.16026	2.91091	1.28528	stage iib		TCGA-A2-A0YJ	3.94601	3.97235	3.19697	stage iiia
						TCGA-AN-A0FV	4.53322	3.41736	2.38837	stage iia		TCGA-A8-A08L	4.06525	4.27327	2.24317	stage iiia
						TCGA-AR-A1AW	3.0218	4.22925	2.25408	stage iia		TCGA-AQ-A7U7	3.36198	2.49911	1.5053	stage iiia
						TCGA-EW-A6SA	5.3267	4.07325	3.39894	stage ii		TCGA-C8-A12W	5.11272	4.08414	2.30672	stage iiib
						TCGA-E2-A15L	3.22859	2.38109	0.998652	stage iia		TCGA-EW-A1PB	4.88125	3.72067	2.00917	stage iiia
						TCGA-D8-A1JI	3.2877	3.38718	1.52704	stage iia		TCGA-A8-A09X	4.70468	4.11168	2.04172	stage iiic
						TCGA-EW-A1P6	4.06458	4.98193	2.37936	stage iib		TCGA-A8-A09N	3.50843	3.77249	1.84111	stage iiic
						TCGA-AR-A1AI	3.76899	3.82016	2.95752	stage iia		TCGA-D8-A1Y0	3.53848	4.01399	2.62326	stage iiia
						TCGA-AR-A0U3	3.23252	3.67033	1.76521	stage iib		TCGA-EW-A2FV	3.37881	4.14058	1.62157	stage iiic
						TCGA-A2-A0ES	2.88747	2.96112	1.38502	stage iia		TCGA-AN-A0XR	4.16829	3.2937	1.5719	stage iiia
						TCGA-BH-A0HX	5.71609	5.36076	2.35923	stage iib		TCGA-B6-A0RO	4.37481	3.67397	1.00287	stage iiib
						TCGA-AC-A3W7	3.60621	2.75181	1.4294	stage iib		TCGA-B6-A0RV	3.4384	3.98778	1.59159	stage iiia
						TCGA-AO-A124	3.71243	4.23974	2.37165	stage iia		TCGA-BH-A0HP	3.00803	3.23873	1.07368	stage iiia
						TCGA-AC-A5XU	5.11404	1.94073	1.76684	stage iib		TCGA-AN-A0AS	3.6424	3.73147	1.75693	stage iiia
						TCGA-A2-A25F	3.31754	3.30587	2.15695	stage iia		TCGA-C8-A1HI	2.98054	3.63989	1.76005	stage iiia
						TCGA-AN-A0AT	4.57692	3.92201	2.99156	stage iia		TCGA-C8-A1HO	2.80692	3.61412	1.64759	stage iiic
						TCGA-A2-A04X	3.24513	3.35614	1.31653	stage iia		TCGA-AO-A0JG	3.56167	2.82864	1.61236	stage iiia
						TCGA-A2-A3XT	6.41401	3.61918	2.84821	stage iib		TCGA-AR-A24T	2.35273	2.94657	1.25893	stage iiic
						TCGA-AR-A0TY	3.54338	3.78115	1.90287	stage iia		TCGA-BH-AB28	3.80109	3.19292	1.46907	stage iiia
						TCGA-B6-A0WZ	3.66819	2.92305	1.27232	stage ii		TCGA-B6-A0WY	4.70197	3.84901	1.6496	stage iiia
						TCGA-AC-A23G	4.10747	2.36518	1.12657	stage iia		TCGA-A8-A09E	4.75703	4.10298	1.77208	stage iiib
						TCGA-GM-A2DA	3.45623	3.02994	0.901666	stage iib		TCGA-E9-A5FK	5.16153	3.78608	1.27529	stage iiic
						TCGA-AR-A250	4.30302	3.51403	1.99381	stage iia		TCGA-A8-A08F	4.88029	4.2224	2.25561	stage iiic
						TCGA-BH-A1EY	2.34732	3.58634	1.42833	stage iia		TCGA-A2-A0CK	4.51468	2.81756	1.35573	stage iiia
						TCGA-AO-A03P	4.54328	3.65065	1.49095	stage iib		TCGA-D8-A1XZ	3.46806	7.76225	1.9226	stage iiia
						TCGA-E2-A15G	2.94251	2.98076	1.45819	stage iia		TCGA-A8-A06T	4.10509	4.07749	1.68498	stage iiia
						TCGA-C8-A12M	3.75356	4.46334	2.04918	stage iia		TCGA-D8-A1X8	2.94652	3.21293	1.8281	stage iiia
						TCGA-AR-A0TV	4.484	3.93914	2.86424	stage iia		TCGA-AC-A2FE	4.63658	2.96049	1.52076	stage iiic
						TCGA-A2-A0D4	4.49202	4.89325	3.32828	stage iib		TCGA-A8-A09G	3.75265	3.366	1.61095	stage iiic
						TCGA-EW-A1PD	4.11628	3.72176	2.85453	stage iia		TCGA-B6-A0IH	2.70856	3.22115	1.11634	stage iiia
						TCGA-A1-A0SI	3.39183	2.86843	1.44625	stage iib		TCGA-A2-A1G4	2.6837	4.21744	2.18575	stage iiia
						TCGA-A2-A0CV	3.32255	3.52153	0.779429	stage iib		TCGA-C8-A3M7	2.93763	3.49066	1.27792	stage iiib
						TCGA-OL-A5D7	6.59207	3.97151	2.86489	stage iia		TCGA-AR-A1AM	4.1176	3.08773	1.49744	stage iiia
						TCGA-A2-A0T4	4.09229	3.39245	1.41073	stage iia		TCGA-A1-A0SJ	4.50685	3.86347	1.80314	stage iiia
						TCGA-E2-A1BD	3.79113	3.51533	1.33276	stage iia		TCGA-AR-A24M	2.3621	3.0164	1.3714	stage iiia
						TCGA-D8-A1JK	3.8029	3.38453	1.43497	stage iia		TCGA-C8-A130	4.39738	4.58367	1.95805	stage iiia
						TCGA-D8-A1X7	3.44863	3.43377	1.65367	stage iia		TCGA-AO-A0JA	3.20029	3.05432	1.32208	stage iiic
						TCGA-AC-A23E	2.50286	3.02102	1.49155	stage iib		TCGA-E2-A14P	4.31584	3.06916	1.16153	stage iiic
						TCGA-A2-A1FV	1.64631	3.82753	1.98204	stage iib		TCGA-AR-A0TW	5.039	3.59745	1.89451	stage iiia
						TCGA-GM-A3NY	3.90838	2.79814	1.49235	stage iib		TCGA-AC-A3YI	4.0667	3.42421	2.25367	stage iiic
						TCGA-AR-A0U0	4.22402	4.71215	2.84577	stage iib		TCGA-D8-A27R	4.67479	4.58335	2.49915	stage iiic
						TCGA-AN-A0G0	3.94769	3.41664	3.07167	stage iia		TCGA-D8-A1XG	3.04776	2.85765	1.4508	stage iiib
						TCGA-AN-A0AM	6.4383	3.36116	1.97668	stage iia		TCGA-E2-A2P5	4.98227	4.28369	1.51345	stage iiic
						TCGA-E9-A248	2.92023	4.06492	1.92714	stage iia		TCGA-C8-A278	4.61774	4.04389	3.33966	stage iiia
						TCGA-A8-A08B	3.19109	5.97393	2.61158	stage iia		TCGA-AQ-A0Y5	2.92323	3.50449	1.22033	stage iiia
						TCGA-A1-A0SG	3.8039	3.76064	1.23741	stage iib		TCGA-A8-A0A6	3.14389	3.54216	1.45325	stage iiic
						TCGA-D8-A1XR	3.27543	3.13403	1.44038	stage iib		TCGA-A8-A09W	4.53009	4.59981	2.46859	stage iiib
						TCGA-C8-A12P	3.64149	2.16776	1.96636	stage iib		TCGA-BH-A0C1	2.63756	3.26831	1.59184	stage iiia
						TCGA-LL-A50Y	5.10277	3.55248	1.18135	stage iia		TCGA-A7-A26E	0.818279	2.43747	1.58634	stage iiia
						TCGA-EW-A1IX	3.21123	2.53838	1.23892	stage iia		TCGA-AQ-A04H	3.72055	3.40439	1.77769	stage iiia
						TCGA-AC-A3W5	4.43406	2.96896	1.88793	stage iia		TCGA-AC-A6IX	3.4941	5.07535	1.77498	stage iiic
						TCGA-AR-A2LN	2.82825	2.45843	1.33401	stage iia		TCGA-E2-A15A	3.30811	4.7328	1.67086	stage iiic
						TCGA-E9-A1QZ	2.98313	3.42827	1.75184	stage iia		Average	4.03716	3.63189	1.82541
						TCGA-BH-A42T	5.70452	3.37459	1.98384	stage iia
						TCGA-AO-A0J8	3.37955	3.15433	1.36094	stage iia
						TCGA-BH-A2L8	4.27718	3.09945	1.45814	stage iia
						TCGA-A8-A075	4.07231	4.22375	2.98854	stage iib
						TCGA-E9-A244	4.01522	4.36315	2.07418	stage iia
						TCGA-A8-A0A2	2.78125	3.45088	1.43792	stage iia
						TCGA-B6-A40C	4.6681	3.27032	1.61355	stage iib
						TCGA-AR-A2LQ	3.2552	2.33192	1.2082	stage iib
						TCGA-AC-A2FG	3.08924	3.12333	1.66367	stage iib
						TCGA-A8-A09Z	3.80888	2.89028	0.906632	stage iib
						TCGA-A8-A0A9	3.82388	3.45184	1.87197	stage iia
						TCGA-A7-A4SA	4.59011	3.21791	3.56374	stage iib
						TCGA-D8-A27F	4.58837	3.67822	4.22541	stage iia
						TCGA-D8-A146	3.2125	2.92628	1.51316	stage iia
						TCGA-E2-A14V	3.11728	3.68415	2.01126	stage iib
						TCGA-AC-A5EH	5.41928	3.00599	1.61774	stage iib
						TCGA-D8-A27V	1.90831	4.08801	2.024	stage iia
						TCGA-AN-A0FT	3.85333	3.80398	0.915309	stage iib
						TCGA-A2-A0EY	3.3842	3.73343	1.7157	stage iib
						TCGA-D8-A1JB	3.02024	3.29035	1.59321	stage iib
						TCGA-A1-A0SN	3.62241	3.47458	1.58248	stage iia
						TCGA-AR-A1AN	3.18277	3.41901	1.52927	stage iia
						TCGA-AR-A2LM	3.15181	2.53173	1.55677	stage ii
						TCGA-AR-A0TR	3.51883	2.82716	1.3302	stage iib
						TCGA-A2-A0D1	3.40601	4.10563	1.92892	stage iia
						TCGA-EW-A1P7	3.35514	2.89398	1.37042	stage iia
						TCGA-E2-A150	3.06766	4.18179	1.69131	stage iia
						TCGA-EW-A2FW	3.83832	3.41747	1.40534	stage iia
						TCGA-AR-A1AV	2.78741	2.98931	1.41724	stage iib
						TCGA-AO-A0JF	3.37075	3.08259	1.18858	stage iia
						TCGA-A8-A090	4.17634	3.6912	1.70282	stage iia
						TCGA-AO-A1KP	2.08426	4.22229	1.71473	stage iia
						TCGA-EW-A6SC	3.85339	3.00295	1.54368	stage iia
						TCGA-BH-A0RX	4.88543	4.35678	2.55212	stage iia
						TCGA-EW-A1PH	4.26903	4.67993	2.44951	stage iia
						TCGA-A2-A0ST	4.20335	3.10017	1.75854	stage iia
						TCGA-E9-A1NH	3.12242	2.44803	1.25491	stage iib
						TCGA-B6-A0X5	3.33068	4.60379	2.24699	stage iib
						TCGA-AC-A4ZE	3.65674	2.94699	1.6272	stage iib
						TCGA-A8-A07Z	4.47583	2.79108	1.48546	stage iia
						TCGA-OL-A66P	7.19214	3.69109	1.53872	stage iia
						TCGA-A8-A08G	3.15999	3.34847	1.52699	stage iia
						TCGA-A2-A0EQ	4.20362	3.65804	2.14682	stage iia
						TCGA-A8-A081	3.77692	4.55991	2.18889	stage iia
						TCGA-AO-A1KO	1.52688	2.49263	1.41253	stage iib
						TCGA-A2-A0T0	4.9942	4.75611	3.65688	stage iib
						TCGA-AN-A04C	5.08954	5.47323	2.30381	stage iib
						TCGA-C8-A137	5.89788	4.37027	3.78159	stage iib
						TCGA-EW-A2FS	5.20389	3.11985	1.43126	stage iib
						TCGA-S3-A6ZG	3.58885	3.41172	2.42822	stage iib
						TCGA-B6-A0IM	2.77039	3.2503	1.73713	stage iib
						TCGA-E9-A3HO	4.97499	3.267	1.46895	stage iia
						TCGA-D8-A27K	2.48499	2.86015	1.30986	stage iib
						TCGA-E9-A2JT	3.1528	2.66411	1.6882	stage iia
						TCGA-E2-A15R	3.35503	3.16298	1.81796	stage iia
						TCGA-E2-A14Q	3.62278	3.2132	1.26824	stage iib
						TCGA-E2-A1IK	4.28055	3.41037	1.25537	stage iia
						TCGA-E2-A10C	5.10045	4.14356	2.11038	stage iib
						TCGA-AC-A3TN	5.13125	3.17457	1.09808	stage iib
						TCGA-BH-A0W5	3.21043	3.57548	1.55664	stage iia
						TCGA-E2-A1IL	3.34682	2.12191	1.60393	stage iia
						TCGA-AR-A24W	2.12992	3.04823	1.325	stage iib
						TCGA-AN-A0AJ	4.46601	5.0029	2.63167	stage iib
						TCGA-AR-A1AT	4.53231	3.39229	2.15709	stage iia
						TCGA-A8-A083	3.46015	3.3777	1.33644	stage iib
						TCGA-A2-A04Y	3.86362	3.04143	1.31015	stage iib
						TCGA-OL-A5D8	4.22928	3.62491	1.7051	stage iib
						TCGA-AN-A0FL	5.37641	4.04156	1.92963	stage iia
						TCGA-A8-A0A1	3.36374	3.05549	1.45301	stage iia
						TCGA-E9-A5UP	5.56562	3.65622	1.93972	stage iia
						TCGA-A2-A0T5	4.31418	3.48376	1.48168	stage iia
						TCGA-A7-A0DA	4.22993	3.80979	1.91037	stage iia
						TCGA-E9-A245	3.77553	2.72118	1.2915	stage iib
						TCGA-GM-A3NW	4.6374	3.11693	1.08783	stage iia
						TCGA-C8-A1HG	3.68198	5.52411	3.86182	stage iia
						TCGA-A8-A09V	1.98765	2.68153	1.63792	stage iia
						TCGA-C8-A1HK	3.19827	4.17302	1.94059	stage iib
						TCGA-JL-A3YW	4.36924	3.07136	1.77051	stage iib
						TCGA-A2-A04U	5.53335	4.26205	2.1297	stage iia
						TCGA-BH-A0EE	2.53385	3.96553	1.73998	stage iib
						TCGA-EW-A1IW	3.40971	3.34008	1.60004	stage iib
						TCGA-E9-A243	3.84756	3.47726	1.94421	stage iia
						TCGA-C8-A134	4.24301	4.36543	3.11314	stage iia
						TCGA-AO-A12A	3.28214	2.85571	1.25882	stage iia
						TCGA-BH-A0HL	3.63579	2.92691	1.35912	stage iib
						TCGA-A2-A04T	3.79943	4.62326	2.00957	stage iia
						TCGA-OL-A66K	4.48784	3.25511	1.1566	stage iia
						TCGA-E2-A1LG	4.08065	4.18133	1.48544	stage iia
						TCGA-AC-A2FO	3.48965	3.32964	1.63325	stage iib
						TCGA-A2-A0T7	4.02815	4.19594	1.84427	stage iia
						TCGA-BH-A0EI	2.91288	2.56158	1.16742	stage iia
						TCGA-A8-A094	3.19054	4.58929	2.21294	stage iia
						TCGA-EW-A1OX	3.98077	2.95844	1.34665	stage iia
						TCGA-A2-A0CR	5.10647	3.33218	1.1526	stage iib
						TCGA-D8-A1JD	3.74995	4.30021	2.7917	stage iib
						TCGA-C8-A26X	3.71554	3.75099	2.25641	stage iia
						TCGA-A7-A4SF	5.32382	3.08079	1.54005	stage iia
						TCGA-OL-A66O	5.82058	3.37874	1.21622	stage iib
						TCGA-C8-A26W	3.11552	4.12471	1.62081	stage iib
						TCGA-C8-A12V	4.87304	3.76699	3.00047	stage iia
						TCGA-BH-A0W3	3.85247	2.3506	1.67117	stage iia
						TCGA-S3-AA10	5.12197	4.38139	2.96441	stage iia
						TCGA-E2-A574	6.25419	4.80457	2.97687	stage iia
						TCGA-C8-A1HF	4.94945	3.60401	1.67359	stage iia
						TCGA-AR-A2LO	3.91458	3.2752	2.06632	stage iib
						TCGA-E9-A227	3.26615	3.07777	1.48858	stage iib
						TCGA-A2-A0D2	4.14481	3.99186	2.24526	stage iia
						TCGA-C8-A275	3.52103	4.45843	3.09844	stage iia
						TCGA-C8-A1HM	3.33753	4.58427	2.08264	stage iia
						TCGA-AR-A0TP	4.22561	3.82381	1.70269	stage iia
						TCGA-GM-A2DC	4.89635	3.87856	1.82445	stage iia
						TCGA-A2-A3KC	3.529	2.81618	1.42376	stage iib
						TCGA-E2-A14Y	4.13765	4.46973	2.24298	stage iia
						TCGA-3C-AALI	4.84808	2.9396	1.79833	stage iib
						TCGA-E2-A159	3.66218	3.75265	2.32722	stage iia
						TCGA-E2-A155	3.54807	3.33817	1.62219	stage iib
						TCGA-A8-A082	3.0814	3.56134	1.76847	stage iib
						TCGA-E2-A14R	5.57377	4.99554	2.18374	stage iia
						TCGA-C8-A1HJ	2.70686	4.3903	2.73334	stage iia
						TCGA-D8-A1Y2	4.23416	4.3778	1.57037	stage iia
						TCGA-A2-A0YK	2.53895	2.80161	1.3845	stage iia
						TCGA-E9-A22H	2.03926	3.58556	1.73024	stage iib
						TCGA-E2-A1L8	2.13043	2.74232	1.30888	stage iib
						TCGA-JL-A3YX	5.45084	4.04511	1.70819	stage iia
						TCGA-S3-AA17	4.9721	2.99373	1.68349	stage iib
						TCGA-E2-A56Z	5.23126	3.55781	1.25317	stage iib
						TCGA-OL-A5RW	6.12255	4.64452	1.76375	stage iia
						TCGA-AN-A0FD	3.9115	2.8975	1.05742	stage iia
						TCGA-LL-A5YL	5.63741	3.94932	1.2942	stage iib
						TCGA-A2-A0D0	4.68385	3.65257	2.21791	stage iia
						TCGA-E2-A15T	4.13311	3.28958	1.99481	stage iia
						TCGA-BH-A18I	3.11454	3.47188	1.83028	stage iia
						TCGA-E2-A14N	3.29667	4.92388	4.0128	stage iib
						TCGA-5L-AAT0	3.98089	3.04704	1.7308	stage iia
						TCGA-EW-A1PG	3.20742	2.72197	2.14636	stage iib
						TCGA-AN-A03Y	3.94091	5.09362	3.16578	stage iia
						TCGA-A7-A56D	6.12166	3.46785	0.785556	stage iia
						TCGA-A7-A0CJ	4.82587	4.50867	2.23473	stage iia
						TCGA-D8-A27G	3.35809	3.61543	1.5068	stage iia
						TCGA-BH-A1EX	2.61423	3.29534	1.42676	stage iib
						TCGA-A8-A076	3.53745	4.19288	2.23698	stage iia
						TCGA-EW-A1OV	3.99966	3.32607	1.94843	stage iib
						TCGA-B6-A0WT	2.90156	3.17347	1.77222	stage iib
						TCGA-A2-A4S3	6.31876	3.83939	2.64464	stage iib
						TCGA-OL-A5RU	4.23562	3.38606	1.13154	stage iia
						TCGA-D8-A73U	2.83159	2.6125	1.24584	stage iia
						TCGA-E9-A295	4.38702	3.89371	1.46464	stage iia
						TCGA-D8-A1XY	4.15719	3.69487	1.39638	stage iia
						TCGA-LL-A8F5	5.46673	4.28038	2.59855	stage iia
						TCGA-E9-A1R6	4.76215	3.60059	1.61743	stage iia
						TCGA-BH-A1FL	2.99236	3.24225	1.62005	stage iib
						TCGA-D8-A145	3.31837	2.73006	1.762	stage iia
						TCGA-C8-A1HE	2.51932	3.38132	1.44091	stage iia
						TCGA-A8-A0AB	3.07159	3.41462	2.19378	stage iia
						TCGA-A8-A0A7	3.49305	4.22704	2.732	stage iib
						TCGA-D8-A1XL	5.66353	4.68028	2.25405	stage iib
						TCGA-E9-A228	3.69428	3.11227	1.58287	stage iib
						TCGA-AO-A1KS	1.22272	4.81722	2.21512	stage iia
						TCGA-AR-A24L	3.38485	3.16238	2.7919	stage iib
						TCGA-D8-A1JJ	3.54415	3.77087	2.03697	stage iia
						TCGA-C8-A12Z	2.99959	4.72314	1.597	stage iib
						TCGA-AC-A62Y	3.57218	3.54312	1.12974	stage iib
						TCGA-E9-A22G	3.98854	3.79543	3.68671	stage iia
						TCGA-GM-A5PX	4.4348	3.67537	1.31206	stage iib
						TCGA-AR-A24U	3.30082	4.13881	2.88646	stage iia
						TCGA-BH-A0EA	3.40403	2.50932	1.24593	stage iia
						TCGA-A1-A0SQ	3.97138	2.8799	1.0055	stage iib
						TCGA-C8-A27A	3.47892	3.24151	2.92156	stage iib
						TCGA-A2-A3XU	6.64763	4.55719	3.7027	stage iib
						TCGA-HN-A2NL	6.18838	3.18793	1.7256	stage iia
						TCGA-B6-A1KF	3.01436	4.8092	2.6444	stage iib
						TCGA-AO-A0J7	4.39193	3.67383	2.06193	stage iib
						TCGA-A2-A0YC	3.58553	3.06948	1.47218	stage iib
						TCGA-A8-A07P	4.60549	4.57123	1.9271	stage iib
						TCGA-E9-A3X8	6.26489	3.50111	1.18959	stage iib
						TCGA-AC-A2B8	2.99504	3.31769	1.54964	stage iib
						TCGA-BH-A0DE	3.77114	2.8838	1.53378	stage iia
						TCGA-BH-A202	3.72169	4.76676	3.29276	stage ii
						TCGA-AC-A7VB	5.33991	3.8971	1.70515	stage iia
						TCGA-AN-A046	3.0521	2.96951	1.25154	stage iia
						TCGA-BH-A8G0	3.40888	2.6123	1.23052	stage iib
						TCGA-AO-A0JC	3.63037	2.77141	1.45288	stage iia
						TCGA-C8-A12L	4.74748	3.29636	2.51944	stage iia
						TCGA-AR-A24V	3.43881	3.57944	1.47213	stage iib
						TCGA-A2-A25C	2.19032	3.18747	1.69458	stage iib
						TCGA-AO-A0JI	3.76833	3.74101	1.59216	stage iia
						TCGA-B6-A0IA	4.3141	4.31856	1.46086	stage iia
						TCGA-BH-A18F	2.54053	3.06071	1.51093	stage iia
						TCGA-A2-A0YD	2.97132	2.80936	1.37148	stage iib
						TCGA-A8-A06U	4.47812	4.11275	3.1983	stage iib
						TCGA-A8-A08S	3.12074	3.89909	1.35114	stage iia
						TCGA-A8-A08C	3.40112	3.37885	1.66081	stage iia
						TCGA-AO-A0J6	4.81502	3.51571	2.48599	stage iia
						TCGA-LL-A5YP	5.9867	3.80381	2.50465	stage iib
						TCGA-BH-A0DI	3.72669	3.00074	1.196	stage iib
						TCGA-A2-A0YE	4.41724	3.11054	2.04273	stage iib
						TCGA-E2-A15D	3.58548	3.25204	1.31082	stage iia
						TCGA-A1-A0SD	3.63386	3.30941	1.28668	stage iia
						TCGA-LD-A66U	5.14659	2.99246	1.15465	stage iib
						TCGA-BH-A0HO	3.62679	2.8306	1.29447	stage iia
						TCGA-A7-A6VW	6.90988	3.77962	1.76181	stage iia
						TCGA-3C-AALJ	4.82066	3.55782	2.62238	stage iib
						TCGA-A7-A0CG	2.29514	3.46013	1.53571	stage iia
						TCGA-A8-A08H	3.87216	3.19712	1.86194	stage iia
						TCGA-B6-A0WV	4.07958	3.41162	1.94484	stage iib
						TCGA-D8-A1XF	4.09557	3.72326	2.83201	stage iia
						TCGA-B6-A0X4	3.52766	2.75065	1.24143	stage iib
						TCGA-E9-A2JS	5.87274	4.01089	2.51772	stage iib
						TCGA-A8-A096	3.20981	2.96624	1.40531	stage iia
						TCGA-B6-A0RG	4.41401	3.76864	1.49098	stage iib
						TCGA-A8-A097	3.4257	5.95154	2.04886	stage iib
						TCGA-A2-A0CX	4.28569	4.3174	3.52569	stage iia
						TCGA-B6-A0RL	4.47828	3.19401	2.00058	stage iia
						TCGA-AR-A1AS	3.20963	3.75073	1.92455	stage iib
						TCGA-AR-A24H	3.83925	4.69072	2.49035	stage iia
						TCGA-AO-A1KT	3.55826	4.53911	1.6113	stage iia
						TCGA-B6-A0RQ	3.75686	2.82868	1.675	stage iib
						TCGA-AR-A1AQ	4.62192	3.85228	2.38126	stage iia
						TCGA-OL-A5D6	5.0339	2.94429	1.57058	stage iia
						TCGA-A8-A091	2.95774	3.22323	1.53432	stage iia
						TCGA-A7-A4SE	4.23385	3.5087	2.08444	stage iia
						TCGA-C8-A26Z	3.59822	3.75235	1.37797	stage iia
						TCGA-C8-A12Y	4.12771	3.63333	1.13046	stage iib
						TCGA-BH-A28Q	2.99644	2.92196	1.77912	stage iib
						TCGA-GM-A5PV	4.9901	3.74926	1.21091	stage iib
						TCGA-A7-A4SC	4.13486	2.79017	1.4308	stage iib
						TCGA-E2-A15H	3.48799	3.2106	1.7964	stage iia
						TCGA-A8-A093	3.5996	3.2781	1.54237	stage iia
						TCGA-C8-A12O	4.01942	4.22874	1.77852	stage iia
						TCGA-AR-A256	4.28018	4.53908	2.93802	stage iia
						TCGA-OL-A66I	4.62573	3.99837	1.84279	stage iia
						TCGA-EW-A1OZ	5.99448	1.85575	1.71956	stage iia
						TCGA-A1-A0SF	4.14441	3.36742	1.59958	stage iia
						TCGA-A8-A07F	3.45345	3.47142	1.67026	stage iib
						TCGA-A7-A6VY	5.78731	4.0341	3.66495	stage iib
						TCGA-A2-A0CU	3.23652	3.52841	2.58485	stage iia
						TCGA-E9-A1NE	3.81722	3.6084	1.87292	stage iib
						TCGA-C8-A12K	4.26392	4.14227	2.43476	stage iib
						TCGA-A8-A07O	5.24889	4.69204	4.52962	stage iia
						TCGA-C8-A12U	4.99681	4.24891	2.86095	stage iib
						TCGA-A2-A3XV	7.60529	3.84996	1.34608	stage iia
						TCGA-BH-A0AW	5.60686	3.87756	1.47212	stage iia
						TCGA-E2-A2P6	4.22336	2.91192	1.26811	stage iib
						TCGA-C8-A274	2.99984	3.27299	1.94135	stage iia
						TCGA-LL-A5YN	5.82595	4.3143	1.77344	stage iia
						TCGA-D8-A1XB	3.57315	3.07145	1.4834	stage iib
						TCGA-LL-A6FP	4.97936	3.49614	1.46636	stage iia
						TCGA-A7-A6VX	3.80196	3.97699	1.69414	stage iia
						TCGA-AC-A6IW	5.67447	4.17498	4.15751	stage iia
						TCGA-E2-A1L9	2.09413	3.19877	1.29877	stage iia
						TCGA-A2-A3XX	5.19313	4.59667	3.1244	stage iia
						TCGA-EW-A1OY	5.6424	4.60496	2.56422	stage iia
						TCGA-B6-A0I5	4.19488	3.424	1.26475	stage iib
						TCGA-GM-A2DF	5.37841	3.13602	1.7872	stage iia
						TCGA-AC-A6NO	4.44144	3.26817	1.76974	stage iib
						TCGA-BH-A0B1	4.0799	4.32205	2.77235	stage iib
						TCGA-AN-A0FX	4.0057	4.64308	3.62861	stage iia
						TCGA-BH-A0BD	3.02988	3.32507	1.71208	stage iia
						TCGA-S3-AA11	3.89617	3.33753	1.83036	stage iia
						TCGA-AO-A03T	4.27446	3.88939	1.2067	stage iib
						TCGA-LL-A7T0	5.49198	4.12288	2.83042	stage iib
						TCGA-AC-A8OQ	4.71933	2.95119	2.11629	stage iib
						TCGA-C8-A12N	3.79594	4.06676	1.50418	stage iia
						TCGA-C8-A12T	4.48131	4.05976	1.50887	stage iia
						TCGA-AO-A12D	2.98382	3.60351	1.97546	stage iia
						TCGA-D8-A1XT	4.05823	3.19263	1.46304	stage iia
						TCGA-A2-A0CW	4.69876	4.40343	1.71957	stage iib
						TCGA-BH-A0E7	2.24816	3.7689	1.81414	stage iib
						TCGA-E9-A1N8	4.66199	2.99981	1.95554	stage iia
						TCGA-A8-A08R	3.60671	4.50802	2.77026	stage iib
						TCGA-D8-A1JT	1.56595	5.44943	2.0461	stage iia
						TCGA-D8-A142	4.20924	3.59664	2.00854	stage iib
						TCGA-A2-A3Y0	5.60333	4.46648	3.37521	stage iib
						TCGA-A1-A0SM	4.70739	2.86743	1.28592	stage iia
						TCGA-MS-A51U	4.14727	2.63755	1.07019	stage iib
						TCGA-AR-A24K	3.11307	3.62738	1.94295	stage iia
						TCGA-AC-A2BM	3.74563	3.51041	2.39297	stage iib
						TCGA-A2-A3XY	4.92463	3.76226	2.26843	stage iib
						TCGA-E2-A14W	5.07374	4.34586	1.90286	stage iia
						TCGA-C8-A27B	3.21202	4.43736	2.49436	stage iib
						TCGA-S3-AA15	4.5682	3.02863	1.60896	stage iib
						TCGA-E2-A1L6	2.96367	3.05038	1.61577	stage iia
						TCGA-E9-A1R0	3.46796	2.76702	1.56111	stage iia
						TCGA-EW-A1P3	4.33892	3.08103	1.15663	stage iia
						TCGA-A2-A0T6	3.25177	2.82891	1.36989	stage iib
						TCGA-A7-A5ZW	3.90445	3.43615	1.40944	stage iia
						TCGA-D8-A1JG	4.1809	3.85095	2.08315	stage iia
						TCGA-B6-A1KC	2.54036	3.64599	1.62671	stage iib
						TCGA-A7-A26I	1.54626	1.92736	2.25289	stage iia
						TCGA-EW-A3E8	4.84249	3.08811	1.25638	stage iib
						TCGA-BH-A0C7	4.12174	3.22974	1.74606	stage iib
						TCGA-A7-A13D	2.59416	3.28386	3.14094	stage iia
						TCGA-AC-A3OD	0.581035	2.34585	1.47831	stage iib
						TCGA-A7-A26J	1.73534	2.82591	1.75142	stage iia
						TCGA-EW-A1PC	4.98648	4.06822	2.11107	stage iib
						TCGA-BH-A0E9	3.06356	2.80232	1.51918	stage iib
						TCGA-E2-A15E	3.39636	3.89564	1.44078	stage iia
						TCGA-BH-A1ES	4.86503	3.3123	0.833382	stage iib
						Average	4.02601	3.56934	1.88779
